# Supplementary material for: Design of MMP-1 inhibitors via SAR transfer and experimental validation
Source: Sci Rep. 2022 Dec 3;12:20915. doi: 10.1038/s41598-022-25079-4 (PMC9719525; doi:10.1038/s41598-022-25079-4)
Supplement: Supplementary file 2 — Supplementary Information 2. [file 41598_2022_25079_MOESM2_ESM.txt]

ASSAYID_KEYSMILES[Tab]VALSMILES_pIC50[Tab].....
144318_O=P(O)(O)C([At])N[C@@H](Cc1ccc(-c2ccccc2)cc1)c1nnn[nH]1	[At]Cc1ccc2ccccc2c1_8.161	[At]Cc1cccc2ccccc12_8.319	[At]Cc1cccc2cccnc12_8.836	[At]Cc1ccccc1_9.131	[At]Cc1cccc2c1OCO2_9.155	[At]Cc1ccc2c(c1)OCO2_9.222
144318_O=P(O)(O)C(C[At])N[C@@H](Cc1ccc(-c2ccccc2)cc1)c1nnn[nH]1	[At]c1ccc2ccccc2c1_8.161	[At]c1cccc2ccccc12_8.319	[At]c1cccc2cccnc12_8.836	[At]c1ccccc1_9.131	[At]c1cccc2c1OCO2_9.155	[At]c1ccc2c(c1)OCO2_9.222
144318_O=P(O)(O)C(C[At])N[C@H](Cc1ccc(-c2ccccc2)cc1)c1nnn[nH]1	[At]c1ccccc1_7.770	[At]c1cccc2ccccc12_8.056	[At]c1ccc2c(c1)OCO2_8.602
144318_O=P(O)(O)C([At])N[C@H](Cc1ccc(-c2ccccc2)cc1)c1nnn[nH]1	[At]Cc1ccccc1_7.770	[At]Cc1cccc2ccccc12_8.056	[At]Cc1ccc2c(c1)OCO2_8.602
28026_COc1ccc(-c2nc(SCCCCCN(CC[At])C(=O)NC(C)C)[nH]c2-c2ccc(OC)cc2)cc1	[At]Cn1ccnc1_5.260	[At]c1nnn[nH]1_5.260	[At]c1ccccn1_7.046
28026_COc1ccc(-c2nc(SCCCCCN(C[At])C(=O)NC(C)C)[nH]c2-c2ccc(OC)cc2)cc1	[At]CCn1ccnc1_5.260	[At]Cc1nnn[nH]1_5.260	[At]Cc1ccccn1_7.046	[At]c1ccccn1_7.222
28026_COc1ccc(-c2nc(SCCCCCN([At])C(=O)NC(C)C)[nH]c2-c2ccc(OC)cc2)cc1	[At]CCCn1ccnc1_5.260	[At]CCc1nnn[nH]1_5.260	[At]CCc1ccccn1_7.046	[At]Cc1ccccn1_7.222
28026_[At]CCCCCSc1nc(-c2ccccc2)c(-c2ccccc2)[nH]1	[At]SCc1ccccn1_5.406	[At]OCCc1ccccn1_5.407	CC(C)NC(=O)N([At])c1ccccn1_6.027
28026_[At]CCCSc1nc(-c2ccccc2)c(-c2ccccc2)[nH]1	Cc1nc2ccccc2n1CCCS[At]_5.138	[At]CCSCc1ccccn1_5.406	[At]CCOCCc1ccccn1_5.407
28026_[At]CCCCSc1nc(-c2ccccc2)c(-c2ccccc2)[nH]1	[At]CSCc1ccccn1_5.406	[At]COCCc1ccccn1_5.407	CC(C)NC(=O)N(C[At])c1ccccn1_6.027
28360_O=C(Nc1ccc(F)cc1F)N([At])CCCCCSc1nc(-c2ccccc2)c(-c2ccccc2)[nH]1	[At]c1ccccn1_6.180	[At]CCc1ccccn1_7.097	CCCCCCC[At]_8.000
89902_Cc1cc(COc2ccc(N3CC[C@H]([C@H](NC(=O)[At])C(=O)NO)C3=O)cc2)c2ccccc2n1	[At]c1ccccc1_5.041	CC(C)(C)[At]_5.305	C[At]_5.807
89902_Cc1cc(COc2ccc(N3CC[C@H]([C@@H]([At])C(=O)NO)C3=O)cc2)c2ccccc2n1	O=C(N[At])c1ccccc1_5.041	CC(C)(C)C(=O)N[At]_5.305	O[At]_5.620	N[At]_5.770	C[At]_5.804	O=C(N[At])N1CCOCC1_6.076	CC(C)(C)OC(=O)N[At]_6.377
89902_Cc1cc(COc2ccc(N3CC[C@@H]([At])C3=O)cc2)c2ccccc2n1	O=C(N[C@@H]([At])C(=O)NO)c1ccccc1_5.041	C[C@@H]([At])N(O)C=O_5.060	CC(C)(C)C(=O)N[C@@H]([At])C(=O)NO_5.305	O=C(NO)[C@@H](O)[At]_5.620	N[C@@H]([At])C(=O)NO_5.770	C[C@@H]([At])C(=O)NO_5.804	CN(C)[C@@H]([At])C(=O)NO_5.824	O=C(NO)[C@H]([At])NC(=O)N1CCOCC1_6.076	CC(C)(C)OC(=O)N[C@@H]([At])C(=O)NO_6.377
89902_Cc1cc(COc2ccc(N3CC[C@H]([C@H](NC(=O)O[At])C(=O)NO)C3=O)cc2)c2ccccc2n1	CCCC[At]_5.166	C[At]_5.577	CC(C)(C)[At]_6.377
89902_Cc1cc(COc2ccc(N3CC[C@H]([C@H]([At])C(=O)NO)C3=O)cc2)c2ccccc2n1	CCCCOC(=O)N[At]_5.166	COC(=O)N[At]_5.577	CC(=O)N[At]_5.807	CN(C)[At]_5.824
89902_Cc1cc(COc2ccc(N3CC[C@H]([At])C3=O)cc2)c2ccccc2n1	CCCCOC(=O)N[C@@H]([At])C(=O)NO_5.166	COC(=O)N[C@@H]([At])C(=O)NO_5.577	CC(=O)N[C@@H]([At])C(=O)NO_5.807
89902_Cc1cc(COc2ccc([At])cc2)c2ccccc2n1	C[C@@H]([C@H]1CCN([At])C1=O)N(O)C=O_5.060	N[C@]1(CC(=O)NO)CCN([At])C1=O_5.319	O=C(NO)[C@@H](O)[C@H]1CCN([At])C1=O_5.620	N[C@H](C(=O)NO)[C@H]1CCN([At])C1=O_5.770	C[C@H](C(=O)NO)[C@H]1CCN([At])C1=O_5.804
212584_O=C(NO)[C@H]1CCC[C@@H]1C(=O)Nc1ccc(O[At])cc1	[At]Cc1ccncc1_6.208	[At]Cc1ccccc1_6.959	Clc1cc(Cl)cc(C[At])c1_7.276
212584_O=C(NO)[C@H]1CCC[C@@H]1C(=O)Nc1ccc([At])cc1	[At]OCc1ccncc1_6.208	[At]Cc1ccncc1_6.678	[At]OCc1ccccc1_6.959	Clc1cc(Cl)cc(CO[At])c1_7.276	[At]COc1ccnc2ccccc12_7.409
212584_O=C(NO)[C@H]1CCC[C@@H]1C(=O)Nc1ccc(OC[At])cc1	[At]c1ccncc1_6.208	[At]c1ccccc1_6.959	Clc1cc(Cl)cc([At])c1_7.276
212584_O=C(NO)[C@H]1CCCC[C@@H]1C(=O)Nc1ccc(CO[At])cc1	[At]c1ccc2ncccc2c1_7.252	[At]c1cccc2ncccc12_7.347	[At]c1ccnc2ccccc12_8.097
212584_O=C(NO)[C@H]1CCCC[C@@H]1C(=O)Nc1ccc(C[At])cc1	[At]Oc1ccc2ncccc2c1_7.252	[At]Oc1cccc2ncccc12_7.347	[At]Oc1ccnc2ccccc12_8.097
212584_O=C(NO)[C@H]1CCCC[C@@H]1C(=O)Nc1ccc([At])cc1	[At]C#Cc1ccc2ncccc2c1_5.140	[At]OCc1ccccc1_7.051	[At]COc1ccc2ncccc2c1_7.252	[At]COc1cccc2ncccc12_7.347	[At]COc1ccnc2ccccc12_8.097
5004_Cc1cc([At])[nH]c1/C=C1\C(=O)Nc2ncnc(Nc3ccc(F)c(Cl)c3)c21	C[At]_6.523	CCN(CC)CCNC(=O)[At]_6.699	CCN1CCN(C(=O)[At])CC1_6.699	CN1CCN(C(=O)[At])CC1_7.000	O=C([At])N1CCOCC1_7.398	O=C([At])NCCN1CCOCC1_7.398
465_Cc1cc([At])[nH]c1/C=C1\C(=O)Nc2ncnc(Nc3ccc(F)c(Cl)c3)c21	C[At]_5.107	CCN1CCN(C(=O)[At])CC1_5.125	CC1CN(C(=O)[At])CC(C)N1_5.588	O=C([At])NCCN1CCOCC1_5.688	CCN(CC)CCNC(=O)[At]_5.889	CN1CCN(C(=O)[At])CC1_6.125	O=C([At])N1CCOCC1_6.357
467_Cc1cc([At])[nH]c1/C=C1\C(=O)Nc2ncnc(Nc3ccc(F)c(Cl)c3)c21	O=C(O)[At]_4.307	C[At]_5.602	O=C([At])NCCN1CCOCC1_5.907	O=C([At])N1CCOCC1_5.917	CC1CN(C(=O)[At])CC(C)N1_6.292	CCN(CC)CCNC(=O)[At]_6.432	CN1CCN(C(=O)[At])CC1_6.432	CCN1CCN(C(=O)[At])CC1_6.456
78758_Cc1cc([At])[nH]c1/C=C1\C(=O)Nc2ncnc(Nc3ccc(F)c(Cl)c3)c21	O=C([At])N1CCOCC1_6.398	CCN(CC)CCNC(=O)[At]_6.699	CN1CCN(C(=O)[At])CC1_6.699	CCN1CCN(C(=O)[At])CC1_7.000	O=C([At])NCCN1CCOCC1_7.000
209270_CC(C)(C)c1cc(C(=O)Cn2c(=N)n(C[At])c3ccccc32)cc(C(C)(C)C)c1O	[At]CN1CCCCC1_5.543	Clc1ccc([At])cc1Cl_5.878	CCCCCC[At]_6.016	[H][At]_6.046	CC(C)(C)c1ccc([At])cc1_6.134	CCC[At]_6.445	[At]CN1CCOCC1_7.009	[At]c1ccccc1_7.187	Cc1ccc([At])cc1_7.481
209270_CC(C)(C)c1cc(C(=O)Cn2c(=N)n(Cc3ccc([At])cc3)c3ccccc32)cc(C(C)(C)C)c1O	CC(C)(C)[At]_6.134	[H][At]_7.187	C[At]_7.481
209270_CC(C)(C)c1cc(C(=O)Cn2c(=N)n([At])c3ccccc32)cc(C(C)(C)C)c1O	[At]CCN1CCCCC1_5.543	Clc1ccc(C[At])cc1Cl_5.878	CCCCCCC[At]_6.016	C[At]_6.046	CC(C)(C)c1ccc(C[At])cc1_6.134	CCCC[At]_6.445	[At]CCN1CCOCC1_7.009	[At]Cc1ccccc1_7.187	Cc1ccc(C[At])cc1_7.481
209270_CC(C)(C)c1cc(C(=O)Cn2c(=N)n(CC[At])c3ccccc32)cc(C(C)(C)C)c1O	[At]N1CCCCC1_5.543	CCCCC[At]_6.016	CC[At]_6.445	[At]N1CCOCC1_7.009
72761_CC(C)C[C@H](NC(=O)CC[C@H](N)C(=O)O)C(=O)N[C@@H](CC[At])C(=O)O	O=C(O)[At]_3.644	C[At]_3.839	NCC[At]_4.745	N[At]_4.863	NC[At]_4.987	NC(N)=NC[At]_5.027
72761_CC(C)C[C@H](NC(=O)CC[C@H](N)C(=O)O)C(=O)N[C@@H](C[At])C(=O)O	CC(C)[At]_3.438	O=C(O)C[At]_3.644	O=C(O)[At]_3.807	CC[At]_3.839	NC(=O)[At]_3.848	[H][At]_4.046	NCCC[At]_4.745	NC[At]_4.863	O[At]_4.932	NCC[At]_4.987	NC(N)=NCC[At]_5.027	N[At]_5.041
72761_CC(C)C[C@H](NC(=O)CC[C@H](N)C(=O)O)C(=O)N[At]	CC(C)C[C@@H]([At])C(=O)O_3.438	O=C(O)CC[C@H]([At])C(=O)O_3.644	O=C(O)C[C@H]([At])C(=O)O_3.807	CCC[C@@H]([At])C(=O)O_3.839	NC(=O)C[C@H]([At])C(=O)O_3.848	C[C@H]([At])C(=O)O_4.046	NCCCC[C@H]([At])C(=O)O_4.745	NCC[C@H]([At])C(=O)O_4.863	O=C(O)[C@@H]([At])CO_4.932	NCCC[C@H]([At])C(=O)O_4.987	NC(N)=NCCC[C@H]([At])C(=O)O_5.027	NC[C@H]([At])C(=O)O_5.041
72761_CC(C)C[C@H](NC(=O)CC[C@H](N)C(=O)O)C(=O)N[C@H]([At])C(=O)O	O=C(O)CC[At]_3.644	O=C(O)C[At]_3.807	NC(=O)C[At]_3.848	C[At]_4.046	NCCCC[At]_4.745	NCC[At]_4.863	OC[At]_4.932	NCCC[At]_4.987	NC(N)=NCCC[At]_5.027	NC[At]_5.041
72761_CC(C)C[C@@H]([At])NC(=O)CC[C@H](N)C(=O)O	CCC[C@H](NC(=O)[At])C(=O)O_3.839	C[C@H](NC(=O)[At])C(=O)O_4.046	NCC[C@H](NC(=O)[At])C(=O)O_4.863	O=C([At])N[C@@H](CO)C(=O)O_4.932	NC[C@H](NC(=O)[At])C(=O)O_5.041
72761_CC(C)C[C@H](NC(=O)CC[C@H](N)C(=O)O)C(=O)N[C@@H](CCC[At])C(=O)O	[H][At]_3.839	NC[At]_4.745	N[At]_4.987	NC(N)=N[At]_5.027
221327_Nc1ncnc2c1c(-c1ccc(Oc3ccccc3)cc1)cn2[At]	OC1CCCC1[At]_6.620	CC(C)(C)[At]_7.125	OC1CC([At])CC1O_7.638	[At]C1CCCC1_7.796	CC(C)[At]_7.959	OC1CCC([At])C1_8.301
221323_Nc1ncnc2c1c(-c1ccc(Oc3ccccc3)cc1)cn2[At]	CC(C)(C)[At]_7.860	CC(C)[At]_8.000	OC1CC([At])CC1O_8.301	[At]C1CCCC1_8.699
214091_Nc1ncnc2c1c(-c1ccc(Oc3ccccc3)cc1)cn2[At]	CC(C)(C)[At]_5.640	[At]C1CCCC1_5.804	OC1CCCC1[At]_6.000	CC(C)[At]_6.367	OC1CC([At])CC1O_6.569	OC1CCC([At])C1_7.071
225776_Nc1ncnc2c1c(-c1ccc(Oc3ccccc3)cc1)cn2[At]	CC(C)(C)[At]_5.572	[At]C1CCCC1_5.703	OC1CCCC1[At]_6.222	CC(C)[At]_6.367	OC1CC([At])CC1O_6.824	OC1CCC([At])C1_7.234
97294_CCOC(=O)c1cn(Cc2c(F)cccc2F)c2nc(-c3ccc(NC(=O)[At])cc3)c(CN(C)Cc3ccccc3)n2c1=O	CC(C)[At]_7.523	[At]c1ccccc1_7.699	CC[At]_8.000	[At]c1ccsc1_8.155	[At]C1CC1_8.301	C=C[At]_8.523	[At]c1ccoc1_8.523
97294_CCOC(=O)c1cn(Cc2c(F)cccc2F)c2nc(-c3ccc([At])cc3)c(CN(C)Cc3ccccc3)n2c1=O	CC(C)C(=O)N[At]_7.523	O=C(N[At])c1ccccc1_7.699	CCC(=O)N[At]_8.000	O=C(N[At])c1ccsc1_8.155	O=C(N[At])C1CC1_8.301	C=CC(=O)N[At]_8.523	O=C(N[At])c1ccoc1_8.523	CONC(=O)N[At]_9.155	CCNC(=O)N[At]_9.301
97294_CCOC(=O)c1cn(Cc2c(F)cccc2F)c2nc([At])c(CN(C)Cc3ccccc3)n2c1=O	CC(C)C(=O)Nc1ccc([At])cc1_7.523	CCC(=O)Nc1ccc([At])cc1_8.000	O=C(Nc1ccc([At])cc1)c1ccsc1_8.155	O=C(Nc1ccc([At])cc1)C1CC1_8.301	C=CC(=O)Nc1ccc([At])cc1_8.523	O=C(Nc1ccc([At])cc1)c1ccoc1_8.523	CONC(=O)Nc1ccc([At])cc1_9.155	CCNC(=O)Nc1ccc([At])cc1_9.301
28505_Cc1cc(C)c2ncc(NC(=O)N[At])c(-c3ccccc3Cl)c2c1	CC(C)c1cccc(C(C)C)c1[At]_7.553	Fc1cc(F)c([At])c(F)c1_7.824	Fc1ccc([At])c(F)c1_8.036
28505_O=C(Nc1ccc(F)cc1F)Nc1cnc2ccc(Cl)cc2c1[At]	Clc1ccc([At])cc1_6.272	[At]c1ccccc1_6.668	Cc1ccc([At])cc1_6.796	COc1ccc([At])cc1_6.917	Clc1cccc([At])c1_7.043	Cc1ccccc1[At]_7.542	COc1ccccc1[At]_7.620	Clc1ccccc1[At]_7.674
28505_O=C(Nc1ccc(F)cc1F)Nc1cnc2ccc([At])cc2c1-c1ccccc1Cl	[H][At]_6.903	Cl[At]_7.674	C[At]_7.775	CC(C)[At]_7.854	CC[At]_7.854
28505_O=C(Nc1ccc(F)cc1F)Nc1cnc2ccc(Cl)cc2c1-c1ccccc1[At]	[H][At]_6.668	C[At]_7.542	CO[At]_7.620	Cl[At]_7.674
28505_O=C(Nc1ccc(F)cc1F)Nc1cnc2ccc(Cl)cc2c1-c1ccc([At])cc1	Cl[At]_6.272	[H][At]_6.668	C[At]_6.796	CO[At]_6.917
28505_Clc1ccc2ncc([At])c(-c3ccccc3)c2c1	O=C(N[At])Nc1ccc(Cl)cc1_5.887	O=C(N[At])Nc1ccccc1F_6.032	O=C(N[At])Nc1ccc(F)cc1_6.097
28505_O=C(N[At])Nc1cnc2ccc(Cl)cc2c1-c1ccccc1	Clc1ccc([At])cc1_5.887	Fc1ccccc1[At]_6.032	COc1ccc([At])c(OC)c1_6.063	Fc1ccc([At])cc1_6.097	Fc1ccc([At])c(F)c1_6.668
28505_Cc1cc([At])c2ncc(NC(=O)Nc3ccc(F)cc3F)c(-c3ccccc3Cl)c2c1	[H][At]_7.775	C[At]_8.036	Cl[At]_8.051
196348_CCc1cc(N[At])c(O)nc1C	[At]Cc1cccnc1_3.520	[At]Cc1ccoc1_3.840	[At]Cc1ccco1_4.540	[At]Cc1ccccn1_4.820	[At]Cc1ccccc1_5.270
196348_CCc1cc(NC[At])c(O)nc1C	[At]c1cccnc1_3.520	[At]c1ccoc1_3.840	[At]c1ccco1_4.540	[At]c1ccccn1_4.820	[At]c1ccccc1_5.270
32265_O=c1cc(C[At])oc2cc(O)ccc12	Oc1ccc(C[At])cc1_4.387	COc1ccc([At])cc1_5.154	[At]c1ccccc1_5.180	Oc1ccc([At])cc1_5.602
32265_O=c1cc([At])oc2cc(O)ccc12	[H][At]_3.863	[At]Cc1ccccc1_5.180	Oc1ccc(C[At])cc1_5.602
32265_O=c1cc(Cc2ccc(O)cc2)oc2cc([At])ccc12	O=C(O)[At]_4.963	O[At]_5.602	O=C(O)C[At]_5.886
32265_O=c1cc(Cc2ccc([At])cc2)oc2cc(O)ccc12	CO[At]_5.154	[H][At]_5.180	O[At]_5.602
64533_CN(C[At])C(=O)/C=C/c1cnc2c(c1)CCC(=O)N2	Cn1cc([At])c2ccccc21_6.886	Cc1c([At])c2ccccc2n1C_7.222	Cc1[nH]c2ccccc2c1[At]_7.301	Cn1c([At])cc2ccccc21_7.301	Cc1cccc2c([At])c(C)n(C)c12_7.699
64533_CN(Cc1cc2ccccc2n1C)C(=O)C=C[At]	Nc1ccc([At])cn1_5.620	[At]c1cnc2c(c1)CCCN2_5.638	CC(=O)Nc1ncc([At])cc1C_6.027	Cc1cc([At])cnc1N_6.041	CC(=O)Nc1ccc([At])cn1_6.523	O=C1CCc2cc([At])cnc2N1_7.301
64533_CN([At])C(=O)/C=C/c1cnc2c(c1)CCC(=O)N2	Cn1cc(C[At])c2ccccc21_6.886	Cc1[nH]c2ccccc2c1C[At]_7.301	Cn1c(C[At])cc2ccccc21_7.301
36120_CC1=CC(C)(C)Nc2ccc3c(c21)C(=C[At])Oc1ccc(F)cc1-3	CN(C)c1ccccc1[At]_5.824	Cc1ccccc1[At]_6.086	[At]c1ccccc1_6.194	[At]c1ccco1_6.588	[At]c1ccsc1_6.668	Cc1cccnc1[At]_6.693
36120_CC1=CC(C)(C)Nc2ccc3c(c21)/C(=C/c1ccccc1[At])Oc1ccc(F)cc1-3	CN(C)[At]_5.824	C[At]_6.086	[H][At]_6.194
71260_CC1=CC(C)(C)Nc2ccc3c(c21)C(=C[At])Oc1ccc(F)cc1-3	[At]c1ccccc1_5.688	CSc1ccccc1[At]_6.066	Cc1ccccc1[At]_6.187	CN(C)c1ccccc1[At]_6.495	Cc1cnccc1[At]_6.611	Cc1cccnc1[At]_6.726	[At]c1ccco1_6.963	[At]c1ccsc1_7.000	COc1ccccc1[At]_7.046	CCc1ccccc1[At]_7.114
71260_CC1=CC(C)(C)Nc2ccc3c(c21)/C(=C/c1ccccc1[At])Oc1ccc(F)cc1-3	[H][At]_5.688	CS[At]_6.066	C[At]_6.187	CN(C)[At]_6.495	CO[At]_7.046	CC[At]_7.114
123505_CC1=CC(C)(C)Nc2ccc3c(c21)C(=C[At])Oc1ccc(F)cc1-3	[At]c1ccsc1_5.721	Cc1cnccc1[At]_6.440	CCc1ccccc1[At]_6.476
48534_N/C(S)=N/N=C(\[At])c1ccc(Cl)c(Cl)c1	[H][At]_6.337	C[At]_7.301	CC[At]_7.699
48534_CC1CN(C(=N)S)N=C1c1cccc([At])c1	Cl[At]_6.638	Br[At]_7.097	FC(F)(F)[At]_7.398
48534_FC(F)(F)c1cc([At])cc(C(F)(F)F)c1	N=C(S)NN=C[At]_6.495	CC([At])=N/N=C(/N)S_7.222	CCC([At])=N/N=C(/N)S_7.699
48534_N/C(S)=N/N=C/c1ccc([At])o1	Clc1ccc([At])cc1_6.523	Brc1ccc([At])cc1_6.553	Clc1cccc([At])c1_6.854
48534_N/C(S)=N/N=C(\[At])c1cccc(Br)c1	[H][At]_5.886	C[At]_6.699	CC[At]_7.000
48534_CC/C(=N\N=C(\N)S)c1cccc([At])c1	Cl[At]_6.658	Br[At]_7.000	FC(F)(F)[At]_7.301
89085_COC(=O)[C@H](Cc1ccc(C#Cc2ccccc2)cc1)NC(=O)[At]	CN(CC(=O)NC[At])C(=N)N_2.921	N=C(N)N1CCC[C@@H]1C(=O)NC[At]_3.000	NC(=O)CC[C@@H](N=C(N)N)C(=O)NC[At]_3.046	N=C(N)N1CCC[C@H]1C(=O)NC[At]_3.143	C[C@H](N=C(N)N)C(=O)NC[At]_3.553	CC(C)[C@H](N=C(N)N)C(=O)NC[At]_4.097	CC[C@@H](C)[C@H](N=C(N)N)C(=O)NC[At]_4.585	CC(C)(C)[C@H](N=C(N)N)C(=O)NC[At]_5.046
89085_COC(=O)[C@H](Cc1ccc(C#Cc2ccccc2)cc1)NC(=O)C[At]	CN(CC(=O)N[At])C(=N)N_2.921	N=C(N)N1CCC[C@@H]1C(=O)N[At]_3.000	NC(=O)CC[C@@H](N=C(N)N)C(=O)N[At]_3.046	N=C(N)N1CCC[C@H]1C(=O)N[At]_3.143	C[C@H](N=C(N)N)C(=O)N[At]_3.553	CC(C)[C@H](N=C(N)N)C(=O)N[At]_4.097	CC[C@@H](C)[C@H](N=C(N)N)C(=O)N[At]_4.585	NC(N)=N[C@@H](C(=O)N[At])C1CCCCC1_4.699	CC(C)(C)[C@H](N=C(N)N)C(=O)N[At]_5.046
89085_COC(=O)[C@H](Cc1ccc(C#Cc2ccccc2)cc1)NC(=O)CNC(=O)[C@H]([At])N=C(N)N	NC(=O)CC[At]_3.046	CC(C)[At]_4.097	[At]CC1CCCCC1_4.432	CC[C@@H](C)[At]_4.585	CC(C)(C)[At]_5.046
89085_COC(=O)[C@H](Cc1ccc(C#Cc2ccccc2)cc1)NC(=O)CNC(=O)[At]	CN(C[At])C(=N)N_2.921	N=C(N)N1CCC[C@@H]1[At]_3.000	NC(=O)CC[C@H]([At])N=C(N)N_3.046	N=C(N)N1CCC[C@H]1[At]_3.143	C[C@@H]([At])N=C(N)N_3.553	CC(C)[C@@H]([At])N=C(N)N_4.097	NC(N)=N[C@@H]([At])CC1CCCCC1_4.432	CC[C@@H](C)[C@@H]([At])N=C(N)N_4.585	NC(N)=N[C@@H]([At])C1CCCCC1_4.699	CC(C)(C)[C@@H]([At])N=C(N)N_5.046
53466_COc1cc(N([At])Cc2cnc3nc(N)nc(N)c3c2)cc(OC)c1OC	[H][At]_6.523	CC[At]_7.310	C[At]_8.046
79814_CC(C)[C@@H]1[C@H](OC(=O)N[C@@H](Cc2ccccc2)[C@H](O)CN2CCN([At])C[C@H]2C(=O)NC(C)(C)C)CCS1(=O)=O	[At]Cc1ccncc1_6.889	Oc1cccc(C[At])c1_6.896	Cc1cc(C)cc(C[At])c1_7.108	Clc1cc(Cl)cc(C[At])c1_7.161	Cc1cc(C[At])cc(Cl)n1_7.268	[At]Cc1ccc2ccccc2c1_7.268	[At]Cc1cccnc1_7.824	Cc1ccc(C[At])cn1_8.699
79814_CC(C)[C@@H]1[C@H](OC(=O)N[C@@H](Cc2ccccc2)[C@H](O)CN2CCN(C[At])C[C@H]2C(=O)NC(C)(C)C)CCS1(=O)=O	[At]c1ccncc1_6.889	Oc1cccc([At])c1_6.896	Cc1cc(C)cc([At])c1_7.108	Clc1cc(Cl)cc([At])c1_7.161	Cc1cc([At])cc(Cl)n1_7.268	[At]c1ccc2ccccc2c1_7.268	[At]c1cccnc1_7.824	Cc1ccc([At])cn1_8.699
79814_CC(C)(C)NC(=O)[C@@H]1CN([At])CCN1C[C@@H](O)[C@H](Cc1ccccc1)NC(=O)O[C@H]1CCOC1	[At]Cc1ccccn1_6.019	[At]Cc1cccnc1_6.170	Oc1cccc(C[At])c1_6.317	[At]CCc1ccccc1_6.321	[At]Cc1ccncc1_6.533	[At]CCCc1ccccc1_6.757	Oc1ccc(C[At])cc1_6.815	Oc1ccccc1C[At]_6.991	[At]Cc1ccccc1_6.991
79814_CC(C)(C)NC(=O)[C@@H]1CN(C[At])CCN1C[C@@H](O)[C@H](Cc1ccccc1)NC(=O)O[C@H]1CCOC1	[At]c1ccccn1_6.019	[At]c1cccnc1_6.170	Oc1cccc([At])c1_6.317	[At]Cc1ccccc1_6.321	[At]c1ccncc1_6.533	[At]CCc1ccccc1_6.757	Oc1ccc([At])cc1_6.815	Oc1ccccc1[At]_6.991	[At]c1ccccc1_6.991
79814_CC(C)(C)NC(=O)[C@@H]1CN(C(=O)[At])CCN1C[C@@H](O)[C@H](Cc1ccccc1)NC(=O)O[C@H]1CCOC1	[At]c1ccccc1_6.383	[At]c1cccnc1_6.431	[At]c1ccccn1_6.590	[At]c1ccncc1_6.879
52967_COc1cc(N([At])Cc2cnc3nc(N)nc(N)c3c2C)cc(OC)c1OC	[H][At]_7.066	C#CC[At]_7.272	CC[At]_7.304	CC(C)[At]_7.873	C[At]_7.879
52967_COc1cc(N(C[At])Cc2cnc3nc(N)nc(N)c3c2C)cc(OC)c1OC	C#C[At]_7.272	C[At]_7.304	[H][At]_7.879
52967_Cc1c(CN(C)[At])cnc2nc(N)nc(N)c12	COc1ccc([At])c(OC)c1_6.292	COc1ccc([At])cc1OC_6.495	COc1ccc(OC)c([At])c1_6.666	COc1cc([At])cc(OC)c1_6.886
52967_Cc1c(CN[At])cnc2nc(N)nc(N)c12	[At]c1cccc2ccccc12_6.242	COc1ccc([At])c(OC)c1_6.500	COc1ccc(OC)c([At])c1_7.337	COc1ccc([At])cc1OC_7.357	COc1cc([At])cc(OC)c1_7.640
53330_COc1cc(N([At])Cc2cnc3nc(N)nc(N)c3c2C)cc(OC)c1OC	C#CC[At]_8.114	[H][At]_8.131	CC(C)[At]_8.174	CC[At]_8.569	C[At]_9.071
53330_COc1cc(N(C[At])Cc2cnc3nc(N)nc(N)c3c2C)cc(OC)c1OC	C#C[At]_8.114	C[At]_8.569	[H][At]_9.071
53330_Cc1c(CN(C)[At])cnc2nc(N)nc(N)c12	COc1cc([At])cc(OC)c1_7.237	COc1ccc([At])c(OC)c1_7.420	COc1ccc(OC)c([At])c1_7.521	COc1ccc([At])cc1OC_7.538
53330_Cc1c(CN[At])cnc2nc(N)nc(N)c12	COc1ccc([At])c(OC)c1_7.248	COc1ccc(OC)c([At])c1_7.796	[At]c1cccc2ccccc12_7.839	COc1ccc([At])cc1OC_8.056	COc1cc([At])cc(OC)c1_8.319
31467_O=c1cc(-c2ccccc2)oc2cc(O)c([At])cc12	[H][At]_4.834	O[At]_5.400	O=[N+]([O-])[At]_5.412
31467_O=c1cc([At])oc2cc(O)ccc12	[At]c1ccccc1_4.834	Oc1ccc([At])cc1_4.866	Oc1ccc([At])cc1O_5.186
32261_O=c1cc(C[At])oc2cc(O)ccc12	[At]c1ccccc1_4.407	Oc1ccc([At])cc1_4.775	COc1ccc([At])cc1_4.779
32261_O=c1cc([At])oc2cc(O)ccc12	[H][At]_3.943	[At]Cc1ccccc1_4.407	Oc1ccc(C[At])cc1_4.775
32261_O=c1cc(Cc2ccc([At])cc2)oc2cc(O)ccc12	[H][At]_4.407	O[At]_4.775	CO[At]_4.779
124648_O=C1CCC(c2c(-c3ccc(F)cc3Cl)nc3ccccn23)=NN1[At]	Clc1ccccc1[At]_5.585	Clc1cccc(Cl)c1[At]_6.174	Cc1ccccc1[At]_7.027
124648_O=c1ccc(-c2c(-c3ccc(F)cc3Cl)nc3ccccn23)nn1[At]	Clc1ccccc1[At]_6.767	Clc1cccc(Cl)c1[At]_7.194	Cc1ccccc1[At]_7.553
124648_Cc1ccccc1-n1nc(-c2c([At])nc3ccccn23)ccc1=O	Fc1ccc([At])c(F)c1_6.854	Clc1cccc([At])c1Cl_7.357	Fc1ccc([At])c(Cl)c1_7.553
124648_O=c1ccc(-c2c([At])nc3ccccn23)nn1-c1c(Cl)cccc1Cl	Clc1cccc([At])c1Cl_6.051	Fc1ccc([At])cc1_6.815	Fc1ccc([At])c(F)c1_6.951	Fc1ccc([At])c(Cl)c1_7.194
124648_O=c1ccc(-c2c(-c3ccc(F)cc3[At])nc3ccccn23)nn1-c1c(Cl)cccc1Cl	[H][At]_6.815	F[At]_6.951	Cl[At]_7.194
223468_O=C([C@H]1CCCN1C(=O)c1cccc(C(=O)N2CCC[C@H]2[At])c1)N1CCCC1	O=C([At])N1CCNCC1_7.481	O=C([At])NCc1ccccc1_7.509	O=C([At])N1CCCCCC1_7.638
223468_O=C(C1CCCC1)[C@H]1CCCN1C(=O)c1cccc(C(=O)N2CCC[C@H]2[At])c1	O=C([At])C1CCCC1_7.108	N#C[C@H]1CCCN1C(=O)[At]_8.959	O=C(CO)[C@H]1CCCN1C(=O)[At]_9.215
223468_O=C(C1CCCC1)[C@H]1CCCN1C(=O)c1cccc(C(=O)N2CCC[C@H]2C(=O)N2CCC[C@@H]2[At])c1	[H][At]_7.854	N#C[At]_8.959	O=C([At])CO_9.215
223468_CC(=O)[C@H]1CCCN1C(=O)c1cccc(C(=O)N2CCC[C@H]2C(=O)N2CCC[C@H]2[At])c1	[H][At]_7.187	N#C[At]_8.377	O=C([At])CO_8.921
223468_CC(=O)[C@H]1CCCN1C(=O)c1cccc(C(=O)N2CCC[C@@H]2[At])c1	O=C([At])N1CCCC1_7.187	N#C[C@H]1CCCN1C(=O)[At]_8.377	O=C(CO)[C@H]1CCCN1C(=O)[At]_8.921
223468_O=C([C@@H]1CCCN1C(=O)c1cccc(C(=O)N2CCC[C@H]2C(=O)N2CCC[C@H]2[At])c1)N1CCCC1	[H][At]_7.585	N#C[At]_8.824	O=C[At]_8.886	O=C([At])CO_9.409
223468_O=C([C@@H]1CCCN1C(=O)c1cccc(C(=O)N2CCC[C@H]2[At])c1)N1CCCC1	O=C([At])N1CCCC1_7.585	N#C[C@@H]1CCCN1C(=O)[At]_8.824	O=C[C@@H]1CCCN1C(=O)[At]_8.886	O=C(CO)[C@@H]1CCCN1C(=O)[At]_9.409
223468_N#C[C@H]1CCCN1C(=O)[C@@H]1CCCN1C(=O)c1cccc(C(=O)N2CCC[C@@H]2C(=O)[At])c1	C[At]_8.377	CC(C)[At]_8.796	[At]c1ccccc1_8.886	[At]C1CCCC1_8.959	[At]C1CCCCC1_9.143
223468_N#C[C@H]1CCCN1C(=O)[C@@H]1CCCN1C(=O)c1cccc([At])c1	CC(=O)[C@H]1CCCN1C(=O)[At]_8.377	CC(C)C(=O)[C@H]1CCCN1C(=O)[At]_8.796	O=C(C1CCCC1)[C@H]1CCCN1C(=O)[At]_8.959
223468_O=C([C@@H]1CCCN1C(=O)c1cccc(C(=O)N2CCC[C@@H]2[At])c1)N1CCCC1	CC(=O)[At]_7.187	COC(=O)[At]_7.268	O=C([At])c1ccccc1_7.745	O=C([At])C1CCCC1_7.854
223468_O=C([At])[C@H]1CCCN1C(=O)c1cccc(C(=O)N2CCC[C@H]2C(=O)N2CCCC2)c1	C[At]_7.187	[At]c1ccccc1_7.745	[At]C1CCCC1_7.854
223468_O=C([C@@H]1CCCN1C(=O)c1cccc([At])c1)N1CCCC1	CC(=O)[C@H]1CCCN1C(=O)[At]_7.187	COC(=O)[C@H]1CCCN1C(=O)[At]_7.268	C[C@H](NC(=O)[At])C(=O)N1CCCC1_7.409
223468_N#C[C@H]1CCCN1C(=O)[C@@H]1CCCN1C(=O)c1cccc(C(=O)N2CCC[C@H]2[At])c1	O=C([At])c1ccccc1_8.886	O=C([At])C1CCCC1_8.959	O=C([At])C1CCCCC1_9.143
58695_[At]CCN1CCN(c2cccc3ccccc23)CC1	Cc1nc(-c2ccc([At])cc2)cs1_6.967	CC1(C)C(=O)Nc2ccc([At])cc21_7.066	[At]c1ccc(-c2csnn2)cc1_7.081	CCN1C(=O)Cc2cc([At])ccc21_7.090	Oc1nc(-c2ccc([At])cc2)cs1_7.097	Nc1nc(-c2ccc([At])cc2)cs1_7.143	Oc1nc2ccc([At])cc2o1_7.357	O=C1Cc2cc([At])ccc2N1_7.420
58695_[At]c1ccc(CCN2CCN(c3cccc4ccccc34)CC2)cc1	Cc1sc(N)nc1[At]_6.799	CNc1nc([At])cs1_6.810	Cc1nc([At])cs1_6.967	[At]c1csnn1_7.081	Oc1nc([At])cs1_7.097	Nc1nc([At])cs1_7.143
58695_[At]c1nc(-c2ccc(CCN3CCN(c4cccc5ccccc45)CC3)cc2)cs1	CN[At]_6.810	C[At]_6.967	O[At]_7.097	N[At]_7.143
837_[At]CCN1CCN(c2cccc3ccccc23)CC1	Nc1nc(-c2ccc([At])cc2)cs1_7.959	CC1(C)C(=O)Nc2ccc([At])cc21_8.161	Oc1nc2ccc([At])cc2o1_8.208	O=C1Cc2cc([At])ccc2N1_8.312	CCN1C(=O)Cc2cc([At])ccc21_8.538	Oc1nc2ccc([At])cc2s1_8.658
837_[At]CN1CCN(c2cccc3ccccc23)CC1	Oc1nc2ccc(C[At])cc2o1_8.208	O=C1Cc2cc(C[At])ccc2N1_8.312	Oc1nc2ccc(C[At])cc2s1_8.658
1703_[At]C1CCN(CCCc2c[nH]c3ccc(-n4cnnc4)cc23)CC1	CN([At])Cc1ccccc1_8.658	OC[C@H](N[At])c1ccc(F)cc1_9.046	[At]Cc1ccccc1_9.456
1703_FC(Cc1c[nH]c2ccc(-n3cnnc3)cc12)CN1CCC([At])CC1	CN([At])Cc1ccccc1_8.268	OC[C@H](N[At])c1ccc(F)cc1_8.854	[At]Cc1ccccc1_9.022
52985_COc1cc(N([At])Cc2cnc3nc(N)nc(N)c3c2)cc(OC)c1OC	[H][At]_5.824	C[At]_6.620	CC[At]_6.721
42604_CCC1CN2CCC1CC2[C@H](O)c1cc([At])nc2ccc(OC)cc12	[At]c1ccccc1_4.018	[At]c1ccc2c(c1)OCO2_4.131	O=[N+]([O-])c1cccc([At])c1_4.387	Clc1ccc([At])c(Cl)c1_4.432	[At]c1cccc2ccccc12_4.481	Fc1ccc([At])cc1Cl_4.770	[At]c1ccc(Oc2ccccc2)cc1_4.921	FC(F)(F)c1cccc([At])c1_5.004	Clc1ccc([At])cc1_5.229	FC(F)(F)c1ccc([At])cc1_5.284
42604_CCC1CN2CCC1CC2[C@H](O)c1cc(-c2cccc([At])c2)nc2ccc(OC)cc12	[H][At]_4.018	O=[N+]([O-])[At]_4.387	FC(F)(F)[At]_5.004
42604_CCC1CN2CCC1CC2[C@H](O)c1cc(-c2ccc([At])cc2)nc2ccc(OC)cc12	[H][At]_4.018	[At]Oc1ccccc1_4.921	Cl[At]_5.229	FC(F)(F)[At]_5.284
41360_C[C@]1(COC(=O)[At])[C@H](C(=O)[O-])N2C(=O)/C(=C/C(=O)[O-])C2S1(=O)=O	[H][At]_5.735	Cn1nnnc1SC[At]_6.633	ClC[At]_6.708	C[At]_6.745	Oc1ccc(C[At])cc1O_6.979	[At]Cc1ccccc1_7.812
41360_C[C@]1(COC(=O)C[At])[C@H](C(=O)[O-])N2C(=O)/C(=C/C(=O)[O-])C2S1(=O)=O	Cn1nnnc1S[At]_6.633	Cl[At]_6.708	[H][At]_6.745	Oc1ccc([At])cc1O_6.979	[At]c1ccccc1_7.812
41360_C[C@]1([At])[C@H](C(=O)[O-])N2C(=O)/C(=C/C(=O)[O-])C2S1(=O)=O	ClC[At]_3.919	N#CC=C[At]_4.664	O=COC[At]_5.735	O=C(CCl)OC[At]_6.708	O=C(Cc1ccccc1)OC[At]_7.812
41360_C[C@]1(C[At])[C@H](C(=O)[O-])N2C(=O)/C(=C/C(=O)[O-])C2S1(=O)=O	Cl[At]_3.919	O=CO[At]_5.735	[H][At]_5.745	Cn1nnnc1SCC(=O)O[At]_6.633	O=C(CCl)O[At]_6.708	CC(=O)O[At]_6.745	O=C(Cc1ccc(O)c(O)c1)O[At]_6.979	O=C(Cc1ccccc1)O[At]_7.812
41360_COC(=O)/C=C1/C(=O)N2C1S(=O)(=O)[C@@](C)(C[At])[C@@H]2C(=O)[O-]	Cl[At]_4.352	CC(=O)O[At]_5.565	Cn1nnnc1SCC(=O)O[At]_5.625
41360_CC(=O)OC[C@@]1(C)[C@H](C(=O)[O-])N2C(=O)C(=C[At])C2S1(=O)=O	COC(=O)[At]_5.565	NC(=O)[At]_6.509	O=C([O-])[At]_6.745	[At]c1ccccn1_8.398
41360_COC(=O)/C=C1/C(=O)N2C1S(=O)(=O)[C@](C)([At])[C@@H]2C(=O)[O-]	ClC[At]_4.352	CC(=O)OC[At]_5.565	Cn1nnnc1SCC(=O)OC[At]_5.625
41360_C[C@]1(COC(=O)[At])[C@H](C(=O)[O-])N2C(=O)/C(=C/c3ccccn3)C2S1(=O)=O	Oc1ccc(C[At])cc1O_7.222	[At]Cc1ccccc1_7.398	C[At]_8.398
41360_C[C@]1(COC(=O)C[At])[C@H](C(=O)[O-])N2C(=O)/C(=C/c3ccccn3)C2S1(=O)=O	Oc1ccc([At])cc1O_7.222	[At]c1ccccc1_7.398	[H][At]_8.398
41360_C[C@]1(C[At])[C@H](C(=O)[O-])N2C(=O)/C(=C/c3ccccn3)C2S1(=O)=O	O=C(Cc1ccc(O)c(O)c1)O[At]_7.222	O=C(Cc1ccccc1)O[At]_7.398	CC(=O)O[At]_8.398
41052_C[C@]1(COC(=O)[At])[C@H](C(=O)[O-])N2C(=O)/C(=C/C(=O)[O-])C2S1(=O)=O	[At]Cc1ccccc1_3.237	[H][At]_3.762	Oc1ccc(C[At])cc1O_3.936	C[At]_4.116	ClC[At]_5.143
41052_C[C@]1(COC(=O)C[At])[C@H](C(=O)[O-])N2C(=O)/C(=C/C(=O)[O-])C2S1(=O)=O	[At]c1ccccc1_3.237	Oc1ccc([At])cc1O_3.936	[H][At]_4.116	Cl[At]_5.143
41052_C[C@]1([At])[C@H](C(=O)[O-])N2C(=O)/C(=C/C(=O)[O-])C2S1(=O)=O	ClC[At]_2.678	O=C(Cc1ccccc1)OC[At]_3.237	N#CC=C[At]_3.298	O=COC[At]_3.762	O=C(CCl)OC[At]_5.143
41052_C[C@]1(C[At])[C@H](C(=O)[O-])N2C(=O)/C(=C/C(=O)[O-])C2S1(=O)=O	Cl[At]_2.678	O=C(Cc1ccccc1)O[At]_3.237	O=CO[At]_3.762	O=C(Cc1ccc(O)c(O)c1)O[At]_3.936	[H][At]_3.967	CC(=O)O[At]_4.116	O=C(CCl)O[At]_5.143
41052_C[C@]1(COC(=O)[At])[C@H](C(=O)[O-])N2C(=O)/C(=C/c3ccccn3)C2S1(=O)=O	Oc1ccc(C[At])cc1O_6.155	C[At]_6.180	[At]Cc1ccccc1_6.409
41052_C[C@]1(COC(=O)C[At])[C@H](C(=O)[O-])N2C(=O)/C(=C/c3ccccn3)C2S1(=O)=O	Oc1ccc([At])cc1O_6.155	[H][At]_6.180	[At]c1ccccc1_6.409
41052_C[C@]1(C[At])[C@H](C(=O)[O-])N2C(=O)/C(=C/c3ccccn3)C2S1(=O)=O	O=C(Cc1ccc(O)c(O)c1)O[At]_6.155	CC(=O)O[At]_6.180	O=C(Cc1ccccc1)O[At]_6.409
41052_CC(=O)OC[C@@]1(C)[C@H](C(=O)[O-])N2C(=O)C(=C[At])C2S1(=O)=O	O=C([O-])[At]_4.116	NC(=O)[At]_5.656	[At]c1ccccn1_6.180
41050_C[C@]1([At])[C@H](C(=O)[O-])N2C(=O)/C(=C/C(=O)[O-])C2S1(=O)=O	ClC[At]_3.278	N#CC=C[At]_5.170	O=COC[At]_6.228	O=C(Cc1ccccc1)OC[At]_6.268
41050_COC(=O)/C=C1/C(=O)N2C1S(=O)(=O)[C@@](C)(C[At])[C@@H]2C(=O)[O-]	Cl[At]_4.857	Cn1nnnc1SCC(=O)O[At]_4.879	CC(=O)O[At]_5.022
41050_CC(=O)OC[C@@]1(C)[C@H](C(=O)[O-])N2C(=O)C(=C[At])C2S1(=O)=O	COC(=O)[At]_5.022	NC(=O)[At]_5.072	O=C([O-])[At]_6.150	[At]c1ccccn1_7.208
41050_COC(=O)/C=C1/C(=O)N2C1S(=O)(=O)[C@](C)([At])[C@@H]2C(=O)[O-]	ClC[At]_4.857	Cn1nnnc1SCC(=O)OC[At]_4.879	CC(=O)OC[At]_5.022
41050_C[C@]1(COC(=O)[At])[C@H](C(=O)[O-])N2C(=O)/C(=C/c3ccccn3)C2S1(=O)=O	C[At]_7.208	Oc1ccc(C[At])cc1O_7.585	[At]Cc1ccccc1_9.000
41050_C[C@]1(COC(=O)C[At])[C@H](C(=O)[O-])N2C(=O)/C(=C/c3ccccn3)C2S1(=O)=O	[H][At]_7.208	Oc1ccc([At])cc1O_7.585	[At]c1ccccc1_9.000
41050_C[C@]1(C[At])[C@H](C(=O)[O-])N2C(=O)/C(=C/c3ccccn3)C2S1(=O)=O	CC(=O)O[At]_7.208	O=C(Cc1ccc(O)c(O)c1)O[At]_7.585	O=C(Cc1ccccc1)O[At]_9.000
41050_C[C@]1(C[At])[C@H](C(=O)[O-])N2C(=O)/C(=C/C(=O)[O-])C2S1(=O)=O	Cl[At]_3.278	[H][At]_5.347	CC(=O)O[At]_6.150	Cn1nnnc1SCC(=O)O[At]_6.194	O=CO[At]_6.228	O=C(Cc1ccccc1)O[At]_6.268	O=C(Cc1ccc(O)c(O)c1)O[At]_6.432
41050_C[C@]1(COC(=O)[At])[C@H](C(=O)[O-])N2C(=O)/C(=C/C(=O)[O-])C2S1(=O)=O	C[At]_6.150	Cn1nnnc1SC[At]_6.194	[H][At]_6.228	[At]Cc1ccccc1_6.268	Oc1ccc(C[At])cc1O_6.432
41050_C[C@]1(COC(=O)C[At])[C@H](C(=O)[O-])N2C(=O)/C(=C/C(=O)[O-])C2S1(=O)=O	[H][At]_6.150	Cn1nnnc1S[At]_6.194	[At]c1ccccc1_6.268	Oc1ccc([At])cc1O_6.432
162255_O=C1C(=O)c2ccccc2C(c2ccccc2)=C1CC[At]	CCOC(=O)c1ccc([At])cc1_5.996	CCN(CC)C(=O)[At]_6.215	CCOC(=O)[At]_6.367
162255_O=C1C(=O)c2ccccc2C(c2ccccc2)=C1C[At]	O=C(O)COc1ccc([At])cc1_5.812	CCOC(=O)c1ccc(C[At])cc1_5.996	CCN(CC)C(=O)C[At]_6.215	CCOC(=O)C[At]_6.367
162255_O=C1C(=O)c2ccccc2C(c2ccccc2)=C1[At]	O=C(O)COc1ccc(C[At])cc1_5.812	CCN(CC)C(=O)CC[At]_6.215	CCOC(=O)CC[At]_6.367
195535_C=C(C)CN1Cc2cccc3[nH]c(=O)n(c23)C([At])C1	CCC[At]_4.318	C[At]_4.493	CC(C)[At]_4.900
34105_O=C(NCc1ccncc1)N1C(=O)[C@@H]([At])[C@@H]1Cc1ccccc1	CO[At]_4.420	CC[At]_4.721	C=CC[At]_5.222	CS[At]_5.658
52848_COc1cc(-c2nc3c(N)nc(N)nc3[nH]2)cc(OC)c1[At]	O[At]_4.167	CO[At]_4.226	[H][At]_5.046
54958_COc1cc(-c2nc3c(N)nc(N)nc3[nH]2)cc(OC)c1[At]	[H][At]_4.489	O[At]_4.815	CO[At]_4.886
53325_COc1cc(-c2nc3c(N)nc(N)nc3[nH]2)cc(OC)c1[At]	[H][At]_5.523	CO[At]_5.658	O[At]_6.000
202283_CC(C)=CCC/C(C)=C/CC/C(C)=C/C[At]	COP(=O)(O)CP(=O)(O)C[At]_3.752	O=P(O)(O)CP(=O)(O)CC[At]_4.174	O=P(O)(O)OP(=O)(O)C[At]_4.377	O=P(O)(O)CP(=O)(O)C[At]_4.502
202283_CC(C)=CCC/C(C)=C/CC/C(C)=C/CC[At]	COP(=O)(O)CP(=O)(O)[At]_3.752	O=P(O)(O)CP(=O)(O)C[At]_4.174	O=P(O)(O)OP(=O)(O)[At]_4.377	O=P(O)(O)CP(=O)(O)[At]_4.502	O=P(O)(O)C(F)(F)P(=O)(O)[At]_4.524
202283_CC(C)=CCC/C(C)=C/CC/C(C)=C/CCP(=O)(O)[At]	COP(=O)(O)C[At]_3.752	O=P(O)(O)C[At]_4.502	O=P(O)(O)C(F)(F)[At]_4.524
143991_O=S(=O)(NCCN1CCC(CNC[At])CC1)c1cccc2ccccc12	COc1ccc2c(c1)C(O)([At])CC2_7.180	COc1ccc2c(c1)CC(O)([At])CCC2_7.252	COc1ccc2c(c1)CC([At])CCC2_7.796	COc1ccc2c(c1)C(O)([At])CCC2_9.268
143991_O=C(N[At])C1CCN(C(=O)Cn2c(=O)sc3ccc(Cl)cc32)CC1	[At]c1nccs1_7.276	COc1ccc2c(c1)CC(C[At])CCC2_8.921	COc1ccc2c(c1)C(O)(C[At])CCC2_9.000
143991_COc1ccc2c(c1)C(O)(CNCC1CCN(CCNS(=O)(=O)[At])CC1)CCC2	Cc1cccc([At])c1_7.886	Cc1c(Cl)cccc1[At]_7.959	[At]c1cccc2ccccc12_9.268
143991_COc1ccc2c(c1)C(O)(CNCC1CCN(CC[At])CC1)CCC2	Cc1cccc(S(=O)(=O)N[At])c1_7.886	Cc1c(Cl)cccc1S(=O)(=O)N[At]_7.959	O=S(=O)(N[At])c1cccc2ccccc12_9.268
143991_O=S(=O)(NCCN1CCC(CN[At])CC1)c1cccc2ccccc12	COc1ccc2c(c1)C(O)(C[At])CC2_7.180	COc1ccc2c(c1)CC(C[At])CCC2_7.796	COc1ccc2c(c1)C(O)(C[At])CCC2_9.268
36933_CCCCc1nn(-c2ccccc2[At])c(C(=O)OCC)c1Cc1ccc(-c2ccccc2-c2nn[nH]n2)cc1	[H][At]_7.092	[At]c1ccccc1_7.638	FC(F)(F)[At]_7.678	C[At]_7.886	Cl[At]_7.886	O=[N+]([O-])[At]_8.022
36933_CCCCc1nn([At])c(C(=O)OCC)c1Cc1ccc(-c2ccccc2-c2nn[nH]n2)cc1	[H][At]_6.886	Clc1ccc(Cl)c([At])c1_6.979	Clc1ccc([At])cc1_7.000	Clc1cccc([At])c1Cl_7.046	[At]c1ccccc1_7.092	Clc1cccc([At])c1_7.260	Clc1cc(Cl)c([At])c(Cl)c1_7.432	FC(F)(F)C[At]_7.523	[At]c1ccccc1-c1ccccc1_7.638	FC(F)(F)c1ccccc1[At]_7.678	COc1ccc([At])cc1_7.699	[At]c1ccccn1_7.745	Cc1ccccc1[At]_7.886	Clc1ccccc1[At]_7.886	O=[N+]([O-])c1ccccc1[At]_8.022	Clc1cccc(Cl)c1[At]_8.097	Clc1ccc([At])c(Cl)c1_8.174
36933_CCCCc1nn(C[At])c(C(=O)O)c1Cc1ccc(-c2ccccc2-c2nn[nH]n2)cc1	C[At]_8.569	FC(F)(F)[At]_9.284	[At]Cc1ccccc1_9.620	[At]c1ccccc1_9.699
36933_CCCCc1nn([At])c(C(=O)O)c1Cc1ccc(-c2ccccc2-c2nn[nH]n2)cc1	Clc1ccc(Cl)c([At])c1_8.495	[At]c1ccccc1_8.538	CC[At]_8.569	COc1ccc([At])c([N+](=O)[O-])c1_8.602	Clc1cccc([At])c1_8.638	[H][At]_8.699	O=[N+]([O-])c1ccccc1[At]_8.770	[At]c1ccccn1_8.770	Clc1ccc([At])cc1_8.886	COc1ccc([At])cc1_9.097	Clc1cccc([At])c1Cl_9.114	[At]c1ccccc1-c1ccccc1_9.194	Clc1ccc([At])c(Cl)c1_9.222	FC(F)(F)C[At]_9.284	Clc1cc(Cl)c([At])c(Cl)c1_9.301	Cc1ccccc1[At]_9.337	Clc1ccccc1[At]_9.456	FC(F)(F)c1ccccc1[At]_9.620	[At]CCc1ccccc1_9.620	[At]Cc1ccccc1_9.699	Clc1cccc(Cl)c1[At]_9.745
36933_CCCCc1nn(-c2ccccc2[At])c(C(=O)O)c1Cc1ccc(-c2ccccc2-c2nn[nH]n2)cc1	[H][At]_8.538	O=[N+]([O-])[At]_8.770	[At]c1ccccc1_9.194	C[At]_9.337	Cl[At]_9.456	FC(F)(F)[At]_9.620
36933_CCCCc1nn(-c2ccc([At])cc2)c(C(=O)OCC)c1Cc1ccc(-c2ccccc2-c2nn[nH]n2)cc1	Cl[At]_7.000	[H][At]_7.092	CO[At]_7.699
36933_CCCc1nn([At])c(C(=O)OCC)c1Cc1ccc(-c2ccccc2-c2nn[nH]n2)cc1	[H][At]_6.796	FC(F)(F)C[At]_7.119	FC(F)(F)c1ccccc1[At]_7.252	[At]Cc1ccccc1_7.658	Clc1cccc(Cl)c1[At]_7.699
36933_CCCc1nn([At])c(C(=O)O)c1Cc1ccc(-c2ccccc2-c2nn[nH]n2)cc1	[H][At]_8.444	FC(F)(F)C[At]_8.796	Clc1cccc(Cl)c1[At]_9.161	FC(F)(F)c1ccccc1[At]_9.174	[At]Cc1ccccc1_9.377
36933_CCOC(=O)c1c(Cc2ccc(-c3ccccc3-c3nn[nH]n3)cc2)c(C[At])nn1-c1c(Cl)cccc1Cl	[At]C1CC1_7.119	CC[At]_7.699	CCC[At]_8.097
36933_CCOC(=O)c1c(Cc2ccc(-c3ccccc3-c3nn[nH]n3)cc2)c([At])nn1-c1c(Cl)cccc1Cl	[At]CC1CC1_7.119	CCC[At]_7.699	CCCC[At]_8.097
36933_CCCCc1nn(-c2ccc([At])cc2)c(C(=O)O)c1Cc1ccc(-c2ccccc2-c2nn[nH]n2)cc1	[H][At]_8.538	Cl[At]_8.886	CO[At]_9.097
36933_CCCCc1nc([At])c(C(=O)O)n1Cc1ccc(-c2ccccc2-c2nn[nH]n2)cc1	Cl[At]_8.553	[At]c1ccccc1_8.678	Clc1ccccc1[At]_9.260
36933_O=C(O)c1c(Cc2ccc(-c3ccccc3-c3nn[nH]n3)cc2)c([At])nn1-c1c(Cl)cccc1Cl	[At]CC1CC1_8.432	CCC[At]_9.161	CCCC[At]_9.745
36933_O=C(O)c1c(Cc2ccc(-c3ccccc3-c3nn[nH]n3)cc2)c(C[At])nn1-c1c(Cl)cccc1Cl	[At]C1CC1_8.432	CC[At]_9.161	CCC[At]_9.745
156181_CCC1C(=C[At])N2C=CC=C(OCC(=O)O)C2=C1CC(N)=O	FC(F)(F)c1cccc([At])c1_3.620	Clc1cccc([At])c1_3.699	[At]c1ccc2ccccc2c1_3.770	[At]c1ccccc1_3.796	[At]c1ccccc1-c1ccccc1_4.000	Clc1cccc([At])c1Cl_4.174	[At]c1cccc2ccccc12_4.602
156181_CCC1C(CC(N)=O)=C2C(OCC(=O)O)=CC=CN2/C1=C\c1cccc([At])c1	FC(F)(F)[At]_3.620	Cl[At]_3.699	[H][At]_3.796
30302_CC(C)CCn1cc2c(nc(NC(=O)[At])n3nc(-c4ccco4)nc23)n1	[At]Cc1ccccc1_6.721	[At]Cc1cccc2ccccc12_6.770	[At]COc1ccccc1_6.824
30302_CC(C)CCn1cc2c(nc(NC(=O)C[At])n3nc(-c4ccco4)nc23)n1	[At]c1ccccc1_6.721	[At]c1cccc2ccccc12_6.770	[At]Oc1ccccc1_6.824
30302_O=C(Cc1ccccc1)Nc1nc2nn([At])cc2c2nc(-c3ccco3)nn12	[At]CCCc1ccccc1_6.602	[At]CCc1ccccc1_6.678	CC(C)CC[At]_6.721
30302_O=C(Cc1ccccc1)Nc1nc2nn(C[At])cc2c2nc(-c3ccco3)nn12	[At]CCc1ccccc1_6.602	[At]Cc1ccccc1_6.678	CC(C)C[At]_6.721
30302_O=C(Cc1ccccc1)Nc1nc2nn(CC[At])cc2c2nc(-c3ccco3)nn12	[At]Cc1ccccc1_6.602	[At]c1ccccc1_6.678	CC(C)[At]_6.721
30302_CC(C)CCn1cc2c(nc([At])n3nc(-c4ccco4)nc23)n1	O=C(Cc1ccccc1)N[At]_6.721	O=C(Cc1cccc2ccccc12)N[At]_6.770	O=C(COc1ccccc1)N[At]_6.824
30302_O=C(Cc1cccc2ccccc12)Nc1nc2nn(CC[At])cc2c2nc(-c3ccco3)nn12	[At]c1ccccc1_6.745	CC(C)[At]_6.770	[At]Cc1ccccc1_6.959
30302_O=C(Cc1cccc2ccccc12)Nc1nc2nn([At])cc2c2nc(-c3ccco3)nn12	[At]CCc1ccccc1_6.745	CC(C)CC[At]_6.770	[At]CCCc1ccccc1_6.959
30302_O=C(Cc1cccc2ccccc12)Nc1nc2nn(C[At])cc2c2nc(-c3ccco3)nn12	[At]Cc1ccccc1_6.745	CC(C)C[At]_6.770	[At]CCc1ccccc1_6.959
30302_O=C([At])Nc1nc2nn(CCCc3ccccc3)cc2c2nc(-c3ccco3)nn12	[At]Cc1ccccc1_6.602	[At]COc1ccccc1_6.854	[At]Cc1cccc2ccccc12_6.959
30302_[At]c1nc2nn(CCCc3ccccc3)cc2c2nc(-c3ccco3)nn12	O=C(Cc1ccccc1)N[At]_6.602	O=C(COc1ccccc1)N[At]_6.854	O=C(Cc1cccc2ccccc12)N[At]_6.959
30302_O=C(C[At])Nc1nc2nn(CCCc3ccccc3)cc2c2nc(-c3ccco3)nn12	[At]c1ccccc1_6.602	[At]Oc1ccccc1_6.854	[At]c1cccc2ccccc12_6.959
30302_O=C(COc1ccccc1)Nc1nc2nn(CC[At])cc2c2nc(-c3ccco3)nn12	CC(C)[At]_6.824	[At]Cc1ccccc1_6.854	[At]c1ccccc1_6.886
30302_O=C(COc1ccccc1)Nc1nc2nn([At])cc2c2nc(-c3ccco3)nn12	CC(C)CC[At]_6.824	[At]CCCc1ccccc1_6.854	[At]CCc1ccccc1_6.886
30302_O=C(COc1ccccc1)Nc1nc2nn(C[At])cc2c2nc(-c3ccco3)nn12	CC(C)C[At]_6.824	[At]CCc1ccccc1_6.854	[At]Cc1ccccc1_6.886
30302_O=C(C[At])Nc1nc2nn(CCc3ccccc3)cc2c2nc(-c3ccco3)nn12	[At]c1ccccc1_6.678	[At]c1cccc2ccccc12_6.745	[At]Oc1ccccc1_6.886
30302_[At]c1nc2nn(CCc3ccccc3)cc2c2nc(-c3ccco3)nn12	O=C(Cc1ccccc1)N[At]_6.678	O=C(Cc1cccc2ccccc12)N[At]_6.745	O=C(COc1ccccc1)N[At]_6.886
30302_O=C([At])Nc1nc2nn(CCc3ccccc3)cc2c2nc(-c3ccco3)nn12	[At]Cc1ccccc1_6.678	[At]Cc1cccc2ccccc12_6.745	[At]COc1ccccc1_6.886
195505_S=C(NC[At])Nc1ccc(Br)cn1	[At]N1CCCCC1_5.237	[At]Cc1ccccn1_6.097	Clc1ccccc1C[At]_6.155
195505_S/C(=N\CC[At])Nc1ccc(Br)cn1	Fc1ccc([At])cc1_5.194	Fc1cccc([At])c1_6.155	Fc1ccccc1[At]_6.222
195505_S/C(=N\C[At])Nc1ccc(Br)cn1	Fc1ccc(C[At])cc1_5.194	Fc1cccc(C[At])c1_6.155	Fc1ccccc1C[At]_6.222
221319_Nc1ncnc2c1c(-c1ccc(Oc3ccccc3)cc1)cn2[At]	OC1CCCC1[At]_5.879	[At]C1CCCC1_5.971	OC1CCC([At])C1_6.264	OC1CC([At])CC1O_6.499
225039_Nc1ncnc2c1c(-c1ccc(Oc3ccccc3)cc1)cn2[At]	CC(C)(C)[At]_6.215	OC1CCC([At])C1_7.056	OC1CC([At])CC1O_7.076	[At]C1CCCC1_7.155	CC(C)[At]_7.319	OC1CCCC1[At]_7.398
42367_Cc1ccc(CC(COC(=O)C(C)(C)C)CN(O)/C(S)=N/C[At])cc1C	CS(=O)(=O)Nc1ccc([At])c(Cl)c1_6.121	CS(=O)(=O)Nc1ccc([At])cc1_6.674	CS(=O)(=O)Nc1ccc([At])cc1F_7.027
42367_Cc1ccc(CC(COC(=O)C(C)(C)C)CN(O)C(S)=N[At])cc1C	CS(=O)(=O)Nc1ccc(C[At])c(Cl)c1_6.121	CS(=O)(=O)Nc1ccc(C[At])cc1_6.674	CS(=O)(=O)Nc1ccc(C[At])cc1F_7.027
54750_COc1cc(N([At])Cc2cnc3nc(N)nc(N)c3c2C)cc(OC)c1OC	CC(C)[At]_6.678	C[At]_6.699	[H][At]_7.658
195358_O=c1[nH]c(=O)n(COC[At])c2c1CNc1ccccc1S2	C[At]_4.299	CC(=O)OC[At]_4.939	CCOC[At]_6.194
195358_O=c1[nH]c(=O)n(CO[At])c2c1CNc1ccccc1S2	CC[At]_4.299	CC(=O)OCC[At]_4.939	CCOCC[At]_6.194
195358_O=c1[nH]c(=O)n(C[At])c2c1CNc1ccccc1S2	CCO[At]_4.299	CC(=O)OCCO[At]_4.939	CCOCCO[At]_6.194
195358_O=c1[nH]c(=O)n(COCC[At])c2c1CNc1ccccc1S2	[H][At]_4.299	CC(=O)O[At]_4.939	CCO[At]_6.194
195358_O=c1[nH]c(=O)n([At])c2c1CNc1ccccc1S2	CCOC[At]_4.299	CC(=O)OCCOC[At]_4.939	CCOCCOC[At]_6.194
54896_Nc1nc(O)c2c(n1)CCC(CN([At])c1ccc(C(=O)NC(CCC(=O)O)C(=O)O)cc1)C2	[H][At]_4.523	C[At]_4.796	C#CC[At]_5.000
101907_COc1ccc(S(=O)(=O)N(CC(C)C)[C@@H](CC[At])C(=O)NO)cc1	[H][At]_7.276	[At]SCc1ccc(-c2ccccc2)cc1_7.523	[At]SCc1ccccc1_9.155
101907_COc1ccc(S(=O)(=O)N(CC(C)C)[C@@H](CCSCc2ccc([At])cc2)C(=O)NO)cc1	[At]OCc1ccccc1_7.310	[At]c1ccccc1_7.523	[H][At]_9.155
101907_COc1ccc(S(=O)(=O)N(CC(C)C)[C@@H](CCSC[At])C(=O)NO)cc1	[At]c1ccc(OCc2ccccc2)cc1_7.310	[At]c1ccc(-c2ccccc2)cc1_7.523	[At]c1ccccc1_9.155
101943_COc1ccc(S(=O)(=O)N(CC(C)C)[C@@H](CC[At])C(=O)NO)cc1	[H][At]_7.347	[At]SCc1ccc(-c2ccccc2)cc1_7.699	[At]SCc1ccccc1_9.155
101943_COc1ccc(S(=O)(=O)N(CC(C)C)[C@@H](CCSCc2ccc([At])cc2)C(=O)NO)cc1	[At]OCc1ccccc1_7.538	[At]c1ccccc1_7.699	[H][At]_9.155
101943_COc1ccc(S(=O)(=O)N(CC(C)C)[C@@H](CCSC[At])C(=O)NO)cc1	[At]c1ccc(OCc2ccccc2)cc1_7.538	[At]c1ccc(-c2ccccc2)cc1_7.699	[At]c1ccccc1_9.155
102115_COc1ccc(S(=O)(=O)N(CC(C)C)[C@@H](CC[At])C(=O)NO)cc1	[H][At]_8.155	[At]SCc1ccccc1_8.602	[At]SCc1ccc(-c2ccccc2)cc1_9.699
102115_COc1ccc(S(=O)(=O)N(CC(C)C)[C@@H](CCSCc2ccc([At])cc2)C(=O)NO)cc1	[At]OCc1ccccc1_8.097	[H][At]_8.602	[At]c1ccccc1_9.699
102115_COc1ccc(S(=O)(=O)N(CC(C)C)[C@@H](CCSC[At])C(=O)NO)cc1	[At]c1ccc(OCc2ccccc2)cc1_8.097	[At]c1ccccc1_8.602	[At]c1ccc(-c2ccccc2)cc1_9.699
50204_O=C(CCC(NC(=O)c1cc(Cl)cc(Cl)c1)C(=O)N1CCC2(CCCC2)CC1)N[At]	CN(C)CC[At]_4.504	CCN(CC)CC[At]_4.733	[At]CCN1CCOCC1_4.857	CN1CCN(CC[At])CC1_4.893
50204_O=C(NC(CC[At])C(=O)N1CCC2(CCCC2)CC1)c1cc(Cl)cc(Cl)c1	CN(C)CCNC(=O)[At]_4.504	CCN(CC)CCNC(=O)[At]_4.733	CN1CCN(C(=O)[At])CC1_4.813	O=C([At])NCCN1CCOCC1_4.857	CN1CCN(CCNC(=O)[At])CC1_4.893
50204_O=C(CCC(NC(=O)c1cc(Cl)cc(Cl)c1)C(=O)N1CCC2(CCCC2)CC1)NCC[At]	CN(C)[At]_4.504	CCN([At])CC_4.733	[At]N1CCOCC1_4.857	CN1CCN([At])CC1_4.893
50204_O=C(CCC(NC(=O)c1cc(Cl)cc(Cl)c1)C(=O)N1CCC2(CCCC2)CC1)NC[At]	CN(C)C[At]_4.504	CCN(CC)C[At]_4.733	[At]CN1CCOCC1_4.857	CN1CCN(C[At])CC1_4.893
50204_O=C(NC(C[At])C(=O)N1CCC2(CCCC2)CC1)c1cc(Cl)cc(Cl)c1	CN(C)CCNC(=O)C[At]_4.504	CCN(CC)CCNC(=O)C[At]_4.733	CN1CCN(C(=O)C[At])CC1_4.813	O=C(C[At])NCCN1CCOCC1_4.857	CN1CCN(CCNC(=O)C[At])CC1_4.893
50204_O=C(NC([At])C(=O)N1CCC2(CCCC2)CC1)c1cc(Cl)cc(Cl)c1	CN(C)CCNC(=O)CC[At]_4.504	CCN(CC)CCNC(=O)CC[At]_4.733	CN1CCN(C(=O)CC[At])CC1_4.813	O=C(CC[At])NCCN1CCOCC1_4.857	CN1CCN(CCNC(=O)CC[At])CC1_4.893
90573_C=C(C=O)[C@@H]1C[C@@]2(C)C(=CC1=O)[C@H](OC(=O)/C(C)=C/C(C)CCCC)CC[C@H]2[At]	CCOP(=O)(OCC)OC(=O)[At]_4.092	COC(=O)[C@H](CC(C)C)NC(=O)[At]_5.523	O=C(O)[At]_5.523
52981_CCc1nc(N)nc(N)c1-c1ccc(Cl)c([At])c1	CN(C)CN[At]_4.975	CC/N=N/N[At]_5.553	N#[N+][At]_6.721
192_CC(C)(c1cccnc1)C([At])c1cccnc1	CC(=O)N[At]_4.058	CO[At]_5.137	Cl[At]_5.140	O[At]_5.152	I[At]_5.271	[H][At]_5.578
192_CC(C)(c1cccnc1)C([At])c1ccccc1	Cl[At]_5.788	O[At]_5.815	[H][At]_6.180
31633_O=C1NC(=O)C2(CCSc3ccc([At])cc32)N1	Br[At]_6.000	Cl[At]_6.000	F[At]_6.000
207958_O=C1O[C@H]2CCC[C@@H]2[C@@H]1C[At]	C=C[At]_7.009	[At]c1ccccc1_7.137	CC(C)=CC(=O)[At]_7.678
212695_O=C1O[C@H]2CCC[C@@H]2[C@@H]1C[At]	C=C[At]_7.585	[At]c1ccccc1_9.222	CC(C)=CC(=O)[At]_9.301
212695_O=C1O[C@H]2CCC[C@@H]2[C@H]1C[At]	C=C[At]_7.387	N=C(N)CCC[At]_7.398	[At]c1ccccc1_8.699
28302_CN1CC[C@@]2(C)c3cc(OC(=O)NCC[At])ccc3N(C)[C@@H]12	[At]CCN1CCOCC1_4.678	[At]CCCN1CCOCC1_5.119	[At]CN1CCOCC1_5.420	[At]CCCCN1CCOCC1_6.032	[At]CCCCCN1CCOCC1_6.420	CCCCC[At]_6.538	[At]CCCCCCN1CCOCC1_7.097	[At]CCCCCCCN1CCOCC1_7.222	[At]CCCCCCCCN1CCOCC1_7.398
28302_CN1CC[C@@]2(C)c3cc(OC(=O)NC[At])ccc3N(C)[C@@H]12	[At]CCCN1CCOCC1_4.678	[At]CCCCN1CCOCC1_5.119	[At]CCN1CCOCC1_5.420	[At]CCCCCN1CCOCC1_6.032	[At]CCCCCCN1CCOCC1_6.420	CCCCCC[At]_6.538	[At]CCCCCCCN1CCOCC1_7.097	[H][At]_7.523
28302_CN1CC[C@@]2(C)c3cc(OC(=O)N[At])ccc3N(C)[C@@H]12	[At]CCCCN1CCOCC1_4.678	[At]CCCCCN1CCOCC1_5.119	[At]CCCN1CCOCC1_5.420	[At]CCCCCCN1CCOCC1_6.032	CCCCCCC[At]_6.538	C[At]_7.523
28302_CN1CC[C@@]2(C)c3cc(OC(=O)NCCC[At])ccc3N(C)[C@@H]12	[At]CN1CCOCC1_4.678	[At]CCN1CCOCC1_5.119	[At]N1CCOCC1_5.420	[At]CCCN1CCOCC1_6.032	[At]CCCCN1CCOCC1_6.420	CCCC[At]_6.538	[At]CCCCCN1CCOCC1_7.097	[At]CCCCCCN1CCOCC1_7.222	[At]CCCCCCCCN1CCOCC1_7.398	[At]CCCCCCCN1CCOCC1_7.398
28302_CN1CC[C@@]2(C)c3cc(OC(=O)NCCCCCCCCC[At])ccc3N(C)[C@@H]12	[At]CCCN1CCOCC1_7.155	[At]N1CCOCC1_7.222	[At]CCN1CCOCC1_7.398	[At]CN1CCOCC1_7.398
28302_CN1CC[C@@]2(C)c3cc(OC(=O)NCCCC[At])ccc3N(C)[C@@H]12	[At]N1CCOCC1_4.678	[At]CN1CCOCC1_5.119	[At]CCN1CCOCC1_6.032	[At]CCCN1CCOCC1_6.420	CCC[At]_6.538	[At]CCCCN1CCOCC1_7.097	[At]CCCCCCCCN1CCOCC1_7.155	[At]CCCCCN1CCOCC1_7.222	[At]CCCCCCCN1CCOCC1_7.398	[At]CCCCCCN1CCOCC1_7.398
28302_CN1CC[C@@]2(C)c3cc(OC(=O)NCCCCCCCCCC[At])ccc3N(C)[C@@H]12	[At]CCN1CCOCC1_7.155	[At]CN1CCOCC1_7.398	[At]N1CCOCC1_7.398
28302_CN1CC[C@@]2(C)c3cc(OC(=O)NCCCCCCCC[At])ccc3N(C)[C@@H]12	[At]N1CCOCC1_7.097	[At]CCCCN1CCOCC1_7.155	[At]CN1CCOCC1_7.222	[At]CCCN1CCOCC1_7.398	[At]CCN1CCOCC1_7.398
28302_CN1CC[C@@]2(C)c3cc(OC(=O)NCCCCC[At])ccc3N(C)[C@@H]12	[At]N1CCOCC1_5.119	[At]CN1CCOCC1_6.032	[At]CCN1CCOCC1_6.420	CC[At]_6.538	[At]CCCN1CCOCC1_7.097	[At]CCCCCCCN1CCOCC1_7.155	[At]CCCCN1CCOCC1_7.222	[At]CCCCCCN1CCOCC1_7.398	[At]CCCCCN1CCOCC1_7.398
28302_CN1CC[C@@]2(C)c3cc(OC(=O)NCCCCCCC[At])ccc3N(C)[C@@H]12	[At]N1CCOCC1_6.420	[H][At]_6.538	[At]CN1CCOCC1_7.097	[At]CCCCCN1CCOCC1_7.155	[At]CCN1CCOCC1_7.222	[At]CCCCN1CCOCC1_7.398	[At]CCCN1CCOCC1_7.398
28302_CN1CC[C@@]2(C)c3cc(OC(=O)NCCCCCC[At])ccc3N(C)[C@@H]12	[At]N1CCOCC1_6.032	[At]CN1CCOCC1_6.420	C[At]_6.538	[At]CCN1CCOCC1_7.097	[At]CCCCCCN1CCOCC1_7.155	[At]CCCN1CCOCC1_7.222	[At]CCCCCN1CCOCC1_7.398	[At]CCCCN1CCOCC1_7.398
34645_CCCCc1nc2ccc(NC(=O)N(C)C(C)C)cc2c(=O)n1Cc1ccc(-c2ccccc2S(=O)(=O)NC(=O)OCC[At])cc1F	CC(C)[At]_9.638	CC[At]_9.721	[At]C1CC1_9.886
34645_CCCCc1nc2ccc(NC(=O)N(C)C(C)C)cc2c(=O)n1Cc1ccc(-c2ccccc2S(=O)(=O)NC(=O)O[At])cc1F	CC(C)CC[At]_9.638	CCCC[At]_9.721	[At]CCC1CC1_9.886
34645_CC(C)CCOC(=O)NS(=O)(=O)c1ccccc1-c1ccc(Cn2c(C[At])nc3ccc(NC(=O)N(C)C(C)C)cc3c2=O)c(F)c1	[H][At]_8.638	C[At]_9.208	CCC[At]_9.638
34645_CCCCc1nc2ccc(NC(=O)N(C)C(C)C)cc2c(=O)n1Cc1ccc(-c2ccccc2S(=O)(=O)NC(=O)OC[At])cc1F	CC(C)C[At]_9.638	CCC[At]_9.721	[At]CC1CC1_9.886
34645_CC(C)CCOC(=O)NS(=O)(=O)c1ccccc1-c1ccc(Cn2c([At])nc3ccc(NC(=O)N(C)C(C)C)cc3c2=O)c(F)c1	C[At]_8.638	CC[At]_9.208	CCCC[At]_9.638
34645_CCCCc1nc2ccc(NC(=O)N(C)C(C)C)cc2c(=O)n1Cc1ccc(-c2ccccc2[At])cc1F	CC(C)CCOC(=O)NS(=O)(=O)[At]_9.638	CCCCOC(=O)NS(=O)(=O)[At]_9.721	O=C(NS(=O)(=O)[At])OCCC1CC1_9.886
34645_CCc1nc2ccc(NC(=O)N(C)C(C)C)cc2c(=O)n1Cc1ccc(-c2ccccc2S(=O)(=O)NC(=O)OC[At])cc1F	CC(C)=C[At]_9.114	CC(C)C[At]_9.208	[At]CC1CC1_9.244
34645_CCc1nc2ccc(NC(=O)N(C)C(C)C)cc2c(=O)n1Cc1ccc(-c2ccccc2S(=O)(=O)NC(=O)O[At])cc1F	CC(C)=CC[At]_9.114	CC(C)CC[At]_9.208	[At]CCC1CC1_9.244
34645_CCc1nc2ccc(NC(=O)N(C)C(C)C)cc2c(=O)n1Cc1ccc(-c2ccccc2[At])cc1F	CC(C)COCC(=O)NS(=O)(=O)[At]_8.658	CC(C)=CCOC(=O)NS(=O)(=O)[At]_9.114	CC(C)CCOC(=O)NS(=O)(=O)[At]_9.208	O=C(NS(=O)(=O)[At])OCCC1CC1_9.244	CCc1ccc(C(=O)NS(=O)(=O)[At])cc1_9.268
34645_CCc1nc2ccc([At])cc2c(=O)n1Cc1ccc(-c2ccccc2S(=O)(=O)NC(=O)OCCC2CC2)cc1F	CC(C)NC(=O)N[At]_9.036	CCNC(=O)N[At]_9.137	CC(C)N(C)C(=O)N[At]_9.244
34645_CCc1nc2ccc([At])cc2c(=O)n1Cc1ccc(-c2ccccc2S(=O)(=O)NC(=O)OCCC(C)C)cc1F	O=C(N[At])c1ccccn1_8.638	O=C(N[At])N1CCOCC1_8.699	CC(C)N(C)C(=O)N[At]_9.208
88175_CC(C)(C)OC(=O)[C@H](Cc1ccc(OC(=O)c2ccccc2)cc1)NC(=O)[At]	CC(C)CCN1CCC([At])CC1_5.824	CC(C)CCN1CCCC(C)C1[At]_5.959	CC(C)CCN1CCCCC1[At]_6.000	CC(C)CCN1CCN(C)CC1[At]_6.000	CC(C)CCN1CCC(C)CC1[At]_6.108	CC(C)CCN1CCC(C(C)C)CC1[At]_6.310	CC(C)CCN1C(C)CCCC1[At]_6.495
88175_CC(C)CCN1CCC([At])CC1C(=O)N[C@@H](Cc1ccc(OC(=O)c2ccccc2)cc1)C(=O)OC(C)(C)C	[H][At]_6.000	C[At]_6.108	CC(C)[At]_6.310
157766_O=C1c2c(O)cccc2Cc2ccc([At])c(O)c21	[H][At]_4.432	N#C[At]_5.097	CCC(=O)[At]_5.222	O=C[At]_5.222
157766_O=C1c2c(O)cccc2Cc2cccc(O[At])c21	[H][At]_4.432	CC(=O)c1ccccc1C[At]_4.921	C[At]_4.921
157766_O=C1c2c(O)cccc2C(C(=O)[At])c2cccc(O)c21	C[At]_4.745	[H][At]_5.155	[At]c1ccccc1_5.398
157766_O=C1c2c(O)cccc2C([At])c2cccc(O)c21	[H][At]_4.432	CC(=O)[At]_4.745	O=C[At]_5.155	O=C([At])c1ccccc1_5.398
157766_O=C1c2ccccc2Cc2cccc([At])c21	N[At]_4.553	O[At]_4.886	[H][At]_5.699
157766_O=C1c2c(O)cccc2Cc2cccc([At])c21	O[At]_4.432	O=C([At])c1ccccc1_4.569	[H][At]_4.886	CO[At]_4.921	CC(=O)O[At]_5.222
157766_O=C1c2c(O)cccc2Cc2cc([At])cc(O)c21	[H][At]_4.432	OC[At]_4.523	O=C(O)[At]_5.523
35860_CCOP(=O)(C[At])OCc1cccc(Oc2ccccc2)c1	CCCCCCCCCCCCC[At]_3.064	CCCCC[At]_4.371	CCCCCC[At]_4.677	CCCCCCCC[At]_4.829	CCC[At]_5.697
35860_CCOP(=O)(CCC[At])OCc1cccc(Oc2ccccc2)c1	CCCCCCCCCCC[At]_3.064	CCC[At]_4.371	CCCC[At]_4.677	CCCCCC[At]_4.829	C[At]_5.697
35860_CCOP(=O)([At])OCc1cccc(Oc2ccccc2)c1	CCCCCC[At]_4.371	CCCCCCC[At]_4.677	CCCCCCCCC[At]_4.829	CCCC[At]_5.697
35860_CCOP(=O)(CC[At])OCc1cccc(Oc2ccccc2)c1	CCCCCCCCCCCC[At]_3.064	CCCC[At]_4.371	CCCCC[At]_4.677	CCCCCCC[At]_4.829	CC[At]_5.697
35860_CCOP(=O)(CCC[At])OCN1C(=O)c2ccccc2C1=O	CCCCCC[At]_4.060	CCCCCCCCCCC[At]_4.387	C[At]_5.000	CCCC[At]_5.883
35860_CCOP(=O)(CCCC[At])OCN1C(=O)c2ccccc2C1=O	CCCCC[At]_4.060	CCCCCCCCCC[At]_4.387	[H][At]_5.000	CCC[At]_5.883
35860_CCOP(=O)(CCCCCC[At])OCN1C(=O)c2ccccc2C1=O	CCC[At]_4.060	CCCCCCCC[At]_4.387	C[At]_5.883
35860_CCOP(=O)(CCCCCCC[At])OCN1C(=O)c2ccccc2C1=O	CC[At]_4.060	CCCCCCC[At]_4.387	[H][At]_5.883
35860_CCOP(=O)(CC[At])OCN1C(=O)c2ccccc2C1=O	CCCCCCC[At]_4.060	CCCCCCCCCCCC[At]_4.387	CC[At]_5.000	CCCCC[At]_5.883
35860_CCOP(=O)(CCCCC[At])OCN1C(=O)c2ccccc2C1=O	CCCC[At]_4.060	CCCCCCCCC[At]_4.387	CC[At]_5.883
35860_CCOP(=O)([At])OCN1C(=O)c2ccccc2C1=O	CCCCCCCCC[At]_4.060	CCCC[At]_5.000	CCCCCCC[At]_5.883
35860_CCOP(=O)(C[At])OCN1C(=O)c2ccccc2C1=O	CCCCCCCC[At]_4.060	CCC[At]_5.000	CCCCCC[At]_5.883
35860_CCOP(=O)(O)CC[At]	CC[At]_3.366	CCCC[At]_5.449	CCCCC[At]_5.975
35860_CCOP(=O)(O)CCC[At]	CCCCCC[At]_3.327	C[At]_3.366	CCC[At]_5.449	CCCC[At]_5.975
35860_CCOP(=O)(CCCCCC[At])OCc1cccc(Oc2ccccc2)c1	CCCCCCCC[At]_3.064	[H][At]_4.371	C[At]_4.677	CCC[At]_4.829
35860_CCOP(=O)(CCCCC[At])OCc1cccc(Oc2ccccc2)c1	CCCCCCCCC[At]_3.064	C[At]_4.371	CC[At]_4.677	CCCC[At]_4.829
35860_CCOP(=O)(CCCC[At])OCc1cccc(Oc2ccccc2)c1	CCCCCCCCCC[At]_3.064	CC[At]_4.371	CCC[At]_4.677	CCCCC[At]_4.829	[H][At]_5.697
35860_CCOP(=O)(O)CCCCCC[At]	CCC[At]_3.327	[H][At]_5.449	C[At]_5.975
35860_CCOP(=O)(O)CCCC[At]	CCCCC[At]_3.327	[H][At]_3.366	CC[At]_5.449	CCC[At]_5.975
35860_CCOP(=O)(O)CCCCC[At]	CCCC[At]_3.327	C[At]_5.449	CC[At]_5.975
35860_CCOP(=O)(CCCCCCC[At])OCc1cccc(Oc2ccccc2)c1	CCCCCCC[At]_3.064	[H][At]_4.677	CC[At]_4.829
159274_CC(=O)Oc1ccccc1SCCC[At]	ICCC[At]_4.155	[H][At]_4.180	CC(=O)OCC[At]_4.301	O=C(O)CC[At]_4.301	C[At]_4.398	BrCC[At]_4.469	BrCCC[At]_4.602	CCC[At]_5.097	CCCC[At]_5.222	CC[At]_5.301
159274_CC(=O)Oc1ccccc1SCC[At]	[H][At]_3.426	ICCCC[At]_4.155	C[At]_4.180	CC(=O)OCCC[At]_4.301	O=C(O)CCC[At]_4.301	CC[At]_4.398	BrCCC[At]_4.469	BrCCCC[At]_4.602	CCCCO[At]_4.658	CCCC#C[At]_4.745	CCCC[At]_5.097	CCCCC[At]_5.222	CCC[At]_5.301
159274_CC(=O)Oc1ccccc1[At]	CCS[At]_3.426	CCCS[At]_4.180	C#CCS[At]_4.398	CCCCS[At]_4.398	CC#CCS[At]_4.456	CCC#CCS[At]_4.699	O=C(O)[At]_4.903	CCCCCS[At]_5.301
159274_CC(=O)Oc1ccccc1SC[At]	C[At]_3.426	ICCCCC[At]_4.155	CC[At]_4.180	CC(=O)OCCCC[At]_4.301	O=C(O)CCCC[At]_4.301	C#C[At]_4.398	CCC[At]_4.398	CC#C[At]_4.456	BrCCCC[At]_4.469	CCCCCC#C[At]_4.481	BrCCCCC[At]_4.602	CCCCC=C[At]_4.658	CCCCOC[At]_4.658	CCC#C[At]_4.699	CCCC#CC[At]_4.745	CCCCC#C[At]_4.770	CCCC#C[At]_4.854	CCCCC[At]_5.097	CCCCCC[At]_5.222	CCCC[At]_5.301
159274_CC(=O)Oc1ccccc1S[At]	CC[At]_3.426	ICCCCCC[At]_4.155	CCC[At]_4.180	C#CC[At]_4.398	CCCC[At]_4.398	CC#CC[At]_4.456	BrCCCCC[At]_4.469	BrCCCCCC[At]_4.602	CCCC/C=C/C[At]_4.658	CCCCOCC[At]_4.658	CCC#CC[At]_4.699	CCCC#CCC[At]_4.745	CCCCC#CC[At]_4.770	CCCC#CC[At]_4.854	CCCCCC[At]_5.097	CCCCCCC[At]_5.222	CCCCC[At]_5.301
159274_CC(=O)Oc1ccccc1SCCCC[At]	ICC[At]_4.155	CC(=O)OC[At]_4.301	O=C(O)C[At]_4.301	[H][At]_4.398	BrC[At]_4.469	BrCC[At]_4.602	CC[At]_5.097	CCC[At]_5.222	C[At]_5.301
159274_CC(=O)Oc1ccccc1SCCCCC[At]	IC[At]_4.155	CC(=O)O[At]_4.301	O=C(O)[At]_4.301	Br[At]_4.469	BrC[At]_4.602	C[At]_5.097	CC[At]_5.222	[H][At]_5.301
159274_CC(=O)Oc1ccccc1SCCCCCC[At]	I[At]_4.155	Br[At]_4.602	[H][At]_5.097	C[At]_5.222
159274_CC(=O)Oc1ccccc1SCC#C[At]	[H][At]_4.398	C[At]_4.456	CCCCC[At]_4.481	CC[At]_4.699	CCCC[At]_4.770	CCC[At]_4.854
159274_CC(=O)Oc1ccccc1SCC#CC[At]	[H][At]_4.456	CCCC[At]_4.481	C[At]_4.699	CCC[At]_4.770	CC[At]_4.854
159274_CC(=O)Oc1ccccc1SCC#CCCC[At]	CC[At]_4.481	C[At]_4.770	[H][At]_4.854
159274_CC(=O)Oc1ccccc1SCC#CCC[At]	CCC[At]_4.481	[H][At]_4.699	CC[At]_4.770	C[At]_4.854
159274_CSc1ccccc1OC(=O)[At]	ClC[At]_3.409	BrC[At]_3.495	FC(F)(F)[At]_3.585
159131_O=C(NCC(F)(F)F)[C@@H]1CN([At])CCN1C[C@@H](O)C[C@@H](Cc1ccccc1)C(=O)N[C@H]1c2ccccc2OC[C@H]1O	[At]Cc1ccc(-c2ccncc2)o1_10.097	CC(C)([At])c1cc2cnccc2o1_10.155	[At]Cc1ccc(-c2ccccn2)o1_10.301	[At]Cc1ccc(-c2cccnc2)o1_10.523
159131_O=C(NCC(F)(F)F)[C@@H]1CN(Cc2ccc([At])o2)CCN1C[C@@H](O)C[C@@H](Cc1ccccc1)C(=O)N[C@H]1c2ccccc2OC[C@H]1O	[At]c1ccncc1_10.097	[At]c1ccccn1_10.301	[At]c1cccnc1_10.523
159131_O=C(NCC(F)(F)F)[C@@H]1CN(C[At])CCN1C[C@@H](O)C[C@@H](Cc1ccccc1)C(=O)N[C@H]1c2ccccc2OC[C@H]1O	[At]c1ccc(-c2ccncc2)o1_10.097	[At]c1ccc(-c2ccccn2)o1_10.301	[At]c1ccc(-c2cccnc2)o1_10.523
159127_O=C(NCC(F)(F)F)[C@@H]1CN([At])CCN1C[C@@H](O)C[C@@H](Cc1ccccc1)C(=O)N[C@H]1c2ccccc2OC[C@H]1O	CC(C)([At])c1cc2cnccc2o1_8.237	[At]Cc1ccc(-c2ccncc2)o1_9.222	[At]Cc1ccc(-c2ccccn2)o1_9.301	[At]Cc1ccc(-c2cccnc2)o1_9.523
159127_O=C(NCC(F)(F)F)[C@@H]1CN(Cc2ccc([At])o2)CCN1C[C@@H](O)C[C@@H](Cc1ccccc1)C(=O)N[C@H]1c2ccccc2OC[C@H]1O	[At]c1ccncc1_9.222	[At]c1ccccn1_9.301	[At]c1cccnc1_9.523
159127_O=C(NCC(F)(F)F)[C@@H]1CN(C[At])CCN1C[C@@H](O)C[C@@H](Cc1ccccc1)C(=O)N[C@H]1c2ccccc2OC[C@H]1O	[At]c1ccc(-c2ccncc2)o1_9.222	[At]c1ccc(-c2ccccn2)o1_9.301	[At]c1ccc(-c2cccnc2)o1_9.523
159130_O=C(NCC(F)(F)F)[C@@H]1CN([At])CCN1C[C@@H](O)C[C@@H](Cc1ccccc1)C(=O)N[C@H]1c2ccccc2OC[C@H]1O	CC(C)([At])c1cc2cnccc2o1_8.284	[At]Cc1ccc(-c2ccncc2)o1_8.886	[At]Cc1ccc(-c2ccccn2)o1_9.155	[At]Cc1ccc(-c2cccnc2)o1_9.155
159130_O=C(NCC(F)(F)F)[C@@H]1CN(Cc2ccc([At])o2)CCN1C[C@@H](O)C[C@@H](Cc1ccccc1)C(=O)N[C@H]1c2ccccc2OC[C@H]1O	[At]c1ccncc1_8.886	[At]c1ccccn1_9.155	[At]c1cccnc1_9.155
159130_O=C(NCC(F)(F)F)[C@@H]1CN(C[At])CCN1C[C@@H](O)C[C@@H](Cc1ccccc1)C(=O)N[C@H]1c2ccccc2OC[C@H]1O	[At]c1ccc(-c2ccncc2)o1_8.886	[At]c1ccc(-c2ccccn2)o1_9.155	[At]c1ccc(-c2cccnc2)o1_9.155
51907_O=C(NCC(F)(F)F)[C@@H]1CN([At])CCN1C[C@@H](O)C[C@@H](Cc1ccccc1)C(=O)N[C@H]1c2ccccc2OC[C@H]1O	[At]Cc1ccc(-c2ccccn2)o1_5.284	[At]Cc1ccc(-c2cccnc2)o1_6.357	[At]Cc1ccc(-c2ccncc2)o1_6.495
51907_O=C(NCC(F)(F)F)[C@@H]1CN(Cc2ccc([At])o2)CCN1C[C@@H](O)C[C@@H](Cc1ccccc1)C(=O)N[C@H]1c2ccccc2OC[C@H]1O	[At]c1ccccn1_5.284	[At]c1cccnc1_6.357	[At]c1ccncc1_6.495
51907_O=C(NCC(F)(F)F)[C@@H]1CN(C[At])CCN1C[C@@H](O)C[C@@H](Cc1ccccc1)C(=O)N[C@H]1c2ccccc2OC[C@H]1O	[At]c1ccc(-c2ccccn2)o1_5.284	[At]c1ccc(-c2cccnc2)o1_6.357	[At]c1ccc(-c2ccncc2)o1_6.495
51722_O=C(NCC(F)(F)F)[C@@H]1CN([At])CCN1C[C@@H](O)C[C@@H](Cc1ccccc1)C(=O)N[C@H]1c2ccccc2OC[C@H]1O	[At]Cc1ccc(-c2ccccn2)o1_4.529	[At]Cc1ccc(-c2cccnc2)o1_5.194	[At]Cc1ccc(-c2ccncc2)o1_6.276
51722_O=C(NCC(F)(F)F)[C@@H]1CN(Cc2ccc([At])o2)CCN1C[C@@H](O)C[C@@H](Cc1ccccc1)C(=O)N[C@H]1c2ccccc2OC[C@H]1O	[At]c1ccccn1_4.529	[At]c1cccnc1_5.194	[At]c1ccncc1_6.276
51722_O=C(NCC(F)(F)F)[C@@H]1CN(C[At])CCN1C[C@@H](O)C[C@@H](Cc1ccccc1)C(=O)N[C@H]1c2ccccc2OC[C@H]1O	[At]c1ccc(-c2ccccn2)o1_4.529	[At]c1ccc(-c2cccnc2)o1_5.194	[At]c1ccc(-c2ccncc2)o1_6.276
52971_Nc1nc(O)c2c(CN[At])c[nH]c2n1	Clc1cc(Cl)cc([At])c1_4.179	Clc1cccc([At])c1_4.585	Clc1ccc(Cl)c([At])c1_4.602	Clc1ccc([At])c(Cl)c1_4.824
55111_Nc1nc(O)c2c(CN[At])c[nH]c2n1	Clc1cc(Cl)cc([At])c1_4.201	Clc1cccc([At])c1_4.585	Clc1ccc(Cl)c([At])c1_4.602	Clc1ccc([At])c(Cl)c1_4.824
53334_Nc1nc(O)c2c(CN[At])c[nH]c2n1	Clc1cc(Cl)cc([At])c1_5.387	Clc1cccc([At])c1_5.456	Clc1ccc([At])c(Cl)c1_5.658	Clc1ccc(Cl)c([At])c1_6.180
31629_O=C1NC(=O)C2(CCc3ccc([At])cc32)N1	F[At]_4.000	O[At]_4.000	[H][At]_4.000
31629_O=C1NC(=O)C2(CCOc3ccc([At])cc32)N1	CC(C)(C)[At]_4.000	CS(=O)(=O)[At]_4.000	NC(=O)[At]_4.000
159128_O=C(NCC(F)(F)F)[C@@H]1CN([At])CCN1C[C@@H](O)C[C@@H](Cc1ccccc1)C(=O)N[C@H]1c2ccccc2OC[C@H]1O	CC(C)([At])c1cc2cnccc2o1_8.796	[At]Cc1ccc(-c2ccncc2)o1_9.097	[At]Cc1ccc(-c2ccccn2)o1_9.398
147104_CC1(C)SSC(C)(C)[C@H](NC(=O)[C@@H](N)Cc2ccc(O)cc2)C(=O)NCC(=O)N[C@H]([At])C(=O)N[C@@H]1C(=O)O	C[C@H]([At])c1ccccc1_3.780	C[C@@H]([At])c1ccccc1_4.316	C[C@@H]([At])c1ccc([N+](=O)[O-])cc1_4.590	C[C@H]([At])c1ccc([N+](=O)[O-])cc1_4.910
51901_Cc1cc(C)cc(-c2[nH]c3ccc(C(C)(C)C(=O)N4CC5CCC4CC5)cc3c2[C@H](C)[At])c1	[At]CNCCc1ccc2[nH]nnc2c1_5.125	[At]CNCCc1c[nH]c2ncnc-2c1_5.398	[At]CNCCc1ccc2[nH]cnc2c1_7.000
51901_Cc1cc(C)cc(-c2[nH]c3ccc(C(C)(C)C(=O)N4CC5CCC4CC5)cc3c2[C@H](C)CN[At])c1	[At]CCc1ccc2[nH]nnc2c1_5.125	[At]CCc1c[nH]c2ncnc-2c1_5.398	[At]CCc1ccc2[nH]cnc2c1_7.000
51901_Cc1cc(C)cc(-c2[nH]c3ccc(C(C)(C)C(=O)N4CC5CCC4CC5)cc3c2[C@H](C)CNC[At])c1	[At]Cc1ccc2[nH]nnc2c1_5.125	[At]Cc1c[nH]c2ncnc-2c1_5.398	[At]Cc1ccc2[nH]cnc2c1_7.000
51901_Cc1cc(C)cc(-c2[nH]c3ccc(C(C)(C)C(=O)N4CC5CCC4CC5)cc3c2[C@H](C)C[At])c1	[At]NCCc1ccc2[nH]nnc2c1_5.125	[At]NCCc1c[nH]c2ncnc-2c1_5.398	[At]NCCc1ccc2[nH]cnc2c1_7.000
51901_Cc1cc(C)cc(-c2[nH]c3ccc(C(C)(C)C(=O)N4CC5CCC4CC5)cc3c2[C@H](C)CNCC[At])c1	[At]c1ccc2[nH]nnc2c1_5.125	[At]c1c[nH]c2ncnc-2c1_5.398	[At]c1ccc2[nH]cnc2c1_7.000
32525_[At]c1nnc2c3ccccc3c(OCc3cccc(CNCCc4ccccc4)n3)nn12	CC(C)[At]_6.466	[At]C1CC1_6.565	CC[At]_6.618	[H][At]_6.638	Cc1cc([At])no1_6.658	[At]c1ccccc1_6.710	CS[At]_6.712	C[At]_6.839	[At]C1CCCCC1_6.839	COC[At]_6.883	FC(F)(F)[At]_7.143
32525_FC(F)(F)c1nnc2c3ccccc3c(OCc3cccc(C[At])n3)nn12	COc1ccccc1CCN[At]_5.500	COc1ccc(CCN[At])cc1_6.081	Fc1ccccc1CCN[At]_6.536	COc1cccc(CCN[At])c1_6.936	[At]NCCc1ccccc1_7.143
32525_FC(F)(F)c1nnc2c3ccccc3c(OCc3cccc(CNC[At])n3)nn12	COc1ccccc1C[At]_5.500	COc1ccc(C[At])cc1_6.081	Fc1ccccc1C[At]_6.536	COc1cccc(C[At])c1_6.936	[At]Cc1ccccc1_7.143
32525_FC(F)(F)c1nnc2c3ccccc3c(OCc3cccc(CNCC[At])n3)nn12	COc1ccccc1[At]_5.500	COc1ccc([At])cc1_6.081	Fc1ccccc1[At]_6.536	COc1cccc([At])c1_6.936	[At]c1ccccc1_7.143
32525_FC(F)(F)c1nnc2c3ccccc3c(OCc3cccc(CN[At])n3)nn12	COc1ccccc1CC[At]_5.500	COc1ccc(CC[At])cc1_6.081	Fc1ccccc1CC[At]_6.536	COc1cccc(CC[At])c1_6.936	[At]CCc1ccccc1_7.143
32525_FC(F)(F)c1nnc2c3ccccc3c(OCc3cccc([At])n3)nn12	COc1ccccc1CCNC[At]_5.500	COc1ccc(CCNC[At])cc1_6.081	Fc1ccccc1CCNC[At]_6.536	COc1cccc(CCNC[At])c1_6.936	[At]CNCCc1ccccc1_7.143
32525_[At]Cc1nnc2c3ccccc3c(OCc3cccc(CNCCc4ccccc4)n3)nn12	C[At]_6.618	[H][At]_6.839	CO[At]_6.883
32525_FC(F)(F)c1nnc2c3ccccc3c(OCc3cccc(CNCCc4ccccc4[At])n3)nn12	CO[At]_5.500	F[At]_6.536	[H][At]_7.143
28186_CC(C)c1cccc(C(C)C)c1NS(=O)(=O)CC(=O)SCC[At]	CCCC[At]_6.000	CCCCCC[At]_6.824	CCCCCCCC[At]_6.886
28186_CC(C)c1cccc(C(C)C)c1NS(=O)(=O)CC(=O)SCCC[At]	CCC[At]_6.000	CCCCC[At]_6.824	CCCCCCC[At]_6.886
28186_CC(C)c1cccc(C(C)C)c1NS(=O)(=O)CC(=O)SC[At]	CCCCC[At]_6.000	CCCCCCC[At]_6.824	CCCCCCCCC[At]_6.886
28186_CC(C)c1cccc(C(C)C)c1NS(=O)(=O)CC(=O)SCCCCC[At]	C[At]_6.000	CCC[At]_6.824	CCCCC[At]_6.886
28186_CC(C)c1cccc(C(C)C)c1NS(=O)(=O)CC(=O)SCCCC[At]	CC[At]_6.000	CCCC[At]_6.824	CCCCCC[At]_6.886
28186_CC(C)c1cccc(C(C)C)c1NS(=O)(=O)CC(=O)S[At]	CCCCCC[At]_6.000	CCCCCCCC[At]_6.824	CCCCCCCCCC[At]_6.886
28186_CC(C)c1cccc(C(C)C)c1NS(=O)(=O)CC(=O)SCCCCCC[At]	[H][At]_6.000	CC[At]_6.824	CCCC[At]_6.886
203042_O=C(Cc1ccccc1)O[C@@H]1C[C@@H]2CC[C@H](C1)N2C(=O)NS(=O)(=O)c1ccc([At])cc1	F[At]_4.407	C[At]_4.431	FC(F)(F)[At]_5.127	Cl[At]_5.173	Br[At]_5.211
203042_O=C(Cc1ccccc1)O[C@@H]1C[C@@H]2CC[C@H](C1)N2C(=O)NS(=O)(=O)[At]	Fc1ccc([At])cc1_4.407	Cc1ccc([At])cc1_4.431	FC(F)(F)c1ccc([At])cc1_5.127	Clc1ccc([At])cc1_5.173	Brc1ccc([At])cc1_5.211	FC(F)(F)c1cc([At])cc(C(F)(F)F)c1_5.724
39207_Cc1oc(C2NCC(O)C2O)cc1C(=O)O[At]	CC[At]_3.071	C[At]_3.097	CC(C)[At]_3.194
39207_Cc1oc(C2NCC(O)C2O)cc1[At]	CCOC(=O)[At]_3.071	COC(=O)[At]_3.097	CC(C)OC(=O)[At]_3.194
140633_Oc1ncccc1C(C#CC1CC1)(O[At])C(F)(F)F	[At]Cc1ccncc1_5.091	[At]Cc1ccccn1_7.585	[At]Cc1cccnc1_7.592	[At]Cc1ccccc1_7.927
140633_Oc1ncccc1C([At])(C#CC1CC1)C(F)(F)F	[At]OCc1ccncc1_5.091	[At]OCc1ccccn1_7.585	[At]OCc1cccnc1_7.592	[At]OCc1ccccc1_7.927
140633_Oc1ncccc1C(C#CC1CC1)(OC[At])C(F)(F)F	[At]c1ccncc1_5.091	[At]c1ccccn1_7.585	[At]c1cccnc1_7.592	[At]c1ccccc1_7.927
140633_Oc1ncccc1C([At])(OCc1ccccc1)C(F)(F)F	[At]C=Cc1ccccc1_7.358	[At]C=CC1CC1_7.778	[At]C#CC1CC1_7.927	[At]C#Cc1ccccc1_7.932
140633_CCc1cc(C(C#CC2CC2)(O[At])C(F)(F)F)c(O)nc1C	Fc1cccc(Cl)c1C[At]_5.215	COc1cc(C[At])cc(OC)c1_5.415	Clc1ccc(C[At])c(Cl)c1_5.569	COc1cccc(F)c1C[At]_5.710	N#CC[At]_5.735	[At]Cc1ccccc1_5.870	C[At]_6.114	Fc1cccc(F)c1C[At]_6.213	[At]CC1CC1_6.726	CC[At]_6.738	CCCC[At]_6.889	CCC[At]_6.979	Clc1cccc(Cl)c1C[At]_7.386
140633_CCc1cc(C(C#CC2CC2)(OC[At])C(F)(F)F)c(O)nc1C	Fc1cccc(Cl)c1[At]_5.215	COc1cc([At])cc(OC)c1_5.415	Clc1ccc([At])c(Cl)c1_5.569	COc1cccc(F)c1[At]_5.710	N#C[At]_5.735	[At]c1ccccc1_5.870	[H][At]_6.114	Fc1cccc(F)c1[At]_6.213	[At]C1CC1_6.726	C[At]_6.738	CCC[At]_6.889	CC[At]_6.979	Clc1cccc(Cl)c1[At]_7.386
140633_CCc1cc(C([At])(C#CC2CC2)C(F)(F)F)c(O)nc1C	Fc1cccc(Cl)c1CO[At]_5.215	COc1cc(CO[At])cc(OC)c1_5.415	Clc1ccc(CO[At])c(Cl)c1_5.569	COc1cccc(F)c1CO[At]_5.710	N#CCO[At]_5.735	[At]OCc1ccccc1_5.870	CO[At]_6.114	Fc1cccc(F)c1CO[At]_6.213	[At]OCC1CC1_6.726	CCO[At]_6.738	CCCCO[At]_6.889	CCCO[At]_6.979	Clc1cccc(Cl)c1CO[At]_7.386
140633_CCc1cc(C(C#CC2CC2)(OCc2c(F)cccc2[At])C(F)(F)F)c(O)nc1C	Cl[At]_5.215	CO[At]_5.710	F[At]_6.213
140633_CCc1cc(C(C#CC2CC2)(OCC[At])C(F)(F)F)c(O)nc1C	[H][At]_6.738	CC[At]_6.889	C[At]_6.979
140633_FC(F)(F)C([At])(C#CC1CC1)OCc1ccccc1	CCc1cc([At])c(O)nc1C_5.870	Oc1nc2ccccc2cc1[At]_7.444	Oc1ncccc1[At]_7.927
195671_Cc1nc(O)c(CCc2nc3ccccc3o2)cc1[At]	NC(=O)[At]_4.382	OC[At]_5.469	COC[At]_5.678	CN(C)[At]_5.733	[At]c1ccccc1_5.959	N#C[At]_6.509	C[At]_6.770	CCC[At]_7.081	CC(C)[At]_7.319	CC[At]_7.638
195671_Cc1nc(O)c(CCc2nc3ccccc3o2)cc1C[At]	O[At]_5.469	CO[At]_5.678	[H][At]_6.770	CC[At]_7.081	C[At]_7.638
195671_CCc1cc(CCc2nc3c([At])cccc3o2)c(S)nc1C	Cl[At]_7.523	[H][At]_7.620	F[At]_7.886
195671_CCc1cc(CCc2nc3ccc([At])cc3o2)c(O)nc1C	F[At]_6.355	C[At]_6.764	[H][At]_7.638
195671_CCc1cc(CCc2nc3cccc([At])c3o2)c(S)nc1C	F[At]_7.367	Cl[At]_7.538	[H][At]_7.620
195671_Cc1nc(O)c(CCc2nc3c(Cl)ccc(Cl)c3o2)cc1C[At]	[H][At]_7.013	CC[At]_7.469	C[At]_7.854
195671_Cc1nc(O)c(CCc2nc3c(Cl)ccc(Cl)c3o2)cc1[At]	C[At]_7.013	CCC[At]_7.469	CC[At]_7.854
195671_CCc1cc(CCc2nc3c([At])cccc3o2)c(O)nc1C	Cl[At]_7.208	C[At]_7.481	[H][At]_7.638	F[At]_7.824
195671_CCc1cc(CCc2nc3cccc([At])c3o2)c(O)nc1C	C[At]_7.398	Cl[At]_7.409	F[At]_7.432	[H][At]_7.638
195222_CCc1cc(NC[At])c(O)nc1C	[At]c1cccnc1_3.523	COc1cnccc1[At]_3.959	Nc1ccccc1[At]_4.553	COc1ccncc1[At]_5.000	COc1ccc([At])cc1_5.125	CCc1ccccc1[At]_5.161	[At]c1ccccc1_5.276	Oc1ccccc1[At]_5.337	Cc1ccccc1[At]_5.658	COc1cccnc1[At]_5.810	CSc1ccccc1[At]_5.824	Clc1ccccc1[At]_5.839	Fc1ccccc1[At]_5.854	COc1cccc([At])c1_5.903	N#Cc1ccccc1[At]_6.102	COc1ncccc1[At]_6.167	COc1ccccc1[At]_6.577
195222_CCc1cc(NCc2ccccc2[At])c(O)nc1C	COC[At]_4.450	N[At]_4.553	FC(F)(F)[At]_4.903	CC[At]_5.161	[H][At]_5.276	O[At]_5.337	C[At]_5.658	CS[At]_5.824	Cl[At]_5.839	F[At]_5.854	N#C[At]_6.102	O=[N+]([O-])[At]_6.276	CCO[At]_6.456	CO[At]_6.577
195222_CCc1cc(NCc2ccccc2O[At])c(O)nc1C	[H][At]_5.337	CC[At]_6.456	C[At]_6.577
195222_CCc1cc(NCc2ccc([At])cc2OC)c(O)nc1C	CC[At]_6.292	[H][At]_6.577	C[At]_7.495
195222_CCc1cc(NCc2cc([At])ccc2OC)c(O)nc1C	[H][At]_6.577	CC[At]_7.495	C[At]_7.638
195222_CCc1cc(NCc2ccccc2C[At])c(O)nc1C	CO[At]_4.450	C[At]_5.161	[H][At]_5.658
195222_CCc1cc(NCc2cc([At])c(C)cc2OC)c(O)nc1C	CC[At]_7.481	[H][At]_7.495	C[At]_8.097
158032_CC(C)(C)NC(=O)N([At])CC(O)[C@H](Cc1ccccc1)NC(=O)[C@H](CC(N)=O)NC(=O)OCc1ccccc1	C[C@@H]([At])c1ccccc1_5.187	CC([At])c1ccccc1_5.293	[At]Cc1ccncc1_6.978	[At]C1CCCCC1_7.537	[At]Cc1ccccc1_7.721
158032_NC(=O)C[C@H](NC(=O)OCc1ccccc1)C(=O)N[C@@H](Cc1ccccc1)C(O)C[At]	CNC(=O)N([At])CC(C)C_5.824	CCCNC(=O)N([At])CC(C)C_6.265	CCNC(=O)N([At])CC(C)C_6.481	CC(C)CN([At])C(=O)NC(C)C_6.585	CC(C)(C)NC(=O)N([At])C1CCCCC1_7.537
158032_CC(C)CN(CC(O)[C@H](Cc1ccccc1)NC(=O)[C@H](CC(N)=O)NC(=O)OCc1ccccc1)C(=O)N[At]	C[At]_5.824	CCC[At]_6.265	CC[At]_6.481	CC(C)[At]_6.585
158032_NC(=O)C[C@H](NC(=O)OCc1ccccc1)C(=O)N[C@H]([At])Cc1ccccc1	CNC(=O)N(CC(C)C)CC(O)[At]_5.824	CCCNC(=O)N(CC(C)C)CC(O)[At]_6.265	CCNC(=O)N(CC(C)C)CC(O)[At]_6.481	CC(C)CN(CC(O)[At])C(=O)NC(C)C_6.585
158032_NC(=O)C[C@H](NC(=O)OCc1ccccc1)C(=O)N[C@@H](Cc1ccccc1)C(O)[At]	CNC(=O)N(C[At])CC(C)C_5.824	CCCNC(=O)N(C[At])CC(C)C_6.265	CCNC(=O)N(C[At])CC(C)C_6.481	CC(C)CN(C[At])C(=O)NC(C)C_6.585
158032_CC(C)CN(CC(O)[C@H](Cc1ccccc1)NC(=O)[C@H](CC(N)=O)NC(=O)OCc1ccccc1)C(=O)NC[At]	[H][At]_5.824	CC[At]_6.265	C[At]_6.481
158032_CC(C)[C@@H](C(=O)N[C@H]1Cc2ccccc2[C@H]1O)[C@@H](O)[C@H](O)[C@H](CC1CCCCC1)NC(=O)c1ccccc1[At]	[At]OCOc1ccccc1_6.268	[At]OCSc1ccccc1_6.347	[H][At]_7.444
158032_CC(C)(C)NC(=O)N([At])CC(O)[C@H](Cc1ccccc1)NC(=O)[C@H](CC(N)=O)NC(=O)c1ccc2ccccc2n1	[At]Cc1ccncc1_7.721	CC(C)C[At]_8.221	[At]C1CCCCC1_8.301	[At]Cc1ccccc1_8.523
158032_CC(C)(C)NC(=O)N(C[At])CC(O)[C@H](Cc1ccccc1)NC(=O)[C@H](CC(N)=O)NC(=O)c1ccc2ccccc2n1	[At]c1ccncc1_7.721	CC(C)[At]_8.221	[At]c1ccccc1_8.523
158032_NC(=O)C[C@H](NC(=O)c1ccc2ccccc2n1)C(=O)N[C@@H](Cc1ccccc1)C(O)C[At]	CCCCNC(=O)N([At])CC(C)C_6.899	CC(C)CN([At])C(=O)NC(C)(C)C_8.221	CC(C)(C)NC(=O)N([At])C1CCCCC1_8.301
88620_O=C(/C=C/c1ccc(O)c(O)c1)OCC[At]	[At]c1ccc2ccccc2c1_4.357	[At]c1cccc2ccccc12_4.824	[At]Cc1ccccc1_5.097	[At]c1ccccc1_5.155
88620_O=C(/C=C/c1ccc(O)c(O)c1)OC[At]	[At]c1ccccc1_5.046	[At]CCc1ccccc1_5.097	[At]Cc1ccccc1_5.155
36493_CCCCc1ncc(/C=C(\Cc2cccs2)C(=O)O)n1C[At]	O=C(O)c1ccccc1[At]_5.222	O=[N+]([O-])c1ccc([At])cc1_6.208	Clc1ccccc1[At]_6.357	O=[N+]([O-])c1ccccc1[At]_7.509	Cc1cc([At])ccc1O_7.678	O=C(O)c1ccc([At])cc1_9.000
36493_CCCCc1ncc(/C=C(\Cc2cccs2)C(=O)O)n1[At]	O=C(O)c1ccccc1C[At]_5.222	O=[N+]([O-])c1ccc(C[At])cc1_6.208	Clc1ccccc1C[At]_6.357	O=[N+]([O-])c1ccccc1C[At]_7.509	Cc1cc(C[At])ccc1O_7.678	O=C(O)c1ccc(C[At])cc1_9.000
36493_CCCCc1ncc(/C=C(\Cc2cccs2)C(=O)O)n1Cc1ccccc1[At]	O=C(O)[At]_5.222	Cl[At]_6.357	O=[N+]([O-])[At]_7.509
36493_CCCCc1ncc(/C=C(\[At])C(=O)O)n1Cc1ccccc1Cl	[H][At]_5.051	[At]Cc1ccccc1_5.585	[At]Cc1cccs1_6.357
36493_CCCCc1ncc([At])n1Cc1ccccc1Cl	O=C(O)C[At]_4.921	O=C(O)C=C[At]_5.051	O=C(O)C(=C[At])Cc1cccs1_6.357
214794_FC(F)(F)c1nnc2c3ccccc3c(OCc3cccc(CNC[At])n3)nn12	Fc1ccc(C[At])cc1_6.201	Cc1ccccc1C[At]_6.349	Cc1ccc(C[At])cc1_6.585	CC([At])c1ccccc1_6.703	Fc1cccc(C[At])c1_6.793	Cc1cccc(C[At])c1_7.824
214794_FC(F)(F)c1nnc2c3ccccc3c(OCc3cccc([At])n3)nn12	CC(C)(Cc1ccccc1)NC[At]_5.000	CN(C[At])CCc1ccccc1_5.000	C[C@H]([At])NCCc1ccccc1_5.000	CC(Cc1ccccc1)NC[At]_5.864	C[C@@H](Cc1ccccc1)NC[At]_6.155	Fc1ccc(CCNC[At])cc1_6.201	Cc1ccccc1CCNC[At]_6.349	Cc1ccc(CCNC[At])cc1_6.585	[At]CNC1C[C@H]1c1ccccc1_6.640	CC(CNC[At])c1ccccc1_6.703	CCC([At])NCCc1ccccc1_6.738	CC(C)C([At])NCCc1ccccc1_6.759	Fc1cccc(CCNC[At])c1_6.793	CC([At])NCCc1ccccc1_7.444	C[C@@H]([At])NCCc1ccccc1_7.523	[3H]c1cccc(CCN[C@@H](C)[At])c1_7.523	Cc1cccc(CCNC(C)[At])c1_7.538	C[C@@H]([At])NCCc1cccc(Br)c1_7.553	Cc1cccc(CCNC[At])c1_7.824
214794_FC(F)(F)c1nnc2c3ccccc3c(OCc3cccc(C[At])n3)nn12	CC(C)(Cc1ccccc1)N[At]_5.000	CN([At])CCc1ccccc1_5.000	CC(Cc1ccccc1)N[At]_5.864	C[C@@H](Cc1ccccc1)N[At]_6.155	Fc1ccc(CCN[At])cc1_6.201	Cc1ccccc1CCN[At]_6.349	Cc1ccc(CCN[At])cc1_6.585	[At]NC1C[C@H]1c1ccccc1_6.640	CC(CN[At])c1ccccc1_6.703	Fc1cccc(CCN[At])c1_6.793	Cc1cccc(CCN[At])c1_7.824
214794_FC(F)(F)c1nnc2c3ccccc3c(OCc3cccc(CNCC[At])n3)nn12	Fc1ccc([At])cc1_6.201	Cc1ccccc1[At]_6.349	Cc1ccc([At])cc1_6.585	Fc1cccc([At])c1_6.793	Cc1cccc([At])c1_7.824
214794_FC(F)(F)c1nnc2c3ccccc3c(OCc3cccc(CN[At])n3)nn12	CC(C)([At])Cc1ccccc1_5.000	CC([At])Cc1ccccc1_5.864	C[C@H]([At])Cc1ccccc1_6.155	Fc1ccc(CC[At])cc1_6.201	Cc1ccccc1CC[At]_6.349	Cc1ccc(CC[At])cc1_6.585	[At]C1C[C@H]1c1ccccc1_6.640	CC(C[At])c1ccccc1_6.703	Fc1cccc(CC[At])c1_6.793	Cc1cccc(CC[At])c1_7.824
214794_C[C@H](N[At])c1cccc(COc2nn3c(C(F)(F)F)nnc3c3ccccc23)n1	[3H]c1cccc(CC[At])c1_7.523	[At]CCc1ccccc1_7.523	Brc1cccc(CC[At])c1_7.553
214794_C[C@H](NCCc1cccc([At])c1)c1cccc(COc2nn3c(C(F)(F)F)nnc3c3ccccc23)n1	[3H][At]_7.523	[H][At]_7.523	Br[At]_7.553
214794_C[C@H](NCC[At])c1cccc(COc2nn3c(C(F)(F)F)nnc3c3ccccc23)n1	[3H]c1cccc([At])c1_7.523	[At]c1ccccc1_7.523	Brc1cccc([At])c1_7.553
214794_C[C@H](NC[At])c1cccc(COc2nn3c(C(F)(F)F)nnc3c3ccccc23)n1	[3H]c1cccc(C[At])c1_7.523	[At]Cc1ccccc1_7.523	Brc1cccc(C[At])c1_7.553
214794_FC(F)(F)c1nnc2c3ccccc3c(OCc3cccc(C([At])NCCc4ccccc4)n3)nn12	CC[At]_6.738	CC(C)[At]_6.759	C[At]_7.444
79561_O=C(CC1c2ccccc2N=C(N2CCCCC2)N1c1ccccc1)NCc1ccc([At])cc1	N[At]_4.842	O=[N+]([O-])[At]_5.602	[H][At]_6.046	Cc1ccc(S(=O)(=O)N[At])cc1_6.602	O=S(=O)(N[At])c1ccc(F)cc1_6.699
79561_O=C(CC1c2ccccc2N=C(N2CCCCC2)N1c1ccccc1)N[At]	Nc1ccc(C[At])cc1_4.842	O=[N+]([O-])c1ccc(C[At])cc1_5.602	[At]Cc1ccccc1_6.046
79561_[At]CC1c2ccccc2N=C(N2CCCCC2)N1c1ccccc1	COC(=O)[At]_4.558	Nc1ccc(CNC(=O)[At])cc1_4.842	O=C([At])NCc1ccc([N+](=O)[O-])cc1_5.602	O=C([At])NCc1ccccc1_6.046
79561_O=C(CC1c2ccccc2N=C(N2CCCCC2)N1c1ccccc1)NC[At]	Nc1ccc([At])cc1_4.842	O=[N+]([O-])c1ccc([At])cc1_5.602	[At]c1ccccc1_6.046
79561_[At]C1c2ccccc2N=C(N2CCCCC2)N1c1ccccc1	COC(=O)C[At]_4.558	Nc1ccc(CNC(=O)C[At])cc1_4.842	O=C(C[At])NCc1ccc([N+](=O)[O-])cc1_5.602	O=C(C[At])NCc1ccccc1_6.046
140758_CC(N)Cc1ccc2c(c1[At])CCN2	C[At]_6.125	[H][At]_6.444	Cl[At]_6.495
140758_[At]c1ccc2c(c1)CCN2	CC(C)(N)C[At]_5.569	CCC(N)C[At]_6.301	CC(N)C[At]_6.444
140758_[At]Cc1ccc2c(c1)CCN2	CC(C)(N)[At]_5.569	CCC(N)[At]_6.301	CC(N)[At]_6.444
71704_O=C(O)CCC(C[At])C(=O)O	O=C(O)[At]_4.699	O=C(C[At])NO_5.921	O=C(CC[At])NO_6.027	O=C([At])NO_6.658	SCC[At]_7.046	O=P(O)(O)[At]_9.523
71704_O=C(O)CCC([At])C(=O)O	O=C(O)C[At]_4.699	O=C([At])NO_5.398	O=C(CC[At])NO_5.921	O=C(C[At])NO_6.658	SCCC[At]_7.046	O=P(O)(O)C[At]_9.523
71704_O=C(O)CCC(CC[At])C(=O)O	O=C([At])NO_5.921	O=C(C[At])NO_6.027	SC[At]_7.046
154575_CCCCC(CC(=O)NO)S(=O)(=O)[At]	CCCCCC[At]_6.276	[At]C1CCCCC1_6.638	[At]Cc1ccccc1_6.721	Brc1ccc([At])cc1_6.921	COc1cccc([At])c1_7.066	[At]c1ccccc1_7.456	COc1ccc([At])cc1_7.509
154575_CCCCC(CC(=O)NO)S(=O)(=O)c1ccc([At])cc1	Br[At]_6.921	[H][At]_7.456	CO[At]_7.509	CC(=O)N[At]_7.959
154575_CCCCC(CC(=O)NO)[S+]([O-])[At]	Brc1ccc([At])cc1_6.678	[At]c1ccccc1_7.000	COc1ccc([At])cc1_7.004	COc1cccc([At])c1_7.027
154575_O=C(CC([At])S(=O)(=O)c1ccccc1)NO	C[At]_4.658	CC[At]_5.523	[At]c1ccc2c(c1)OCO2_5.959	CCC[At]_6.796	[At]c1ccccc1_6.796	CCCCC[At]_6.854	[At]c1ccco1_7.027	CCCC[At]_7.456
154575_O=C(CC(C[At])S(=O)(=O)c1ccccc1)NO	[H][At]_4.658	C[At]_5.523	CC[At]_6.796	CCCC[At]_6.854	CCC[At]_7.456
154575_O=C(CC(CC[At])S(=O)(=O)c1ccccc1)NO	[H][At]_5.523	C[At]_6.796	CCC[At]_6.854	CC[At]_7.456
154575_CCCCC(CC(=O)NO)[S+]([O-])c1ccc([At])cc1	Br[At]_6.678	[H][At]_7.000	CO[At]_7.004
154575_O=C(CC(CCC[At])S(=O)(=O)c1ccccc1)NO	[H][At]_6.796	CC[At]_6.854	C[At]_7.456
90723_O=c1c(C([At])c2c(O)oc3ccccc3c2=O)c(O)oc2ccccc12	COc1cc([At])ccc1O_3.725	CN(C)c1ccc([At])cc1_3.861	Oc1ccc([At])cc1_3.877	[At]c1cccs1_3.990	O=C(O)c1ccc([At])cc1_4.249	O=[N+]([O-])c1ccc([At])cc1_4.252	[At]c1ccco1_4.287	[At]c1ccccc1_4.365	[At]c1cnc2ccccc2c1_4.464	[At]c1ccc2ccccc2c1_4.706	[At]c1ccc(-c2ccccc2)cc1_4.825	[At]c1ccc(OCc2ccccc2)cc1_4.830	[At]c1ccc2c(c1)Cc1ccccc1-2_4.986	[At]c1ccc(/C=C/c2ccccc2)cc1_5.150
90723_O=c1c(C(c2ccc([At])cc2)c2c(O)oc3ccccc3c2=O)c(O)oc2ccccc12	CN(C)[At]_3.861	O[At]_3.877	O=C(O)[At]_4.249	O=[N+]([O-])[At]_4.252	[H][At]_4.365	[At]c1ccccc1_4.825	[At]OCc1ccccc1_4.830	[At]C=Cc1ccccc1_5.150
90723_O=c1c(C([At])c2c(O)oc3cc(O)ccc3c2=O)c(O)oc2cc(O)ccc12	[At]c1ccccn1_4.051	[At]c1cccnc1_4.072	[H][At]_4.334	[At]c1ccccc1_4.764	[At]c1ccc(/C=C/c2ccccc2)cc1_5.155	[At]c1ccc2ccccc2c1_5.377
88614_O=c1c(C([At])c2c(O)oc3ccccc3c2=O)c(O)oc2ccccc12	[At]c1cccs1_3.829	[At]c1ccco1_3.895	COc1cc([At])ccc1O_4.043	Oc1ccc([At])cc1_4.128	CN(C)c1ccc([At])cc1_4.178	O=C(O)c1ccc([At])cc1_4.289	[At]c1ccccc1_4.411	[At]c1ccc(-c2ccccc2)cc1_4.720	[At]c1ccc(OCc2ccccc2)cc1_4.737	[At]c1cnc2ccccc2c1_4.746	O=[N+]([O-])c1ccc([At])cc1_4.771	[At]c1ccc2ccccc2c1_4.921	[At]c1ccc2c(c1)Cc1ccccc1-2_5.065	[At]c1ccc(/C=C/c2ccccc2)cc1_5.227
88614_O=c1c(C(c2ccc([At])cc2)c2c(O)oc3ccccc3c2=O)c(O)oc2ccccc12	O[At]_4.128	CN(C)[At]_4.178	O=C(O)[At]_4.289	[H][At]_4.411	[At]c1ccccc1_4.720	[At]OCc1ccccc1_4.737	O=[N+]([O-])[At]_4.771	[At]C=Cc1ccccc1_5.227
88614_O=c1c(C([At])c2c(O)oc3cc(O)ccc3c2=O)c(O)oc2cc(O)ccc12	[At]c1ccccn1_4.232	[At]c1cccnc1_4.308	[H][At]_4.348	[At]c1ccccc1_4.654	[At]c1ccc2ccccc2c1_5.450	[At]c1ccc(/C=C/c2ccccc2)cc1_5.745
36780_[At]Cc1ccc(-c2ccccc2-c2nn[nH]n2)cc1	Cc1cc(O[At])c(C(=O)O)c(C)n1_5.932	Cc1cc(O[At])cc(C)n1_6.523	Cc1cc(O[At])c(C=O)c(C)n1_6.721	Cc1cc(O[At])c(C)c(C)n1_6.886	Cc1cc(O[At])c(CO)c(C)n1_6.921	COCc1c(O[At])cc(C)nc1C_7.066	Cc1cc(O[At])c(I)c(C)n1_7.469	CC(=O)c1c(O[At])cc(C)nc1C_7.523	Cc1cc(O[At])c2ccccc2n1_7.796	CCc1cc(O[At])c(I)c(CC)n1_7.854	CCc1cc(O[At])c2c(n1)CCC2_8.097
36780_Cc1cc(OCc2ccc(-c3ccccc3-c3nn[nH]n3)cc2)c([At])c(C)n1	O=C(O)[At]_5.932	[H][At]_6.523	O=C[At]_6.721	C[At]_6.886	OC[At]_6.921	COC[At]_7.066	COC(=O)[At]_7.301	I[At]_7.469	CC(=O)[At]_7.523	[At]c1ccncc1_7.602	[At]Cc1ccccc1_7.854	O=C([At])c1ccccc1_8.222	[At]c1ccccc1_8.222
36780_[At]OCc1ccc(-c2ccccc2-c2nn[nH]n2)cc1	Cc1cc([At])c(C(=O)O)c(C)n1_5.932	Cc1cc([At])cc(C)n1_6.523	Cc1cc([At])c(C=O)c(C)n1_6.721	Cc1cc([At])c(C)c(C)n1_6.886	Cc1cc([At])c(CO)c(C)n1_6.921	COCc1c([At])cc(C)nc1C_7.066	CCc1cc([At])c2c(n1)CCCC2_7.301	COC(=O)c1c([At])cc(C)nc1C_7.301	Cc1cc([At])c(I)c(C)n1_7.469	CCc1cc([At])c2ccccc2n1_7.509	CC(=O)c1c([At])cc(C)nc1C_7.523	Cc1cc([At])c2ccccc2n1_7.796	CCc1cc([At])c(I)c(CC)n1_7.854	CCc1cc([At])c(C(C)=O)c(C)n1_8.097	CCc1cc([At])c2c(n1)CCC2_8.097
36780_[At]c1ccc(-c2ccccc2-c2nn[nH]n2)cc1	Cc1cc(OC[At])cc(C)n1_6.523	Cc1cc(OC[At])c(C)c(C)n1_6.886	Cc1cc(OC[At])c(I)c(C)n1_7.469
36780_Cc1cc(OCc2ccc(-c3ccccc3-c3nn[nH]n3)cc2)c(C[At])c(C)n1	[H][At]_6.886	O[At]_6.921	CO[At]_7.066	[At]c1ccccc1_7.854
36780_COC(=O)c1c(OCc2ccc(-c3ccccc3-c3nn[nH]n3)cc2)cc(C[At])nc1C	[H][At]_7.301	CC[At]_8.046	C[At]_8.301
36780_CCc1cc(OCc2ccc(-c3ccccc3-c3nn[nH]n3)cc2)c([At])c(C)n1	CC(=O)[At]_8.097	COC(=O)[At]_8.301	O=C([At])c1ccccc1_8.398
36780_COC(=O)c1c(OCc2ccc(-c3ccccc3-c3nn[nH]n3)cc2)cc([At])nc1C	C[At]_7.301	CCC[At]_8.046	CC[At]_8.301
36780_COC(=O)c1c(OCc2ccc(-c3ccccc3-c3nn[nH]n3)cc2)cc(C)nc1[At]	CCC[At]_7.268	C[At]_7.301	CC[At]_7.638
36780_Cc1cc(OCc2ccc(-c3ccccc3-c3nn[nH]n3)cc2)c(C(=O)[At])c(C)n1	[H][At]_6.721	C[At]_7.523	[At]c1ccccc1_8.222
36780_COC(=O)c1c(OCc2ccc(-c3ccccc3-c3nn[nH]n3)cc2)cc(C)nc1C[At]	CC[At]_7.268	[H][At]_7.301	C[At]_7.638
50513_CC(C)n1cnc2c(NCc3ccccc3)nc(NC[At])nc21	OC[At]_5.097	OCC[At]_6.097	C[C@@H](O)[At]_6.699
50513_CC(C)n1cnc2c(NCc3ccccc3)nc([At])nc21	OCCN[At]_5.097	[H][At]_5.347	OCCCN[At]_6.097	C[C@@H](O)CN[At]_6.699
50513_CC(C)n1cnc2c(NCc3ccccc3)nc(N[At])nc21	OCC[At]_5.097	OCCC[At]_6.097	C[C@@H](O)C[At]_6.699
50513_CC(C)n1cnc2c([At])nc(NCCCO)nc21	N[At]_5.620	[At]NC1CCCC1_6.046	[At]NCc1ccccc1_6.097
50513_CC(C)n1cnc2c(N[At])nc(NCCCO)nc21	[H][At]_5.620	[At]C1CCCC1_6.046	[At]Cc1ccccc1_6.097
155618_CC(C)(C)c1ccc(Cn2cc(C(=O)C(=O)O)c3cc([At])ccc32)cc1	COc1cccc([At])c1_4.678	FC(F)(F)Oc1ccc([At])cc1_4.796	CC(C)(C)c1cccc([At])c1_5.000	Cc1cccc([At])c1_5.066
155618_CC(C)(C)c1ccc(Cn2cc(C(=O)C(=O)O)c3cc(-c4cccc([At])c4)ccc32)cc1	CO[At]_4.678	CC(C)(C)[At]_5.000	C[At]_5.066
201517_Fc1ccc(C(OCCN2CCN([At])CC2)c2ccc(F)cc2)cc1	[At]CCCc1cccnc1_5.553	[At]C/C=C/c1cccnc1_6.476	[At]CCCc1ccco1_6.690	[At]C/C=C/c1ccccc1_6.870	[At]CCCc1ccccc1_6.900	[At]C/C=C/c1ccco1_6.963	[At]CCCc1cccs1_6.979	[At]C/C=C/c1cccs1_7.056
201517_Fc1ccc(C(OCCN2CCN(C[At])CC2)c2ccc(F)cc2)cc1	[At]CCc1cccnc1_5.553	[At]C=Cc1cccnc1_6.476	[At]CCc1ccco1_6.690	[At]C=Cc1ccccc1_6.870	[At]CCc1ccccc1_6.900	[At]C=Cc1ccco1_6.963	[At]CCc1cccs1_6.979	[At]C=Cc1cccs1_7.056
201517_Fc1ccc(C(OCCN2CCN(CC=C[At])CC2)c2ccc(F)cc2)cc1	[At]c1cccnc1_6.476	[At]c1ccccc1_6.870	[At]c1ccco1_6.963	[At]c1cccs1_7.056
201517_Fc1ccc(C(OCCN2CCN(CC[At])CC2)c2ccc(F)cc2)cc1	[At]Cc1cccnc1_5.553	[At]Cc1ccco1_6.690	[At]Cc1ccccc1_6.900	[At]Cc1cccs1_6.979
201517_Fc1ccc(C(OCCN2CCN(CCC[At])CC2)c2ccc(F)cc2)cc1	[At]c1cccnc1_5.553	[At]c1ccco1_6.690	[At]c1ccccc1_6.900	[At]c1cccs1_6.979
158034_CC(C)(C)OC(=O)N[C@@H](Cc1ccccc1)[C@@H](O)C[C@H]([At])Cc1ccccc1	O=C([At])NCC1CCCCC1_4.520	O=C([At])N[C@H](CO)Cc1ccccc1_6.160	C[C@]1(NC(=O)[At])c2ccccc2C[C@H]1O_6.670	CC(C)[C@H](NC(=O)[At])C(=O)O_6.790	C[C@@H](NC(=O)[At])c1ccccc1_6.840	O=C([At])NC1Cc2ccccc2C1_6.890	O=C([At])N[C@@H]1CCCC[C@H]1O_6.910	O=C([At])NCc1ccccc1_6.940	O=C([At])N[C@H](CO)c1ccccc1_7.410	O=C([At])NC1CCc2ccccc21_7.470	O=C([At])NC1C=CC[C@@H]1O_8.020	O=C([At])NC1c2ccccc2OC[C@@H]1O_8.570	O=C([At])N[C@@H]1c2ccccc2CC[C@H]1O_9.160	O=C([At])NC1c2ccccc2C[C@@H]1O_9.600	O=C([At])NC1c2ccccc2C(O)[C@@H]1O_10.000
158034_CC(C)(C)OC(=O)N[C@@H](Cc1ccccc1)[C@@H](O)C[C@@H](Cc1ccccc1)C(=O)N[At]	[At]CC1CCCCC1_4.520	OC[C@@H]([At])Cc1ccccc1_6.160	C[C@@]1([At])c2ccccc2C[C@H]1O_6.670	CC(C)[C@@H]([At])C(=O)O_6.790	C[C@H]([At])c1ccccc1_6.840	[At]C1Cc2ccccc2C1_6.890	O[C@@H]1CCCC[C@H]1[At]_6.910	[At]Cc1ccccc1_6.940	COC(=O)C1Cc2ccccc2C1[At]_7.180	OC[C@@H]([At])c1ccccc1_7.410	[At]C1CCc2ccccc21_7.470	O[C@H]1CC=CC1[At]_8.020	O[C@H]1COc2ccccc2C1[At]_8.570	O[C@@H]1CCc2ccccc2[C@H]1[At]_9.160	O[C@H]1Cc2ccccc2C1[At]_9.600	OC1c2ccccc2C([At])[C@H]1O_10.000
158034_CC(C)(C)OC(=O)N[C@@H](Cc1ccccc1)[C@@H](O)C[C@@H](Cc1ccc([At])cc1)C(=O)NC1c2ccccc2C[C@@H]1O	C[At]_9.540	FC(F)(F)[At]_9.590	[H][At]_9.600	O[At]_9.800
158034_CC(C)(C)OC(=O)N[C@@H](Cc1ccccc1)[C@@H](O)C[C@@H]([At])C(=O)NC1c2ccccc2C[C@@H]1O	[H][At]_5.530	C=CC[At]_7.560	O=C([At])c1ccccc1_8.270	Cc1ccc(C[At])cc1_9.540
158034_CC(C)(C)OC(=O)N[C@@H](Cc1ccccc1)[C@@H](O)C[C@@H](C[At])C(=O)NC1c2ccccc2C[C@@H]1O	C=C[At]_7.560	[At]c1ccncc1_9.280	Cc1ccc([At])cc1_9.540	FC(F)(F)c1ccc([At])cc1_9.590	[At]c1ccccc1_9.600	[At]C=Cc1ccccc1_9.640	Oc1ccc([At])cc1_9.800
158034_CC(C)(C)OC(=O)N[C@@H](Cc1ccccc1)[C@@H](O)C[C@H]([At])C(=O)NC1c2ccccc2C[C@@H]1O	[H][At]_5.530	[At]Cc1ccncc1_9.280	FC(F)(F)c1ccc(C[At])cc1_9.590	[At]Cc1ccccc1_9.600	[At]C/C=C/c1ccccc1_9.640	Oc1ccc(C[At])cc1_9.800
158034_CC(C)(C)OC(=O)NC(Cc1ccccc1)[C@@H](O)CC(C[At])C(=O)NC1c2ccccc2C[C@@H]1O	Nc1ccc([At])cc1_9.510	O=[N+]([O-])c1ccc([At])cc1_9.570	[At]Sc1ccccc1_9.600
158034_CC(C)(C)OC(=O)NC(Cc1ccccc1)[C@@H](O)CC([At])C(=O)NC1c2ccccc2C[C@@H]1O	Nc1ccc(C[At])cc1_9.510	O=[N+]([O-])c1ccc(C[At])cc1_9.570	[At]CSc1ccccc1_9.600
214112_Oc1nc2ccccc2cc1-c1cc2cc([At])ccc2[nH]1	NC1CCN(S(=O)(=O)[At])C1_7.796	O=S(=O)([At])NC1CCNC1_7.854	O=S(=O)([At])N1CCNCC1_7.959	CN1CCN(S(=O)(=O)[At])CC1_8.000	O=C(O)C1CCN(CCCO[At])CC1_8.097	COCCN(C)CCO[At]_8.155	O=C([At])NC1CCNC1_8.222	CN1CCN(C(=O)[At])CC1_8.301	NC1CCN(C(=O)[At])C1_8.301	O=C([At])N1CCNCC1_8.301	CC(=O)N1CCN(CCO[At])CC1_8.398	[At]OCCN1CCCCC1_8.398
214112_Oc1nc2ccccc2cc1-c1cc2cc(OC[At])ccc2[nH]1	O=C(O)C1CCN(CC[At])CC1_8.097	COCCN(C)C[At]_8.155	CC(=O)N1CCN(C[At])CC1_8.398	[At]CN1CCCCC1_8.398
214112_Oc1nc2ccccc2cc1-c1cc2cc(OCC[At])ccc2[nH]1	O=C(O)C1CCN(C[At])CC1_8.097	COCCN(C)[At]_8.155	CC(=O)N1CCN([At])CC1_8.398	[At]N1CCCCC1_8.398
214112_Oc1nc2ccccc2cc1-c1cc2cc(O[At])ccc2[nH]1	O=C(O)C1CCN(CCC[At])CC1_8.097	COCCN(C)CC[At]_8.155	CC(=O)N1CCN(CC[At])CC1_8.398	[At]CCN1CCCCC1_8.398
35491_NC(CS)C[At]	CC(C)[At]_7.658	C[S+]([O-])[At]_7.678	CS[At]_7.699	CSC[At]_7.959
143777_O=C(O)c1ccc2c(c1)nc([At])n2C1CCCCC1	[H][At]_3.730	Cc1cc(C)c([At])c(C)c1_3.921	CCOC(=O)[At]_4.208	[At]c1cc2ccccc2o1_4.237	O=C([At])c1ccccc1_4.357	[At]c1cccnc1_4.553	[At]C1CCCCC1_4.699	CC(C)=C[At]_4.721	[At]c1ccncc1_4.770	[At]c1ncc[nH]1_5.000	[At]c1ccccc1_5.066	[At]c1ccsc1_5.199	[At]c1ccc[nH]1_5.229	[At]c1nccs1_5.337	[At]c1ccccn1_5.367	[At]c1ccco1_5.432	[At]c1cccs1_5.469	Cn1cccc1[At]_5.745	[At]c1ccoc1_5.796
143777_O=C(O)c1ccc2c(c1)nc(-c1ccccn1)n2[At]	CC(C)[At]_3.389	[At]c1ccccc1_3.444	CCC([At])CC_3.857	[At]C1CCC1_4.119	CC1CCC([At])CC1_4.301	[At]C1CCCCCC1_4.310	CC1CCCCC1[At]_4.886	[At]C1CCCC1_4.921	[At]C1CCCCC1_5.367
143777_O=C(N[At])c1ccc2c(c1)nc(-c1ccccn1)n2C1CCCCC1	C[At]_4.553	[H][At]_4.569	COc1ccc(CC[At])cc1OC_4.921	COc1ccc(C[At])cc1OC_5.149
143777_O=C(NC[At])c1ccc2c(c1)nc(-c1ccccn1)n2C1CCCCC1	[H][At]_4.553	COc1ccc(C[At])cc1OC_4.921	COc1ccc([At])cc1OC_5.149
143777_[At]c1ccc2c(c1)nc(-c1ccccn1)n2C1CCCCC1	CNC(=O)[At]_4.553	NC(=O)[At]_4.569	COc1ccc(CNC(=O)[At])cc1OC_5.149	O=C(O)[At]_5.367
154314_CCCC[C@H](CN(O)C=O)C(=O)N[C@H](C(=O)[At])C(C)(C)C	C[At]_7.699	O=C(Nc1ccc([At])cc1)C(F)(F)F_7.699	CC(=O)Nc1ccc([At])cc1_8.097	Nc1ccc([At])cc1_8.097	Oc1ccc([At])cc1_8.097	N#Cc1ccc([At])cc1_8.155	[At]c1ccc(N2CCOCC2)cc1_8.301	[At]c1ccco1_8.301	CS(=O)(=O)Nc1ccc([At])cc1_8.398	[At]c1cc2ccccc2o1_8.398	Fc1ccc([At])cc1_8.523	[At]c1ccccc1_8.523	[At]c1ccccn1_8.523	COc1ccc([At])cc1_9.000
154314_CCCC[C@H](CN(O)C=O)C(=O)N[C@@H]([At])C(C)(C)C	CC(=O)[At]_7.699	CC(=O)Nc1ccc(C(=O)[At])cc1_8.097	Nc1ccc(C(=O)[At])cc1_8.097	O=C([At])c1ccc(O)cc1_8.097	CN(C)C(=O)[At]_8.155	N#Cc1ccc(C(=O)[At])cc1_8.155	O=C([At])c1ccco1_8.301	O=C([At])c1cc2ccccc2o1_8.398	O=C([At])c1ccc(F)cc1_8.523	O=C([At])c1ccccc1_8.523	O=C([At])c1ccccn1_8.523	COc1ccc(C(=O)[At])cc1_9.000
154314_CCCC[C@H](CN(O)C=O)C(=O)N[C@H](C(=O)c1ccc([At])cc1)C(C)(C)C	O=C(N[At])C(F)(F)F_7.699	CC(=O)N[At]_8.097	N[At]_8.097	O[At]_8.097	N#C[At]_8.155	[At]N1CCOCC1_8.301	CS(=O)(=O)N[At]_8.398	F[At]_8.523	[H][At]_8.523	CO[At]_9.000
154314_CC(C)(C)[C@H](NC(=O)[C@H](CC1CCCC1)CN(O)C=O)C(=O)c1ccc(N2CCN([At])CC2)c(F)c1	[At]CCN1CCCC1_8.046	[At]CCN1CCOCC1_8.222	OCC[At]_9.000
154314_CC(C)(C)[C@H](NC(=O)[C@H](CC1CCCC1)CN(O)C=O)C(=O)c1ccc([At])c(F)c1	[At]N1CCN(CCN2CCCC2)CC1_8.046	[At]N1CCN(CCN2CCOCC2)CC1_8.222	OC1CCN([At])CC1_8.699	OC[C@@H]1CCCN1[At]_8.699	OCCN1CCN([At])CC1_9.000	[At]N1CCOCC1_9.222
154314_CC(C)(C)[C@H](NC(=O)[C@H](CC1CCCC1)CN(O)C=O)C(=O)c1ccc(N2CCN(CC[At])CC2)c(F)c1	[At]N1CCCC1_8.046	[At]N1CCOCC1_8.222	O[At]_9.000
154314_CC(C)(C)[C@H](NC(=O)[C@H](CC1CCCC1)CN(O)C=O)C(=O)c1ccc(N2CCN(C[At])CC2)c(F)c1	[At]CN1CCCC1_8.046	[At]CN1CCOCC1_8.222	OC[At]_9.000
154314_CC(C)(C)[C@H](NC(=O)[C@H](CC1CCCC1)CN(O)C=O)C(=O)c1ccc([At])cc1	CS(=O)(=O)[At]_8.000	OC[C@@H]1CCCN1[At]_8.155	[At]N1CCOCC1_8.460	CO[At]_8.523	F[At]_8.523	[At]N1CCN(CCN2CCCC2)CC1_8.523	OC1CCN([At])CC1_8.699	OCCN1CCN([At])CC1_8.699	O[At]_8.699	[At]N1CCN(CCN2CCOCC2)CC1_8.699
154314_CC(C)(C)[C@@H]([At])NC(=O)[C@H](CC1CCCC1)CN(O)C=O	CS(=O)(=O)c1ccc(C(=O)[At])cc1_8.000	O=C([At])c1cc2ccccc2o1_8.398	COc1ccc(C(=O)[At])cc1_8.523	O=C([At])c1ccc(F)cc1_8.523	O=C([At])c1ccc(O)cc1_8.699
154314_CC(C)(C)[C@H](NC(=O)[C@H](CC1CCCC1)CN(O)C=O)C(=O)[At]	CS(=O)(=O)c1ccc([At])cc1_8.000	OC[C@@H]1CCCN1c1ccc([At])cc1_8.155	[At]c1cc2ccccc2o1_8.398	[At]c1ccc(N2CCOCC2)cc1_8.460	COc1ccc([At])cc1_8.523	Fc1ccc([At])cc1_8.523	OC1CCN(c2ccc([At])cc2)CC1_8.699	OC1CCN(c2ccc([At])cc2F)CC1_8.699	OC[C@@H]1CCCN1c1ccc([At])cc1F_8.699	Oc1ccc([At])cc1_8.699	Fc1cc([At])ccc1N1CCOCC1_9.222	Fc1cc([At])c(N2CCOCC2)cc1F_9.301
154314_CC(C)(C)[C@H](NC(=O)[C@H](CC1CCCC1)CN(O)C=O)C(=O)c1cc(F)c(F)cc1[At]	OCCN1CCN([At])CC1_8.699	OC[C@@H]1CCCN1[At]_8.699	[At]N1CCN(CCN2CCCC2)CC1_8.699	[At]N1CCN(CCN2CCOCC2)CC1_8.699	OC1CCN([At])CC1_9.000	[At]N1CCOCC1_9.301
154314_CC(C)(C)[C@H](NC(=O)[C@H](CC1CCCC1)CN(O)C=O)C(=O)c1ccc(N2CCN([At])CC2)cc1	[At]CCN1CCCC1_8.523	OCC[At]_8.699	[At]CCN1CCOCC1_8.699
154314_CC(C)(C)[C@H](NC(=O)[C@H](CC1CCCC1)CN(O)C=O)C(=O)c1ccc(N2CCN(CC[At])CC2)cc1	[At]N1CCCC1_8.523	O[At]_8.699	[At]N1CCOCC1_8.699
154314_CC(C)(C)[C@H](NC(=O)[C@H](CC1CCCC1)CN(O)C=O)C(=O)c1ccc(N2CCN(C[At])CC2)cc1	[At]CN1CCCC1_8.523	OC[At]_8.699	[At]CN1CCOCC1_8.699
154314_CC(C)(C)[C@H](NC(=O)[C@H](CC1CCCC1)CN(O)C=O)C(=O)c1cc(F)c(F)cc1N1CCN([At])CC1	OCC[At]_8.699	[At]CCN1CCCC1_8.699	[At]CCN1CCOCC1_8.699
154314_CC(C)(C)[C@H](NC(=O)[C@H](CC1CCCC1)CN(O)C=O)C(=O)c1cc(F)c(F)cc1N1CCN(C[At])CC1	OC[At]_8.699	[At]CN1CCCC1_8.699	[At]CN1CCOCC1_8.699
154314_CC(C)(C)[C@H](NC(=O)[C@H](CC1CCCC1)CN(O)C=O)C(=O)c1cc(F)c(F)cc1N1CCN(CC[At])CC1	O[At]_8.699	[At]N1CCCC1_8.699	[At]N1CCOCC1_8.699
34777_O=C(O)[C@@H]1CCCC[C@H]1C(=O)[At]	C[C@H]([At])CS_5.432	SCC[At]_5.770	C[C@@H]([At])CS_6.131
34777_O=C(O)[C@@H]([At])Cc1ccccc1	CN([At])C(=O)CCS_4.509	O=C(CCS)N[At]_6.071	O=C(CCS)O[At]_6.155
195356_O=S(=O)(c1ccccc1)c1c([At])[nH]c2ccc(Cl)cc12	[At]n1ccnc1_5.623	[At]C1=NCCCN1_5.641	CC1(C)CN=C([At])N1_7.301	[At]C1=N[C@H]2CCCC[C@@H]2N1_7.538	Nc1nc([At])cs1_7.699	[At]C1=NCCS1_7.780	CCc1nc([At])[nH]c1CC_8.000	CCCc1[nH]c([At])nc1C_8.027	[At]c1nc2c([nH]1)CCCC2_8.092	[At]C1=NCCN1_8.187	Cc1nc([At])[nH]c1C_8.292	Cc1cnc([At])[nH]1_8.328	[At]c1ncc[nH]1_8.456
61436_[At]C1=CCC(N2CCN(c3ccccn3)CC2)CC1	[At]c1ccccn1_5.928	[At]c1ccccc1_6.222	[At]c1cccs1_6.453
61436_[At]C1=CCC(CCN2CCN(c3ccccn3)CC2)CC1	[At]c1cccs1_6.361	[At]c1ccccc1_6.385	[At]c1ccccn1_6.893
36162_O=C(O)c1cccc2nc(S[At])n(Cc3ccc(-c4ccccc4-c4noc(O)n4)cc3)c12	CCC[At]_6.071	CC[At]_6.319	C[At]_6.409
36162_O=C(O)c1cccc2nc([At])n(Cc3ccc(-c4ccccc4-c4noc(O)n4)cc3)c12	CCCS[At]_6.071	CCCO[At]_6.102	CCCC[At]_6.208	CCS[At]_6.319	CCC[At]_6.377	CCO[At]_6.377	CS[At]_6.409	CO[At]_6.444	CC[At]_6.509	CN[At]_6.585	CCN[At]_7.377
36162_O=C(O)c1cccc2nc(SC[At])n(Cc3ccc(-c4ccccc4-c4noc(O)n4)cc3)c12	CC[At]_6.071	C[At]_6.319	[H][At]_6.409
36162_O=C(O)c1cccc2nc(CC[At])n(Cc3ccc(-c4ccccc4-c4noc(O)n4)cc3)c12	CC[At]_6.208	C[At]_6.377	[H][At]_6.509
36162_O=C(O)c1cccc2nc(C[At])n(Cc3ccc(-c4ccccc4-c4noc(O)n4)cc3)c12	CCC[At]_6.208	CC[At]_6.377	C[At]_6.509
36162_O=C(O)c1cccc2nc(O[At])n(Cc3ccc(-c4ccccc4-c4noc(O)n4)cc3)c12	CCC[At]_6.102	CC[At]_6.377	C[At]_6.444
36162_O=C(O)c1cccc2nc(OC[At])n(Cc3ccc(-c4ccccc4-c4noc(O)n4)cc3)c12	CC[At]_6.102	C[At]_6.377	[H][At]_6.444
209021_CN(C(=O)c1cc(C(F)(F)F)cc(C(F)(F)F)c1)[C@@H](C=C[At])Cc1ccc(Cl)cc1	O=C([At])NC1CCCCCC1_6.693	NC(=O)C1(NC(=O)[At])CCCCC1_7.180	O=C([At])N[C@@H]1CCCCNC1=O_7.620
209021_CN(C(=O)c1cc(C(F)(F)F)cc(C(F)(F)F)c1)[C@H]([At])Cc1ccc(Cl)cc1	O=C(C=C[At])NC1CCCCCC1_6.693	NC(=O)C1(NC(=O)C=C[At])CCCCC1_7.180	O=C(C=C[At])N[C@@H]1CCCCNC1=O_7.620
209021_CN(C(=O)c1cc(C(F)(F)F)cc(C(F)(F)F)c1)[C@@H](/C=C/C(=O)N[At])Cc1ccc(Cl)cc1	[At]C1CCCCCC1_6.693	NC(=O)C1([At])CCCCC1_7.180	O=C1NCCCC[C@H]1[At]_7.620
209021_CN(C(=O)c1cc(C(F)(F)F)cc(C(F)(F)F)c1)[C@H]([At])/C=C/C(=O)N[C@@H]1CCCCNC1=O	[At]Cc1ccc2ccccc2c1_7.222	Brc1cc(C[At])sc1Br_7.585	Clc1ccc(C[At])cc1_7.620	Cn1cc(C[At])c2ccccc21_7.620	Clc1cc(C[At])sc1Cl_7.770	Clc1ccc(C[At])cc1Cl_8.260
209021_CN(C(=O)c1cc(C(F)(F)F)cc(C(F)(F)F)c1)[C@@H](/C=C/C(=O)N[C@@H]1CCCCNC1=O)C[At]	[At]c1ccc2ccccc2c1_7.222	Brc1cc([At])sc1Br_7.585	Clc1ccc([At])cc1_7.620	Cn1cc([At])c2ccccc21_7.620	Clc1cc([At])sc1Cl_7.770	Clc1ccc([At])cc1Cl_8.260
209021_CN(C(=O)c1cc(C(F)(F)F)cc(C(F)(F)F)c1)N([At])CCC(=O)N[C@@H]1CCCCNC1=O	[At]Cc1ccc2ccccc2c1_7.260	Brc1cc(C[At])sc1Br_7.710	Clc1ccc(C[At])cc1Cl_8.260
209021_CN(C(=O)c1cc(C(F)(F)F)cc(C(F)(F)F)c1)N(C[At])CCC(=O)N[C@@H]1CCCCNC1=O	[At]c1ccc2ccccc2c1_7.260	Brc1cc([At])sc1Br_7.710	Clc1ccc([At])cc1Cl_8.260
90061_[O-][n+]1ccc(CC(c2ccc([At])cc2)c2ccc(OC(F)F)c(OC(F)F)c2)cc1	O=C(O)[At]_4.114	Cc1ccccc1C(=O)NS(=O)(=O)[At]_4.125	O=C(O)C[At]_4.237	CC(C)(C(=O)O)c1cccc([At])c1_5.187	Fc1ccc(OC[At])cc1_5.721	OC1([At])CC1_5.770	CN(C)C(=O)[At]_6.000	Cc1ccc(C(=O)[At])nc1_6.051	CC(O)[At]_6.292	OC[At]_6.328	CCNC(=O)OC[At]_6.387	OC1([At])CCC1_6.420	CC(C)(O)[At]_6.444
90061_[O-][n+]1ccc(CC(c2ccc(C[At])cc2)c2ccc(OC(F)F)c(OC(F)F)c2)cc1	O=C(O)[At]_4.237	Fc1ccc(O[At])cc1_5.721	O[At]_6.328	CCNC(=O)O[At]_6.387
90061_[O-][n+]1ccc(CC([At])c2ccc(OC(F)F)c(OC(F)F)c2)cc1	O=C(O)c1ccc([At])cc1_4.114	O=C(O)Cc1ccc([At])cc1_4.237	OC1(c2ccc([At])cc2)CC1_5.770	CN(C)C(=O)c1ccc([At])cc1_6.000	CC(O)c1ccc([At])cc1_6.292	OCc1ccc([At])cc1_6.328	CCNC(=O)OCc1ccc([At])cc1_6.387	OC1(c2ccc([At])cc2)CCC1_6.420	CC(C)(O)c1ccc([At])cc1_6.444
36630_CCCCc1nn(-c2ccccc2C(F)(F)F)c(=O)n1Cc1ccc(-c2ccccc2S(=O)(=O)NC(=O)[At])cc1	COc1cc([At])cc(OC)c1OC_7.678	Cc1cccc(C)c1[At]_8.229	O=C(O)CCC[At]_8.260	[At]c1ccsc1_8.301	[At]C1CCCO1_8.367	[At]c1ccoc1_8.409	FC(F)(F)c1ccc([At])cc1_8.420	CC1(C)C([At])C1(C)C_8.481	FC(F)(F)c1cccc([At])c1_8.481	Cc1occc1[At]_8.523	CCCCCCC[At]_8.538	[At]C(c1ccccc1)c1ccccc1_8.553	[At]C1CCOC1_8.553	Clc1cc([At])c(Cl)s1_8.585	Clc1cccc([At])c1_8.620	COCC[At]_8.699	Cn1cccc1[At]_8.796	[At]Cc1ccccc1_8.796	[At]C1CC1_8.824	CC(C)(C)[At]_8.886	Clc1ccc([At])s1_8.886	NCCCCC[At]_8.886	Clc1ccc([At])cc1_8.921	[At]CCC1CCCC1_8.921	CC(C)(C)C[At]_8.959	Cc1ncoc1[At]_8.959	Cc1cc([At])c(C)o1_9.000	Clc1ncccc1[At]_9.000	[At]c1cccs1_9.027	[At]C1CCC1_9.076	[At]c1ccccc1Cc1ccccc1_9.086	Cc1ccsc1[At]_9.092	CC(C)[At]_9.097	CC1([At])CC1_9.097	FC(F)(F)[At]_9.097	N#Cc1ccc([At])cc1_9.119	CCOC[At]_9.125	COc1ccc([At])cc1_9.131	Brc1ccsc1[At]_9.143	Clc1cccc([At])c1Cl_9.143	Fc1ccc([At])cc1_9.167	Brc1cc([At])c(Br)s1_9.174	Cc1ccc([At])s1_9.194	FC1(F)CC1[At]_9.194	[At]c1ccccc1-c1ccccc1_9.222	CC1CC1[At]_9.252	Cc1ccccc1[At]_9.252	Clc1ccc(Cl)c([At])c1_9.319	Cc1c([At])oc2ccccc12_9.367	[At]c1ccccc1_9.367	COc1ccccc1[At]_9.387	Brc1ccc([At])o1_9.398	Brc1ccccc1[At]_9.398	Cc1ccc([At])o1_9.398	C=C1C2CCC(C2)C1[At]_9.409	CC1([At])CC1(Cl)Cl_9.432	CC1(C)CC1[At]_9.444	[At]C1SCCS1_9.456	[At]C1CCCC1_9.495	[At]c1cc2ccccc2s1_9.509	[At]C1CCCCCC1_9.523	Clc1ccsc1[At]_9.569	FC(F)(F)c1ccccc1[At]_9.569	[At]c1ccco1_9.585	CC1([At])SCCS1_9.658	Cc1cc(C)c([At])o1_9.658	Cc1ccoc1[At]_9.678	Clc1coc([At])c1Cl_9.721	Cc1cc([At])c(C(F)(F)F)o1_9.770	[At]c1cc2ccccc2o1_9.770	[At]C1CCCCC1_9.824	Fc1ccccc1[At]_9.886	Clc1ccccc1[At]_9.959
36630_CCCCc1nn(-c2ccccc2C(F)(F)F)c(=O)n1Cc1ccc(-c2ccccc2[At])cc1	O=[N+]([O-])c1ccc(NS(=O)(=O)[At])cc1_7.108	Cc1cccc(C)c1C(=O)NS(=O)(=O)[At]_8.229	O=C(O)CCCC(=O)NS(=O)(=O)[At]_8.260	O=S(=O)([At])Nc1nc2ccccc2o1_8.284	O=C(NS(=O)(=O)[At])c1ccsc1_8.301	N#CNS(=O)(=O)[At]_8.328	O=C(NS(=O)(=O)[At])C1CCCO1_8.367	O=C(NS(=O)(=O)[At])c1ccoc1_8.409	CC1(C)C(C(=O)NS(=O)(=O)[At])C1(C)C_8.481	Cc1occc1C(=O)NS(=O)(=O)[At]_8.523	CCCCCCCC(=O)NS(=O)(=O)[At]_8.538	O=C(NS(=O)(=O)[At])C1CCOC1_8.553	CC(C)(C)NC(=O)NS(=O)(=O)[At]_8.585	O=C(NS(=O)(=O)[At])c1cc(Cl)sc1Cl_8.585	O=C(NS(=O)(=O)[At])c1cccc(Cl)c1_8.620	CCOC(=O)NS(=O)(=O)[At]_8.658	COCCC(=O)NS(=O)(=O)[At]_8.699	O=S(=O)(N[At])C(F)(F)F_8.745	Cn1cccc1C(=O)NS(=O)(=O)[At]_8.796	O=C(Cc1ccccc1)NS(=O)(=O)[At]_8.796	O=C(NS(=O)(=O)[At])C1CC1_8.824	CC(C)(C)C(=O)NS(=O)(=O)[At]_8.886	NCCCCCC(=O)NS(=O)(=O)[At]_8.886	O=C(NS(=O)(=O)[At])c1ccc(Cl)s1_8.886	O=C(CCC1CCCC1)NS(=O)(=O)[At]_8.921	O=C(NS(=O)(=O)[At])c1ccc(Cl)cc1_8.921	CC(C)(C)CC(=O)NS(=O)(=O)[At]_8.959	CC(C)NC(=O)NS(=O)(=O)[At]_8.959	Cc1ncoc1C(=O)NS(=O)(=O)[At]_8.959	Cc1cc(C(=O)NS(=O)(=O)[At])c(C)o1_9.000	O=C(NS(=O)(=O)[At])c1cccnc1Cl_9.000	O=C(NS(=O)(=O)[At])c1cccs1_9.027	O=C(NS(=O)(=O)[At])C1CCC1_9.076	Cc1ccsc1C(=O)NS(=O)(=O)[At]_9.092	CC(C)C(=O)NS(=O)(=O)[At]_9.097	CC1(C(=O)NS(=O)(=O)[At])CC1_9.097	O=C(NS(=O)(=O)[At])C(F)(F)F_9.097	[At]c1nn[nH]n1_9.108	N#Cc1ccc(C(=O)NS(=O)(=O)[At])cc1_9.119	CCOCC(=O)NS(=O)(=O)[At]_9.125	COc1ccc(C(=O)NS(=O)(=O)[At])cc1_9.131	O=C(NS(=O)(=O)[At])c1cccc(Cl)c1Cl_9.143	O=C(NS(=O)(=O)[At])c1sccc1Br_9.143	O=C(NS(=O)(=O)[At])c1ccc(F)cc1_9.167	O=C(NS(=O)(=O)[At])c1cc(Br)sc1Br_9.174	Cc1ccc(C(=O)NS(=O)(=O)[At])s1_9.194	O=C(NS(=O)(=O)[At])C1CC1(F)F_9.194	CCCCOC(=O)NS(=O)(=O)[At]_9.229	CC1CC1C(=O)NS(=O)(=O)[At]_9.252	Cc1ccccc1C(=O)NS(=O)(=O)[At]_9.252	O=C(NS(=O)(=O)[At])c1cc(Cl)ccc1Cl_9.319	CC(C)(C)OC(=O)NS(=O)(=O)[At]_9.347	O=C(NS(=O)(=O)[At])c1ccccc1_9.367	CC(C)COC(=O)NS(=O)(=O)[At]_9.377	COc1ccccc1C(=O)NS(=O)(=O)[At]_9.387	Cc1ccc(C(=O)NS(=O)(=O)[At])o1_9.398	O=C(NS(=O)(=O)[At])c1ccc(Br)o1_9.398	O=C(NS(=O)(=O)[At])c1ccccc1Br_9.398	C=C1C2CCC(C2)C1C(=O)NS(=O)(=O)[At]_9.409	CC1(C(=O)NS(=O)(=O)[At])CC1(Cl)Cl_9.432	CC1(C)CC1C(=O)NS(=O)(=O)[At]_9.444	O=C(NS(=O)(=O)[At])C1SCCS1_9.456	O=C(NS(=O)(=O)[At])C1CCCC1_9.495	O=C(NS(=O)(=O)[At])C1CCCCCC1_9.523	O=C(NS(=O)(=O)[At])c1sccc1Cl_9.569	O=C(NS(=O)(=O)[At])c1ccco1_9.585	CC1(C(=O)NS(=O)(=O)[At])SCCS1_9.658	Cc1cc(C)c(C(=O)NS(=O)(=O)[At])o1_9.658	Cc1ccoc1C(=O)NS(=O)(=O)[At]_9.678	O=S(=O)([At])NS(=O)(=O)c1ccccc1_9.699	O=C(NS(=O)(=O)[At])c1occ(Cl)c1Cl_9.721	CC(C)S(=O)(=O)NS(=O)(=O)[At]_9.796	O=C(NS(=O)(=O)[At])C1CCCCC1_9.824	O=C(NS(=O)(=O)[At])c1ccccc1F_9.886	O=C(NS(=O)(=O)[At])c1ccccc1Cl_9.959
36630_CCCCc1nn(-c2ccccc2C(F)(F)F)c(=O)n1Cc1ccc(-c2ccccc2S(=O)(=O)NC(=O)c2ccccc2[At])cc1	[At]Cc1ccccc1_9.086	[At]c1ccccc1_9.222	C[At]_9.252	[H][At]_9.367	CO[At]_9.387	Br[At]_9.398	FC(F)(F)[At]_9.569	F[At]_9.886	Cl[At]_9.959
36630_CCCCc1nn(-c2ccccc2C(F)(F)F)c(=O)n1Cc1ccc(-c2ccccc2S(=O)(=O)NC(=O)C[At])cc1	O=C(O)CC[At]_8.260	CCCCCC[At]_8.538	COC[At]_8.699	[At]c1ccccc1_8.796	NCCCC[At]_8.886	[At]CC1CCCC1_8.921	CC(C)(C)[At]_8.959	CCO[At]_9.125
36630_CCCCc1nn(-c2ccccc2C(F)(F)F)c(=O)n1Cc1ccc(-c2ccccc2S(=O)(=O)NC(=O)CC[At])cc1	O=C(O)C[At]_8.260	CCCCC[At]_8.538	CO[At]_8.699	NCCC[At]_8.886	[At]C1CCCC1_8.921
36630_CCCCc1nn(-c2ccccc2C(F)(F)F)c(=O)n1Cc1ccc(-c2ccccc2S(=O)(=O)NC(=O)CCC[At])cc1	O=C(O)[At]_8.260	CCCC[At]_8.538	NCC[At]_8.886
36630_CCCCc1nn(-c2ccccc2C(F)(F)F)c(=O)n1Cc1ccc(-c2ccccc2S(=O)(=O)NC(=O)c2ccc([At])o2)cc1	Br[At]_9.398	C[At]_9.398	[H][At]_9.585
36630_CCCCc1nn([At])c(=O)n1Cc1ccc(-c2ccccc2S(=O)(=O)NC(=O)c2ccccc2)cc1	CC(C)[At]_8.155	CC(C)(C)C[At]_8.481	Clc1cccc(Cl)c1[At]_8.585	Clc1ccccc1[At]_8.854	FC(F)(F)c1ccccc1[At]_9.367
36630_CCCCc1nn(-c2ccccc2C(F)(F)F)c(=O)n1Cc1ccc(-c2ccccc2S(=O)(=O)NC(=O)c2ccc([At])cc2)cc1	FC(F)(F)[At]_8.420	Cl[At]_8.921	N#C[At]_9.119	CO[At]_9.131	F[At]_9.167	[H][At]_9.367
36630_CCCCc1nn(-c2ccccc2Cl)c(=O)n1Cc1ccc(-c2ccccc2S(=O)(=O)NC(=O)[At])cc1	C[At]_7.886	[At]c1ccccc1_8.854	FC(F)(F)[At]_8.959
36630_CCCCc1nn(-c2ccccc2Cl)c(=O)n1Cc1ccc(-c2ccccc2[At])cc1	CC(C)(C)NS(=O)(=O)[At]_5.886	NS(=O)(=O)[At]_6.086	CC(=O)NS(=O)(=O)[At]_7.886	O=C(NS(=O)(=O)[At])c1ccccc1_8.854	O=C(NS(=O)(=O)[At])C(F)(F)F_8.959
36630_CCCCc1nn(-c2ccccc2Cl)c(=O)n1Cc1ccc([At])cc1	CC(C)(C)NS(=O)(=O)c1ccccc1[At]_5.886	NS(=O)(=O)c1ccccc1[At]_6.086	CC(=O)NS(=O)(=O)c1ccccc1[At]_7.886
36630_CCCCc1nn(-c2ccccc2C(F)(F)F)c(=O)n1Cc1ccc(-c2ccccc2S(=O)(=O)NC(=O)c2cccc([At])c2)cc1	FC(F)(F)[At]_8.481	Cl[At]_8.620	[H][At]_9.367
36630_O=C(NS(=O)(=O)c1ccccc1-c1ccc(Cn2c(CC[At])nn(-c3ccccc3C(F)(F)F)c2=O)cc1)c1ccccc1	C[At]_7.886	FC(F)(F)C[At]_8.260	CC[At]_9.367
36630_O=C(NS(=O)(=O)c1ccccc1-c1ccc(Cn2c(C[At])nn(-c3ccccc3C(F)(F)F)c2=O)cc1)c1ccccc1	CC[At]_7.886	CC1CC1[At]_8.237	FC(F)(F)CC[At]_8.260	CCC[At]_9.367
36630_O=C(NS(=O)(=O)c1ccccc1-c1ccc(Cn2c([At])nn(-c3ccccc3C(F)(F)F)c2=O)cc1)c1ccccc1	CCC[At]_7.886	CC1CC1C[At]_8.237	FC(F)(F)CCC[At]_8.260	CCCC[At]_9.367
36630_CCCCc1nn(-c2ccccc2C(F)(F)F)c(=O)n1Cc1ccc([At])cc1	N#CNS(=O)(=O)c1ccccc1[At]_8.328	O=S(=O)(Nc1ccccc1[At])C(F)(F)F_8.745	[At]c1ccccc1-c1nn[nH]n1_9.108
36630_CCCCc1nn(-c2ccccc2C(F)(F)F)c(=O)n1Cc1ccc(-c2ccccc2S(=O)(=O)NC(=O)O[At])cc1	CC[At]_8.658	CCCC[At]_9.229	CC(C)(C)[At]_9.347	CC(C)C[At]_9.377
36630_CCCCc1nn(-c2ccccc2C(F)(F)F)c(=O)n1Cc1ccc(-c2ccccc2S(=O)(=O)NC(=O)OC[At])cc1	C[At]_8.658	CCC[At]_9.229	CC(C)[At]_9.377
36630_O=C(NS(=O)(=O)c1ccccc1-c1ccc(Cn2c(CCC[At])nn(-c3ccccc3C(F)(F)F)c2=O)cc1)c1ccccc1	[H][At]_7.886	FC(F)(F)[At]_8.260	C[At]_9.367
36630_CCCCc1nn(-c2ccccc2C(F)(F)F)c(=O)n1Cc1ccc(-c2ccccc2S(=O)(=O)NC(=O)c2sccc2[At])cc1	[H][At]_9.027	C[At]_9.092	Br[At]_9.143	Cl[At]_9.569
36630_CCCCc1nn(-c2ccccc2C(F)(F)F)c(=O)n1Cc1ccc(-c2ccccc2S(=O)(=O)NC(=O)c2ccc([At])s2)cc1	Cl[At]_8.886	[H][At]_9.027	C[At]_9.194
159298_O=c1c(CCC[At])c(O)oc2ccccc12	O[At]_4.066	COc1ccccc1O[At]_4.357	O=C(O)c1cccc(O[At])c1_5.155	Nc1cccc(O[At])c1_5.194	NC(=O)c1cccc(O[At])c1_5.409	OCc1cccc(O[At])c1_5.638	COc1ccccc1C[At]_5.770
159298_O=c1c(CCCOc2cccc([At])c2)c(O)oc2ccccc12	O=C(O)[At]_5.155	N[At]_5.194	NC(=O)[At]_5.409	OC[At]_5.638	CCOC(=O)[At]_5.854
159298_O=c1c(CCCO[At])c(O)oc2ccccc12	[H][At]_4.066	COc1ccccc1[At]_4.357	O=C(O)c1cccc([At])c1_5.155	Nc1cccc([At])c1_5.194	NC(=O)c1cccc([At])c1_5.409	OCc1cccc([At])c1_5.638
159298_O=c1oc2ccccc2c(O)c1CCC[At]	[At]Cc1ccccc1_3.959	[At]OCc1ccccc1_4.420	[At]OC1CCCCC1_4.495	[At]Sc1ccccc1_4.585	O=[N+]([O-])c1cccc(O[At])c1_5.398	[At]Oc1ccccc1_5.638	Clc1cccc(O[At])c1_5.854	N#Cc1cccc(O[At])c1_6.174
159298_O=c1oc2ccccc2c(O)c1CC[At]	[At]CCc1ccccc1_3.959	O=C([At])c1ccccc1_4.046	[At]Oc1ccccc1_4.276	[At]COCc1ccccc1_4.420	[At]COC1CCCCC1_4.495	[At]CSc1ccccc1_4.585	[At]OCc1ccccc1_5.398	[At]COc1ccccc1_5.638	Clc1cccc(OC[At])c1_5.854
159298_O=c1oc2ccccc2c(O)c1CCCOc1cccc([At])c1	O=[N+]([O-])[At]_5.398	[H][At]_5.638	Cl[At]_5.854	N#C[At]_6.174
159298_O=c1oc2ccccc2c(O)c1CCCO[At]	[At]Cc1ccccc1_4.420	[At]C1CCCCC1_4.495	O=[N+]([O-])c1cccc([At])c1_5.398	[At]c1ccccc1_5.638	Clc1cccc([At])c1_5.854	N#Cc1cccc([At])c1_6.174
159298_O=c1c(CC[At])c(O)oc2ccccc12	OC[At]_4.066	O/N=C(/[At])c1ccccc1_4.149	Nc1cccc(OC[At])c1_5.194
48931_OC(CN(Cc1cccc([At])c1)c1cccc(Oc2ccccc2)c1)C(F)(F)F	CCO[At]_4.155	[At]Oc1ccccc1_4.155	FC(F)(F)CO[At]_4.187	OC(CO[At])C(F)(F)F_4.208	FC(F)(F)O[At]_4.398	CC(C)(C)O[At]_4.538	FC(F)(F)S[At]_4.620	CC(C)O[At]_4.678	FC(F)C(F)(F)O[At]_5.252
48931_OC(CN(C[At])c1cccc(Oc2ccccc2)c1)C(F)(F)F	FC(F)(F)Oc1ccc([At])cc1_3.921	CCOc1cccc([At])c1_4.155	[At]c1cccc(Oc2ccccc2)c1_4.155	FC(F)(F)COc1cccc([At])c1_4.187	OC(COc1cccc([At])c1)C(F)(F)F_4.208	FC(F)(F)Oc1cccc([At])c1_4.398	CC(C)(C)Oc1cccc([At])c1_4.538	FC(F)(F)Sc1cccc([At])c1_4.620	CC(C)Oc1cccc([At])c1_4.678	FC(F)C(F)(F)Oc1cccc([At])c1_5.252
48931_OC(CN(Cc1cccc(O[At])c1)c1cccc(Oc2ccccc2)c1)C(F)(F)F	CC[At]_4.155	[At]c1ccccc1_4.155	FC(F)(F)C[At]_4.187	OC(C[At])C(F)(F)F_4.208	FC(F)(F)[At]_4.398	CC(C)(C)[At]_4.538	CC(C)[At]_4.678	FC(F)C(F)(F)[At]_5.252
48931_OC(CN([At])c1cccc(Oc2ccccc2)c1)C(F)(F)F	FC(F)(F)Oc1ccc(C[At])cc1_3.921	CCOc1cccc(C[At])c1_4.155	[At]Cc1cccc(Oc2ccccc2)c1_4.155	FC(F)(F)COc1cccc(C[At])c1_4.187	FC(F)(F)Oc1cccc(C[At])c1_4.398	CC(C)(C)Oc1cccc(C[At])c1_4.538	FC(F)(F)Sc1cccc(C[At])c1_4.620	CC(C)Oc1cccc(C[At])c1_4.678	FC(F)C(F)(F)Oc1cccc(C[At])c1_5.252
48931_OC(CN(Cc1cccc(OC[At])c1)c1cccc(Oc2ccccc2)c1)C(F)(F)F	C[At]_4.155	FC(F)(F)[At]_4.187	OC([At])C(F)(F)F_4.208
31714_Nc1nc(F)nc2c1ncn2[C@H]1C[C@H](O)[C@@H](C[At])O1	F[At]_5.274	O[At]_5.337	[H][At]_6.051
159440_CC(C)(C)OC(=O)N[C@@H](Cc1ccccc1)[C@@H](O)C[C@@H](Cc1ccc(OCC[At])cc1)C(=O)NC1c2ccccc2C[C@H]1O	[At]N1CCCC1_8.745	[At]N1CCCCC1_8.796	[At]N1CCSCC1_9.328	[O-][N+]1([At])CCOCC1_9.699	O[At]_10.046	O=S1(=O)CCN([At])CC1_10.097	[O-][S+]1CCN([At])CC1_10.155
159440_CC(C)(C)OC(=O)N[C@@H](Cc1ccccc1)[C@@H](O)C[C@@H](Cc1ccc([At])cc1)C(=O)NC1c2ccccc2C[C@H]1O	[At]OCCN1CCCC1_8.745	[At]OCCN1CCCCC1_8.796	[At]OCCN1CCSCC1_9.328	O=C(CO[At])N1CCOCC1_9.699	[O-][N+]1(CCO[At])CCOCC1_9.699	[At]OCc1ccccc1_9.745	OCCO[At]_10.046	O=S1(=O)CCN(CCO[At])CC1_10.097	[O-][S+]1CCN(CCO[At])CC1_10.155
159440_CC(C)(C)OC(=O)N[C@@H](Cc1ccccc1)[C@@H](O)C[C@@H](Cc1ccc(O[At])cc1)C(=O)NC1c2ccccc2C[C@H]1O	[At]CCN1CCCC1_8.745	[At]CCN1CCCCC1_8.796	[At]CCN1CCSCC1_9.328	O=C(C[At])N1CCOCC1_9.699	[O-][N+]1(CC[At])CCOCC1_9.699	[At]Cc1ccccc1_9.745	OCC[At]_10.046	O=S1(=O)CCN(CC[At])CC1_10.097	[O-][S+]1CCN(CC[At])CC1_10.155
159440_CC(C)(C)OC(=O)N[C@@H](Cc1ccccc1)[C@@H](O)C[C@@H](Cc1ccc(OC[At])cc1)C(=O)NC1c2ccccc2C[C@H]1O	[At]CN1CCCC1_8.745	[At]CN1CCCCC1_8.796	[At]CN1CCSCC1_9.328	O=C([At])N1CCOCC1_9.699	[O-][N+]1(C[At])CCOCC1_9.699	[At]c1ccccc1_9.745	OC[At]_10.046	O=S1(=O)CCN(C[At])CC1_10.097	[O-][S+]1CCN(C[At])CC1_10.155
159440_CC(C)(C)OC(=O)N[C@@H](Cc1ccccc1)[C@@H](O)C[C@@H](C[At])C(=O)NC1c2ccccc2C[C@H]1O	[At]c1ccc(OCCN2CCCC2)cc1_8.745	[At]c1ccc(OCc2ccccc2)cc1_9.745	OCCOc1ccc([At])cc1_10.046
59420_Sc1nccn1Cc1ccc([At])s1	C[At]_5.222	[H][At]_5.319	F[At]_5.337	Cl[At]_6.000
123923_C#CCN(C)C(C)CCC[At]	OC[At]_3.886	CC[At]_6.678	CCCCC[At]_6.745	[H][At]_6.745	C[At]_7.086
123923_C#CCN(C)C(C)CCCC[At]	O[At]_3.886	C[At]_6.678	CCCC[At]_6.745	[H][At]_7.086	CCCCCC[At]_7.409
123923_C#CCN(C)C(C)C[At]	OCCC[At]_3.886	[H][At]_4.721	C[At]_5.854	CCCC[At]_6.678	CC[At]_6.745	CCC[At]_7.086
123923_C#CCN(C)C(C)CC[At]	OCC[At]_3.886	[H][At]_5.854	CCC[At]_6.678	CCCCCC[At]_6.745	C[At]_6.745	CC[At]_7.086
123923_C#CCN(C)C(C)[At]	C[At]_4.721	CC[At]_5.854	CCC[At]_6.745	CCCC[At]_7.086
123923_C#CCN(C)CCC[At]	OCCC[At]_3.921	CCCC[At]_5.699	C[At]_5.854	CC[At]_6.432
123923_C#CCN(C)CCCCC[At]	OC[At]_3.921	CC[At]_5.699	[H][At]_6.432
123923_C#CCN(C)CCCC[At]	OCC[At]_3.921	CCC[At]_5.699	[H][At]_5.854	C[At]_6.432
123923_C#CCN(C)C(C)CCCCC[At]	[H][At]_6.678	CCC[At]_6.745	CCCCC[At]_7.409
40265_CNC(=O)c1ccc(/C=C/C(=O)NCC(=O)N(C)c2ccc(Cl)c([At])c2Cl)cc1	Cc1nc2c(OC[At])cccc2o1_6.420	Cc1cnc2c(OC[At])cccc2n1_6.770	Cc1ncc2cccc(OC[At])c2n1_6.959	Cc1oc2c(OC[At])cccc2c1C_7.638	Cc1nc2c(OC[At])cccc2n1C_8.041	CCn1c(C)nc2c(OC[At])cccc21_8.051	CCc1nc2c(OC[At])cccc2n1C_8.060	Cc1cnc2cccc(OC[At])c2n1_9.000	COc1nc2c(OC[At])cccc2n1C_9.081	Cc1ccc2cccc(OC[At])c2n1_9.292	Cc1nc2c(OC[At])cccn2c1Br_9.301
40265_CNC(=O)c1ccc(/C=C/C(=O)NCC(=O)N(C)c2ccc(Cl)c(COc3cccc4c3nc([At])n4C)c2Cl)cc1	[At]c1ccccc1_6.292	C[At]_8.041	CC[At]_8.060	CO[At]_9.081
40265_CNC(=O)c1ccc(/C=C/C(=O)NCC(=O)N(C)c2ccc(Cl)c(C[At])c2Cl)cc1	Cc1nc2c(O[At])cccc2o1_6.420	Cc1ccc(C)n1-c1ncccc1O[At]_6.456	Cc1cnc2c(O[At])cccc2n1_6.770	Cc1ncc2cccc(O[At])c2n1_6.959	Cc1oc2c(O[At])cccc2c1C_7.638	Cc1nc2c(O[At])cccc2n1C_8.041	CCn1c(C)nc2c(O[At])cccc21_8.051	CCc1nc2c(O[At])cccc2n1C_8.060	Cc1cnc2cccc(O[At])c2n1_9.000	COc1nc2c(O[At])cccc2n1C_9.081	Cc1ccc2cccc(O[At])c2n1_9.292	Cc1nc2c(O[At])cccn2c1Br_9.301
40265_CNC(=O)c1ccc(/C=C/C(=O)NCC(=O)N(C)c2ccc(Cl)c(CO[At])c2Cl)cc1	Cc1nc2c([At])cccc2o1_6.420	Cc1ccc(C)n1-c1ncccc1[At]_6.456	Cc1cnc2c([At])cccc2n1_6.770	Cc1ncc2cccc([At])c2n1_6.959	Cc1oc2c([At])cccc2c1C_7.638	Cc1nc2c([At])cccc2n1C_8.041	CCn1c(C)nc2c([At])cccc21_8.051	CCc1nc2c([At])cccc2n1C_8.060	Cc1cnc2cccc([At])c2n1_9.000	COc1nc2c([At])cccc2n1C_9.081	Cc1ccc2cccc([At])c2n1_9.292	Cc1nc2c([At])cccn2c1Br_9.301
40265_Cc1ccc2cccc(OCc3c(Cl)ccc(N(C)C(=O)CNC(=O)/C=C/c4ccc(C(=O)N[At])cc4)c3Cl)c2n1	[At]c1ccccn1_7.959	[At]c1ccccc1_8.201	[At]c1ccncc1_8.959	[At]c1cccnc1_9.208	C[At]_9.292
40265_Cc1ccc2cccc(OCc3c(Cl)ccc(N(C)C(=O)CNC(=O)/C=C/c4ccc([At])cc4)c3Cl)c2n1	O=C([At])Nc1ccccn1_7.959	O=C([At])Nc1ccccc1_8.201	CN(C)C(=O)[At]_8.886	O=C([At])Nc1ccncc1_8.959	[H][At]_9.161	O=C([At])Nc1cccnc1_9.208	O=C1CCCN1[At]_9.260	CNC(=O)[At]_9.292	CC(=O)N[At]_9.301
40265_Cc1ccc2cccc(OCc3c(Cl)ccc(N(C)C(=O)CNC(=O)/C=C/c4ccc([At])nc4)c3Cl)c2n1	O=C([At])Nc1ccncc1_7.824	O=C(N[At])c1ccncc1_8.481	[H][At]_9.102	[At]C=Cc1ccncc1_9.119	CNC(=O)[At]_9.167	CC(=O)N[At]_9.337	O=C1CCCN1[At]_9.886
40265_Cc1ccc2cccc(OCc3c(Cl)ccc(N(C)C(=O)CNC(=O)C=C[At])c3Cl)c2n1	CN(C)C(=O)c1ccc([At])cc1_8.886	CN(C)C(=O)c1cccc([At])c1_8.959	[At]c1cccnc1_9.102	[At]c1ccc(/C=C/c2ccncc2)nc1_9.119	[At]c1ccccc1_9.161	CNC(=O)c1ccc([At])cn1_9.167	O=C1CCCN1c1ccc([At])cc1_9.260	CNC(=O)c1ccc([At])cc1_9.292	CC(=O)Nc1ccc([At])cc1_9.301	CC(=O)Nc1ccc([At])cn1_9.337	O=C1CCCN1c1ccc([At])cn1_9.886
40265_CN(C)C(=O)c1ccc(/C=C/C(=O)NCC(=O)N(C)c2ccc(Cl)c([At])c2Cl)cc1	Cc1cnc2cccc(OC[At])c2n1_8.721	Cc1ccc2cccc(OC[At])c2n1_8.886	COc1nc2c(OC[At])cccc2n1C_9.027	Cc1nc2c(OC[At])cccn2c1Br_9.180
40265_CN(C)C(=O)c1ccc(/C=C/C(=O)NCC(=O)N(C)c2ccc(Cl)c(CO[At])c2Cl)cc1	Cc1cnc2cccc([At])c2n1_8.721	Cc1ccc2cccc([At])c2n1_8.886	COc1nc2c([At])cccc2n1C_9.027	Cc1nc2c([At])cccn2c1Br_9.180
40265_COc1nc2c(OCc3c(Cl)ccc(N(C)C(=O)CNC(=O)[At])c3Cl)cccc2n1C	CN(C)C(=O)c1ccc(C=C[At])cc1_9.027	CNC(=O)c1ccc(C=C[At])cc1_9.081	CC(=O)Nc1ccc(C=C[At])cn1_9.187
40265_CN(C)C(=O)c1ccc(/C=C/C(=O)NCC(=O)N(C)c2ccc(Cl)c(C[At])c2Cl)cc1	Cc1cnc2cccc(O[At])c2n1_8.721	Cc1ccc2cccc(O[At])c2n1_8.886	COc1nc2c(O[At])cccc2n1C_9.027	Cc1nc2c(O[At])cccn2c1Br_9.180
40265_COc1nc2c(OCc3c(Cl)ccc(N(C)C(=O)CNC(=O)C=C[At])c3Cl)cccc2n1C	CN(C)C(=O)c1ccc([At])cc1_9.027	CNC(=O)c1ccc([At])cc1_9.081	CC(=O)Nc1ccc([At])cn1_9.187
40265_CNC(=O)c1ccc(/C=C/C(=O)NCC(=O)N(C)c2ccc(C)c(C[At])c2C)cc1	COCc1nc2c(O[At])cccc2n1C_6.000	CC(=O)c1nc2c(O[At])cccc2n1C_6.699	CNc1nc2c(O[At])cccc2n1C_7.027	CCOc1nc2c(O[At])cccc2n1C_7.046	CN(C)c1nc2c(O[At])cccc2n1C_7.420	CSc1nc2c(O[At])cccc2n1C_8.022	Cc1cnc2cccc(O[At])c2n1_8.456	COc1nc2c(O[At])cccc2n1C_8.796	Cc1ccc2cccc(O[At])c2n1_9.013
40265_CNC(=O)c1ccc(/C=C/C(=O)NCC(=O)N(C)c2ccc(C)c(CO[At])c2C)cc1	COCc1nc2c([At])cccc2n1C_6.000	CC(=O)c1nc2c([At])cccc2n1C_6.699	CNc1nc2c([At])cccc2n1C_7.027	CCOc1nc2c([At])cccc2n1C_7.046	CN(C)c1nc2c([At])cccc2n1C_7.420	CSc1nc2c([At])cccc2n1C_8.022	Cc1cnc2cccc([At])c2n1_8.456	COc1nc2c([At])cccc2n1C_8.796	Cc1ccc2cccc([At])c2n1_9.013
40265_CNC(=O)c1ccc(/C=C/C(=O)NCC(=O)N(C)c2ccc(C)c(COc3cccc4c3nc([At])n4C)c2C)cc1	CCOC(=O)C[At]_5.959	COC[At]_6.000	CC(=O)[At]_6.699	CN[At]_7.027	CCO[At]_7.046	CN(C)[At]_7.420	CS[At]_8.022	CO[At]_8.796
40265_CC(=O)Nc1ccc(/C=C/C(=O)NCC(=O)N(C)c2ccc(C)c([At])c2C)cn1	Cc1cnc2cccc(OC[At])c2n1_7.319	COc1nc2c(OC[At])cccc2n1C_9.027	Cc1ccc2cccc(OC[At])c2n1_9.086
40265_CC(=O)Nc1ccc(/C=C/C(=O)NCC(=O)N(C)c2ccc(C)c(C[At])c2C)cn1	Cc1cnc2cccc(O[At])c2n1_7.319	COc1nc2c(O[At])cccc2n1C_9.027	Cc1ccc2cccc(O[At])c2n1_9.086
40265_CC(=O)Nc1ccc(/C=C/C(=O)NCC(=O)N(C)c2ccc(C)c(CO[At])c2C)cn1	Cc1cnc2cccc([At])c2n1_7.319	COc1nc2c([At])cccc2n1C_9.027	Cc1ccc2cccc([At])c2n1_9.086
40265_Cc1cnc2cccc(OCc3c(C)ccc(N(C)C(=O)CNC(=O)C=C[At])c3C)c2n1	CC(=O)Nc1ccc([At])cn1_7.319	CNC(=O)c1ccc([At])cn1_7.745	CN(C)C(=O)c1ccc([At])cc1_8.387	CNC(=O)c1ccc([At])cc1_8.456	O=C1CCCN1c1ccc([At])cc1_8.620
40265_Cc1cnc2cccc(OCc3c(C)ccc(N(C)C(=O)CNC(=O)[At])c3C)c2n1	CC(=O)Nc1ccc(C=C[At])cn1_7.319	CNC(=O)c1ccc(C=C[At])cn1_7.745	CN(C)C(=O)c1ccc(C=C[At])cc1_8.387	CNC(=O)c1ccc(C=C[At])cc1_8.456	O=C1CCCN1c1ccc(C=C[At])cc1_8.620
40265_Cc1cnc2cccc(OCc3c(C)ccc(N(C)C(=O)CNC(=O)/C=C/c4ccc([At])cc4)c3C)c2n1	CN(C)C(=O)[At]_8.387	CNC(=O)[At]_8.456	O=C1CCCN1[At]_8.620
40265_Cc1ccc2cccc(OCc3c(C)ccc(N(C)C(=O)CNC(=O)[At])c3C)c2n1	CNC(=O)c1ccc(C=C[At])cn1_8.658	O=C1CCCN1c1ccc(C=C[At])cn1_8.854	CNC(=O)c1ccc(C=C[At])cc1_9.013	CC(=O)Nc1ccc(C=C[At])cn1_9.086	O=C1CCCN1c1ccc(C=C[At])cc1_9.328
40265_CNC(=O)c1ccc(/C=C/C(=O)NCC(=O)N(C)c2ccc(C)c([At])c2C)cc1	CNc1nc2c(OC[At])cccc2n1C_7.027	CSc1nc2c(OC[At])cccc2n1C_8.022	Cc1cnc2cccc(OC[At])c2n1_8.456	COc1nc2c(OC[At])cccc2n1C_8.796	Cc1ccc2cccc(OC[At])c2n1_9.013
40265_Cc1ccc2cccc(OCc3c(C)ccc(N(C)C(=O)CNC(=O)C=C[At])c3C)c2n1	CNC(=O)c1ccc([At])cn1_8.658	O=C1CCCN1c1ccc([At])cn1_8.854	CNC(=O)c1ccc([At])cc1_9.013	CC(=O)Nc1ccc([At])cn1_9.086	O=C1CCCN1c1ccc([At])cc1_9.328
40265_Cc1cnc2cccc(OCc3c(Cl)ccc(N(C)C(=O)CNC(=O)/C=C/c4ccc([At])cc4)c3Cl)c2n1	CC(=O)N[At]_8.620	CN(C)C(=O)[At]_8.721	O=C1CCCN1[At]_8.959	CNC(=O)[At]_9.000
40265_Cc1cnc2cccc(OCc3c(Cl)ccc(N(C)C(=O)CNC(=O)[At])c3Cl)c2n1	CC(=O)Nc1ccc(C=C[At])cc1_8.620	CN(C)C(=O)c1ccc(C=C[At])cc1_8.721	O=C1CCCN1c1ccc(C=C[At])cc1_8.959	CNC(=O)c1ccc(C=C[At])cc1_9.000
40265_Cc1cnc2cccc(OCc3c(Cl)ccc(N(C)C(=O)CNC(=O)C=C[At])c3Cl)c2n1	CC(=O)Nc1ccc([At])cc1_8.620	CN(C)C(=O)c1ccc([At])cc1_8.721	O=C1CCCN1c1ccc([At])cc1_8.959	CNC(=O)c1ccc([At])cc1_9.000
40265_Cc1ccc2cccc(OCc3c(Cl)ccc(N(C)C(=O)CNC(=O)[At])c3Cl)c2n1	CN(C)C(=O)c1ccc(C=C[At])cc1_8.886	CN(C)C(=O)c1cccc(C=C[At])c1_8.959	[At]C=Cc1cccnc1_9.102	[At]C=Cc1ccccc1_9.161	CNC(=O)c1ccc(C=C[At])cn1_9.167	O=C1CCCN1c1ccc(C=C[At])cc1_9.260	CNC(=O)c1ccc(C=C[At])cc1_9.292	CC(=O)Nc1ccc(C=C[At])cc1_9.301	CC(=O)Nc1ccc(C=C[At])cn1_9.337	O=C1CCCN1c1ccc(C=C[At])cn1_9.886
40265_Cc1ccc2cccc(OCc3c(C)ccc(N(C)C(=O)CNC(=O)/C=C/c4ccc([At])nc4)c3C)c2n1	CNC(=O)[At]_8.658	O=C1CCCN1[At]_8.854	CC(=O)N[At]_9.086
198453_CC(=O)N[C@@H](Cc1ccc([At])cc1)C(=O)N[C@@H](CCC(=O)O)C(=O)N(C)CCCC1CCCCC1	O=P(O)(O)[At]_5.032	O=P(O)(O)C(F)(F)[At]_5.469	O=P(O)(O)O[At]_6.097
198453_CC(=O)N[C@H]([At])C(=O)N[C@@H](CCC(=O)O)C(=O)N(C)CCCC1CCCCC1	O=P(O)(O)c1ccc(C[At])cc1_5.032	O=P(O)(O)C(F)(F)c1ccc(C[At])cc1_5.469	O=P(O)(O)Oc1ccc(C[At])cc1_6.097
198453_CC(=O)N[C@@H](C[At])C(=O)N[C@@H](CCC(=O)O)C(=O)N(C)CCCC1CCCCC1	O=P(O)(O)c1ccc([At])cc1_5.032	O=P(O)(O)C(F)(F)c1ccc([At])cc1_5.469	O=P(O)(O)Oc1ccc([At])cc1_6.097
198453_CC[C@H](NC(=O)[C@H](Cc1ccc([At])cc1)NC(C)=O)C(=O)N(C)CCCC1CCCCC1	O=P(O)(O)C(F)(F)[At]_5.137	O=P(O)(O)[At]_5.215	O=P(O)(O)O[At]_5.260
198453_CC[C@H](NC(=O)[C@@H]([At])NC(C)=O)C(=O)N(C)CCCC1CCCCC1	O=P(O)(O)C(F)(F)c1ccc(C[At])cc1_5.137	O=P(O)(O)c1ccc(C[At])cc1_5.215	O=P(O)(O)Oc1ccc(C[At])cc1_5.260
198453_CC[C@H](NC(=O)[C@H](C[At])NC(C)=O)C(=O)N(C)CCCC1CCCCC1	O=P(O)(O)C(F)(F)c1ccc([At])cc1_5.137	O=P(O)(O)c1ccc([At])cc1_5.215	O=P(O)(O)Oc1ccc([At])cc1_5.260
87877_COC(=O)[C@H](C[At])NC(=O)CCCCCCC(=O)NO	[At]c1ccccc1_6.301	[At]c1cccc2ccccc12_6.444	[At]c1c[nH]c2ccccc12_6.921	[At]c1ccc2ccccc2c1_7.398
87877_COC(=O)[C@@H]([At])NC(=O)CCCCCCC(=O)NO	[At]Cc1ccccc1_6.301	[At]Cc1cccc2ccccc12_6.444	[At]Cc1c[nH]c2ccccc12_6.921	[At]Cc1ccc2ccccc2c1_7.398
87877_O=C(CCCCCCC(=O)N[C@H]([At])Cc1ccccc1)NO	NC(=O)[At]_5.959	COC(=O)[At]_6.301	O=C([At])NCCCc1ccccc1_6.420	O=C([At])NCCc1ccccc1_6.481	O=C([At])NCc1ccccc1_6.854	O=C([At])Nc1ccccc1_7.097
87877_CN(C)c1ccc(C(=O)NCCC[At])cc1	O=C(C[At])NO_5.699	O=C(CCCC[At])NO_6.523	O=C(CCC[At])NO_7.000	O=C(CC[At])NO_7.000
87877_CN(C)c1ccc(C(=O)NCC[At])cc1	O=C(CC[At])NO_5.699	O=C(CCCCC[At])NO_6.523	O=C(CCCC[At])NO_7.000	O=C(CCC[At])NO_7.000
87877_CN(C)c1ccc(C(=O)NCCCC[At])cc1	O=C([At])NO_5.699	O=C(CCC[At])NO_6.523	O=C(CC[At])NO_7.000	O=C(C[At])NO_7.000
87877_CN(C)c1ccc(C(=O)NCCCCC[At])cc1	O=C(CC[At])NO_6.523	O=C(C[At])NO_7.000	O=C([At])NO_7.000
87877_O=C(CCCCCNC(=O)c1ccc([At])cc1)NO	[H][At]_6.046	O=[N+]([O-])[At]_6.745	Cl[At]_6.824	CO[At]_6.854	CN(C)[At]_7.000	[At]c1ccccc1_7.000
87877_O=C(CCCCCCC(=O)N[C@@H](Cc1ccccc1)C(=O)N[At])NO	[H][At]_5.959	[At]CCCc1ccccc1_6.420	[At]CCc1ccccc1_6.481	[At]Cc1ccccc1_6.854	[At]c1ccccc1_7.097
87877_O=C([At])NCCCCCC(=O)NO	[At]c1ccccc1_6.046	Clc1ccc([At])cc1_6.824	COc1ccc([At])cc1_6.854
87877_O=C(CCCCCCC(=O)N[C@@H](Cc1ccccc1)C(=O)NC[At])NO	[At]CCc1ccccc1_6.420	[At]Cc1ccccc1_6.481	[At]c1ccccc1_6.854
146241_CCC(=O)N(c1ccccc1)C1(COC)CCN(C[At])CC1	O=C1c2ccccc2C(=O)N1C[At]_5.796	CCn1nnn(C[At])c1=O_7.824	[At]Cn1cccn1_7.987
146241_CCC(=O)N(c1ccccc1)C1(COC)CCN([At])CC1	O=C1c2ccccc2C(=O)N1CC[At]_5.796	CCn1nnn(CC[At])c1=O_7.824	[At]CCn1cccn1_7.987
146241_CCC(=O)N(c1ccccc1)C1(COC)CCN(CC[At])CC1	O=C1c2ccccc2C(=O)N1[At]_5.796	CCn1nnn([At])c1=O_7.824	[At]n1cccn1_7.987
202091_CC(C)=CCC/C(C)=C/CC/C(C)=C/C[At]	O=[PH]([O-])CC[At]_3.706	CCOC(=O)P(=O)([O-])CC[At]_3.951	CCOC(=O)P(=O)([O-])OC[At]_3.975	O=C([O-])P(=O)([O-])C[At]_4.000	O=C([O-])CP(=O)([O-])O[At]_4.066	O=C([O-])P(=O)([O-])OCC[At]_4.381	O=C([O-])P(=O)([O-])CC[At]_4.498	O=P(O)(O)CP(=O)(O)C[At]_4.502	O=C([O-])P(=O)([O-])OC[At]_5.060
202091_CC(C)=CCC/C(C)=C/CC/C(C)=C/CC[At]	O=[PH]([O-])C[At]_3.706	CCOC(=O)P(=O)([O-])C[At]_3.951	CCOC(=O)P(=O)([O-])O[At]_3.975	O=C([O-])P(=O)([O-])[At]_4.000	O=C([O-])P(=O)([O-])OC[At]_4.381	O=C([O-])P(=O)([O-])C[At]_4.498	O=P(O)(O)CP(=O)(O)[At]_4.502	O=C([O-])P(=O)([O-])O[At]_5.060
202091_CC(C)=CCC/C(C)=C/CC/C(C)=C/CCC[At]	O=[PH]([O-])[At]_3.706	CCOC(=O)P(=O)([O-])[At]_3.951	O=C([O-])P(=O)([O-])O[At]_4.381	O=C([O-])P(=O)([O-])[At]_4.498
202091_CC(C)=CCC/C(C)=C/CCC(C)=C[At]	O=[PH]([O-])CCC[At]_3.706	O=C([O-])P(=O)([O-])CC[At]_4.000	O=C([O-])CP(=O)([O-])OC[At]_4.066	O=C([O-])P(=O)([O-])CCC[At]_4.498	O=C([O-])P(=O)([O-])OCC[At]_5.060
143511_Cc1ccc([N+](=O)[O-])c(NCC[At])c1	N[C@H](C[At])C(=O)O_4.155	N[C@@H](CC[At])C(=O)O_4.398	N[C@H](CO)C[At]_5.523	NCC[At]_5.602	N[C@@H](C[At])C(=O)O_5.602
143511_Cc1ccc([N+](=O)[O-])c(NCCC[At])c1	N[C@H]([At])C(=O)O_4.155	N[C@@H](C[At])C(=O)O_4.398	N[C@@H]([At])CO_5.523	NC[At]_5.602	N[C@@H]([At])C(=O)O_5.602
143511_Cc1ccc([N+](=O)[O-])c(NC[At])c1	N[C@H](CC[At])C(=O)O_4.155	N[C@@H](CCC[At])C(=O)O_4.398	N[C@H](CO)CC[At]_5.523	NCCC[At]_5.602	N[C@@H](CC[At])C(=O)O_5.602
143511_Cc1ccc([N+](=O)[O-])c(NCCC[C@H](N)[At])c1	OC[At]_5.523	O=C(O)[At]_5.602	[H][At]_5.602
47852_O=C([O-])C1=C([At])CS(=O)(=O)[C@@H]2/C(=C\c3ccccn3)C(=O)N12	CN1CCN(C(=O)C=C[At])CC1_5.198	NCCCNC(=O)C=C[At]_5.377	O=C(C=C[At])NCC(F)(F)F_5.928	NNC(=O)C=C[At]_5.959	O=C(C=C[At])NC1CC1_6.084	O=C([O-])CNC(=O)C=C[At]_6.509	O=C(C=C[At])NCCO_6.674	O=S(=O)([At])c1ccccc1_6.759	O=C(C=C[At])NO_6.893	[H][At]_6.936	O=C(C=C[At])NCc1ccccc1_6.959	CS(=O)(=O)[At]_7.042	CS[At]_7.229	[At]c1cccs1_7.395	[At]c1ccccc1_7.420	O=C(C=C[At])Nc1ccc(O)cc1_7.456	O=C([O-])[At]_7.495	NC(=O)C=C[At]_7.658	[At]Sc1ccccc1_7.664	F[At]_7.959	N=C(N)NCCNC(=O)C=C[At]_8.260	I[At]_8.328	Cl[At]_8.523	Br[At]_8.538
47852_O=C([O-])C1=C(C=C[At])CS(=O)(=O)[C@@H]2/C(=C\c3ccccn3)C(=O)N12	CN1CCN(C(=O)[At])CC1_5.198	NCCCNC(=O)[At]_5.377	O=C([At])NCC(F)(F)F_5.928	NNC(=O)[At]_5.959	O=C([At])NC1CC1_6.084	O=C([O-])CNC(=O)[At]_6.509	O=C([At])NCCO_6.674	O=C([At])NO_6.893	O=C([At])Nc1c(F)c(F)c(F)c(F)c1F_6.896	O=C([At])NCc1ccccc1_6.959	O=C([At])Nc1ccc(O)cc1_7.456	NC(=O)[At]_7.658	N=C(N)NCCNC(=O)[At]_8.260
47852_O=C(/C=C/C1=C(C(=O)[O-])N2C(=O)/C(=C/c3ccccn3)[C@H]2S(=O)(=O)C1)NC[At]	NCC[At]_5.377	FC(F)(F)[At]_5.928	O=C([O-])[At]_6.509	OC[At]_6.674	[At]c1ccccc1_6.959	N=C(N)NC[At]_8.260
47852_O=C(/C=C/C1=C(C(=O)[O-])N2C(=O)/C(=C/c3ccccn3)[C@H]2S(=O)(=O)C1)N[At]	NCCC[At]_5.377	FC(F)(F)C[At]_5.928	[At]C1CC1_6.084	O=C([O-])C[At]_6.509	OCC[At]_6.674	Fc1c(F)c(F)c([At])c(F)c1F_6.896	[At]Cc1ccccc1_6.959	Oc1ccc([At])cc1_7.456	[H][At]_7.658	N=C(N)NCC[At]_8.260
47852_O=C(/C=C/C1=C(C(=O)[O-])N2C(=O)/C(=C/c3ccccn3)[C@H]2S(=O)(=O)C1)NCC[At]	NC[At]_5.377	O[At]_6.674	N=C(N)N[At]_8.260
39802_Cc1cc(N)c2ccccc2[n+]1CCCCCCCCCC[At]	[H][At]_3.932	Cc1cc(N)c2ccccc2[n+]1[At]_4.959	Cc1cc(N)c2ccccc2[n+]1CC[At]_5.301
218059_O=S(=O)(c1ccc(O)nn1)c1ccccc1[At]	[At]c1ccccc1_5.658	[H][At]_6.222	Br[At]_6.678	Cl[At]_6.770
218059_O=S(=O)(c1ccc([At])cc1)c1ccc(O)nn1	CO[At]_5.699	C[At]_5.721	[H][At]_6.222
218059_O=S(=O)(c1ccc(O)nn1)c1ccc([At])cc1Cl	F[At]_6.553	Cl[At]_6.721	[H][At]_6.770
122940_C#CCN(C)CCC[At]	CC[At]_3.921	C[At]_4.009	CCCC[At]_4.420
122940_C#CCN(C)CCCC[At]	C[At]_3.921	[H][At]_4.009	CCC[At]_4.420
122940_C#CCN(C)C(C)CC[At]	CC[At]_4.046	CCC[At]_4.721	C[At]_4.921	CCCCCC[At]_5.409
122940_C#CCN(C)C(C)C[At]	CCC[At]_4.046	CCCC[At]_4.721	CC[At]_4.921
122940_C#CCN(C)C(C)CCCC[At]	[H][At]_4.046	C[At]_4.721	CCCC[At]_5.409	CCCCCC[At]_5.721
122940_C#CCN(C)C(C)CCC[At]	C[At]_4.046	CC[At]_4.721	[H][At]_4.921	CCCCC[At]_5.409
122940_C#CCN(C)C(C)CCCCC[At]	[H][At]_4.721	CCC[At]_5.409	CCCCC[At]_5.721
50051_CCCN1C(=O)C([At])N=C(N2CCN(C)CC2)c2ccccc21	CCCc1cccc(NC(=O)N[At])c1_5.275	O=C(N[At])Nc1cccc(C(F)(F)F)c1_5.420	Cc1cccc(NC(=O)N[At])c1_5.495
50051_CCCN1C(=O)C(NC(=O)N[At])N=C(N2CCN(C)CC2)c2ccccc21	CCCc1cccc([At])c1_5.275	FC(F)(F)c1cccc([At])c1_5.420	Cc1cccc([At])c1_5.495
50051_CCCN1C(=O)C(NC(=O)Nc2cccc([At])c2)N=C(N2CCN(C)CC2)c2ccccc21	CCC[At]_5.275	FC(F)(F)[At]_5.420	C[At]_5.495
138879_Cc1cc(O[At])cc(C)c1CC(N)C(=O)N[C@H](C)C(=O)NCCCc1ccccc1	N#Cc1ccc(C[At])cc1_7.544	Fc1ccc(C[At])cc1_7.757	O=C(O)c1ccc(C[At])cc1_7.910	O=[N+]([O-])c1ccc(C[At])cc1_8.456	[H][At]_9.699
138879_Cc1cc([At])cc(C)c1CC(N)C(=O)N[C@H](C)C(=O)NCCCc1ccccc1	N#Cc1ccc(CO[At])cc1_7.544	Fc1ccc(CO[At])cc1_7.757	O=C(O)c1ccc(CO[At])cc1_7.910	O=[N+]([O-])c1ccc(CO[At])cc1_8.456	O[At]_9.699
138879_Cc1cc(OCc2ccc([At])cc2)cc(C)c1CC(N)C(=O)N[C@H](C)C(=O)NCCCc1ccccc1	N#C[At]_7.544	F[At]_7.757	O=C(O)[At]_7.910	O=[N+]([O-])[At]_8.456
138879_Cc1cc(OC[At])cc(C)c1CC(N)C(=O)N[C@H](C)C(=O)NCCCc1ccccc1	N#Cc1ccc([At])cc1_7.544	Fc1ccc([At])cc1_7.757	O=C(O)c1ccc([At])cc1_7.910	O=[N+]([O-])c1ccc([At])cc1_8.456
146647_Cc1cc(O[At])cc(C)c1CC(N)C(=O)N[C@H](C)C(=O)NCCCc1ccccc1	O=C(O)c1ccc(C[At])cc1_6.055	C=CC[At]_6.222	Fc1ccc(C[At])cc1_6.415	O=[N+]([O-])c1ccc(C[At])cc1_6.896	[H][At]_8.066
146647_Cc1cc(OC[At])cc(C)c1CC(N)C(=O)N[C@H](C)C(=O)NCCCc1ccccc1	O=C(O)c1ccc([At])cc1_6.055	C=C[At]_6.222	Fc1ccc([At])cc1_6.415	O=[N+]([O-])c1ccc([At])cc1_6.896
146647_Cc1cc([At])cc(C)c1CC(N)C(=O)N[C@H](C)C(=O)NCCCc1ccccc1	O=C(O)c1ccc(CO[At])cc1_6.055	C=CCO[At]_6.222	Fc1ccc(CO[At])cc1_6.415	O=[N+]([O-])c1ccc(CO[At])cc1_6.896	O[At]_8.066
146647_Cc1cc(OCc2ccc([At])cc2)cc(C)c1CC(N)C(=O)N[C@H](C)C(=O)NCCCc1ccccc1	O=C(O)[At]_6.055	F[At]_6.415	O=[N+]([O-])[At]_6.896
80662_COC(=O)C[C@H](O)C[C@H](O)/C=C/n1c(C(C)C)cc([At])c1-c1ccc(F)cc1	[At]c1ccncc1_8.301	Clc1cccc([At])c1_8.699	Fc1ccc([At])cc1_8.699	[At]c1ccccc1_8.699	[At]c1ccccn1_8.699	Brc1cccc([At])c1_9.301
80662_COC(=O)C[C@H](O)C[C@H](O)/C=C/n1c(C(C)C)cc(-c2cccc([At])c2)c1-c1ccc(F)cc1	Cl[At]_8.699	[H][At]_8.699	Br[At]_9.301
80662_COC(=O)C[C@H](O)C[C@H](O)/C=C/n1c(C(C)C)cc(-c2ccc(F)cc2)c1[At]	Clc1cccc([At])c1_7.149	Brc1cccc([At])c1_7.161	[At]c1ccccc1_7.602	Fc1ccc([At])cc1_8.699
80662_COC(=O)C[C@H](O)C[C@H](O)/C=C/n1c(C(C)C)cc(-c2ccc(F)cc2)c1-c1cccc([At])c1	Cl[At]_7.149	Br[At]_7.161	[H][At]_7.602
195204_O=C1CSC(c2c(F)cccc2F)N1[At]	Clc1ccc([At])nc1_4.174	Brc1ccc([At])nc1_4.212	Cc1cc(C)nc([At])c1_5.385	Cc1cccc([At])n1_5.538	Cc1ccnc([At])c1_5.547
195204_Cc1cccc(N2C(=O)CSC2[At])n1	Fc1cccc(F)c1[At]_5.538	Cc1cccc(F)c1[At]_5.545	Clc1cccc(Cl)c1[At]_5.650
58162_C=CCN1CCc2c(cc(O)c(O)c2[At])C(c2ccccc2)C1	[H][At]_7.706	Br[At]_7.996	Cl[At]_8.292
202051_[At]N1CCC2(CC1)OCc1ccccc12	[H][At]_4.959	CC[At]_6.569	CC(C)[At]_7.310	CCC[At]_7.638
58396_C=CCN1CCc2c(cc(O)c(O)c2[At])C(c2ccccc2)C1	[H][At]_5.615	Br[At]_6.154	Cl[At]_6.474
67367_Oc1ccc([C@H]2Sc3cc(O)ccc3O[C@H]2c2ccc([At])cc2)cc1	[At]CN1CCCCC1_6.810	[At]N1CCNCC1_8.357	CN1CCCN([At])CC1_8.444	[At]N1CCCNCC1_8.444	[At]COCCN1CCCCC1_8.638	[At]C1CCNCC1_8.770	[At]C1=CCNCC1_8.854	[At]CCCN1CCCCC1_8.854	CCN1CCN([At])CC1_9.000	CN1CCN([At])CC1_9.000	[At]OCCN1CCCCC1_9.097
67367_Oc1ccc([C@H]2Sc3cc(O)ccc3O[C@H]2c2ccc(C[At])cc2)cc1	[At]N1CCCCC1_6.810	[At]OCCN1CCCCC1_8.638	[At]CCN1CCCCC1_8.854
67367_Oc1ccc([C@H]2Sc3cc(O)ccc3O[C@@H]2[At])cc1	[At]c1ccc(N2CCNCC2)cc1_8.357	[At]c1ccc(C2CCNCC2)cc1_8.770	[At]c1ccc(C2=CCNCC2)cc1_8.854	[At]CCCN1CCCCC1_9.155
67367_Oc1ccc([C@H]2Sc3cc(O)ccc3O[C@H]2c2ccc(N3CCN([At])CC3)cc2)cc1	[H][At]_8.357	CC[At]_9.000	C[At]_9.000
67683_Oc1ccc([C@H]2Sc3cc(O)ccc3O[C@H]2c2ccc([At])cc2)cc1	[At]CN1CCCCC1_5.359	CN1CCCN([At])CC1_6.438	[At]COCCN1CCCCC1_6.587	[At]CCCN1CCCCC1_6.730	[At]N1CCNCC1_6.730	[At]N1CCCNCC1_6.793	[At]C1CCNCC1_6.939	CN1CCN([At])CC1_7.229	[At]OCCN1CCCCC1_7.347	[At]C1=CCNCC1_7.509	CCN1CCN([At])CC1_7.569
67683_Oc1ccc([C@H]2Sc3cc(O)ccc3O[C@H]2c2ccc(C[At])cc2)cc1	[At]N1CCCCC1_5.359	[At]OCCN1CCCCC1_6.587	[At]CCN1CCCCC1_6.730
67683_Oc1ccc([C@H]2Sc3cc(O)ccc3O[C@@H]2[At])cc1	[At]c1ccc(N2CCNCC2)cc1_6.730	[At]c1ccc(C2CCNCC2)cc1_6.939	[At]c1ccc(C2=CCNCC2)cc1_7.509	[At]CCCN1CCCCC1_7.569
67683_Oc1ccc([C@H]2Sc3cc(O)ccc3O[C@H]2c2ccc(N3CCN([At])CC3)cc2)cc1	[H][At]_6.730	C[At]_7.229	CC[At]_7.569
40230_C[C@]1(CCl)[C@H](C(=O)O)N2C(=O)[C@@H]([At])[C@H]2S1(=O)=O	Br[At]_2.523	Cl[At]_3.347	[H][At]_3.602
40228_C[C@]1(CCl)[C@H](C(=O)O)N2C(=O)[C@@H]([At])[C@H]2S1(=O)=O	Br[At]_3.000	[H][At]_3.523	Cl[At]_4.155
195314_CC1(C)CCCC([At])=C1/C=C/C#Cc1ccc(C(=O)O)cc1	CC(C)(C)c1ccc([At])cc1_6.058	CCc1ccc([At])cc1_6.658	Cc1ccc([At])cc1_6.678
195314_CC1(C)CCCC(c2ccc([At])cc2)=C1/C=C/C#Cc1ccc(C(=O)O)cc1	CC(C)(C)[At]_6.058	CC[At]_6.658	C[At]_6.678
195805_CC1(C)CCCC([At])=C1/C=C/C#Cc1ccc(C(=O)O)cc1	CCc1ccc([At])cc1_7.398	CC(C)(C)c1ccc([At])cc1_7.602	Cc1ccc([At])cc1_7.658
195805_CC1(C)CCCC(c2ccc([At])cc2)=C1/C=C/C#Cc1ccc(C(=O)O)cc1	CC[At]_7.398	CC(C)(C)[At]_7.602	C[At]_7.658
196316_CC1(C)CCCC([At])=C1/C=C/C#Cc1ccc(C(=O)O)cc1	CC(C)(C)c1ccc([At])cc1_6.480	Cc1ccc([At])cc1_8.301	CCc1ccc([At])cc1_8.523
196316_CC1(C)CCCC(c2ccc([At])cc2)=C1/C=C/C#Cc1ccc(C(=O)O)cc1	CC(C)(C)[At]_6.480	C[At]_8.301	CC[At]_8.523
28668_Nc1nc2c(c(=O)n(CC3CC3)c(=O)n2CC2CC2)n1[At]	CC(C)C[At]_5.456	[At]Cc1ccccc1_5.553	CCC[At]_5.658
28668_Nc1nc2c(c(=O)n(CC3CC3)c(=O)n2CC2CC2)n1C[At]	CC(C)[At]_5.456	[At]c1ccccc1_5.553	CC[At]_5.658
28668_Nc1nc2c(c(=O)n(CC3CC3)c(=O)n2CC2CC2)n1S(=O)(=O)[At]	Clc1ccc([At])cc1_5.387	Cc1ccc([At])cc1_5.420	C[At]_5.538	CC(C)[At]_5.569
144466_O=C(O)[C@@H](C[At])NC(=O)[C@H](CS)Cc1ccccc1	Cc1ccc(CS[At])cc1C_6.267	CC(C)(C)S[At]_6.636	[At]SCCc1ccccc1_6.876	[At]SCc1ccccc1_7.495	CCSC[At]_7.509	Cc1ccc(CS[At])cc1_7.699	CSC[At]_8.456
144466_O=C([At])N[C@H](CSCc1ccccc1)C(=O)O	C[C@@H]([At])CS_7.337	SC[C@@H]([At])Cc1ccccc1_7.495	SC[C@H]([At])Cc1ccccc1_7.950
144466_O=C(O)[C@@H](CS[At])NC(=O)[C@H](CS)Cc1ccccc1	Cc1ccc(C[At])cc1C_6.267	CC(C)(C)[At]_6.636	[At]CCc1ccccc1_6.876	[At]Cc1ccccc1_7.495	Cc1ccc(C[At])cc1_7.699
144466_O=C(O)[C@@H](CSC[At])NC(=O)[C@H](CS)Cc1ccccc1	Cc1ccc([At])cc1C_6.267	[At]Cc1ccccc1_6.876	[At]c1ccccc1_7.495	Cc1ccc([At])cc1_7.699
144466_O=C(N[C@H]([At])C(=O)O)[C@H](CS)Cc1ccccc1	Cc1ccc(CSC[At])cc1C_6.267	CC(C)(C)SC[At]_6.636	CCSCC[At]_7.509	Cc1ccc(CSC[At])cc1_7.699	CSCC[At]_8.456
144466_O=C(N[C@H](CSC[At])C(=O)O)[C@@H](CS)Cc1ccccc1	[At]Cc1ccccc1_6.959	[At]c1ccccc1_7.950	Cc1ccc([At])cc1_7.959	C[At]_8.620	COc1ccc([At])cc1_8.699	[H][At]_8.824
144466_O=C(N[C@H](CS[At])C(=O)O)[C@@H](CS)Cc1ccccc1	[At]CCc1ccccc1_6.959	CC(C)(C)[At]_7.310	[At]Cc1ccccc1_7.950	Cc1ccc(C[At])cc1_7.959	CC[At]_8.620	COc1ccc(C[At])cc1_8.699	C[At]_8.824
144466_O=C(N[C@H](C[At])C(=O)O)[C@@H](CS)Cc1ccccc1	[At]SCCc1ccccc1_6.959	CC(C)(C)S[At]_7.310	[At]SCc1ccccc1_7.950	Cc1ccc(CS[At])cc1_7.959	CSC[At]_8.187	CCSC[At]_8.301	CCS[At]_8.620	COc1ccc(CS[At])cc1_8.699	CS[At]_8.824
144466_O=C(N[C@H](CSCc1ccccc1)C(=O)O)[C@H]([At])CS	C[At]_7.337	[At]Cc1ccccc1_7.950	Clc1ccc(C[At])cc1_8.523
144466_O=C(N[C@H](CSCc1ccccc1)C(=O)O)[C@@H](CS)C[At]	[H][At]_7.337	[At]c1ccccc1_7.950	Clc1ccc([At])cc1_8.523
144466_CSCC[C@@H](NC(=O)[C@@H](CS)C[At])C(=O)O	[At]Cc1ccccc1_7.222	Cc1ccccc1[At]_8.155	[At]c1ccccc1_8.187
144466_CSCC[C@@H](NC(=O)[C@H]([At])CS)C(=O)O	[At]CCc1ccccc1_7.222	Cc1ccccc1C[At]_8.155	[At]Cc1ccccc1_8.187
144466_Cc1ccc(CSC[C@@H](NC(=O)[C@@H](CS)C[At])C(=O)O)cc1	[At]c1ccc(-c2ccccc2)cc1_6.745	[At]c1ccccc1_7.959	[At]c1cccc2ccccc12_8.699
144466_Cc1ccc(CSC[C@@H](NC(=O)[C@H]([At])CS)C(=O)O)cc1	[At]Cc1ccc(-c2ccccc2)cc1_6.745	[At]Cc1ccccc1_7.959	[At]Cc1cccc2ccccc12_8.699
144466_Cc1ccc(CSC[C@@H](NC(=O)[C@@H]([At])CS)C(=O)O)cc1	[At]Cc1ccc(-c2ccccc2)cc1_6.538	[At]Cc1cccc2ccccc12_7.409	[At]Cc1ccccc1_7.699
144466_Cc1ccc(CSC[C@@H](NC(=O)[C@H](CS)C[At])C(=O)O)cc1	[At]c1ccc(-c2ccccc2)cc1_6.538	[At]c1cccc2ccccc12_7.409	[At]c1ccccc1_7.699
144466_O=C(N[At])[C@@H](CS)Cc1ccccc1	CSCC[C@H]([At])C(N)=O_7.119	CSCC[C@H]([At])C(=O)O_8.187	CCSC[C@H]([At])C(=O)O_8.620	CSC[C@H]([At])C(=O)O_8.824
144466_O=C(N[C@H]([At])C(=O)O)[C@@H](CS)Cc1ccccc1	CC(C)(C)SC[At]_7.310	[At]CSCc1ccccc1_7.721	Cc1ccc(CSC[At])cc1_7.959	CSCC[At]_8.187	CCSCC[At]_8.301	CCSC[At]_8.620	COc1ccc(CSC[At])cc1_8.699	CSC[At]_8.824
144466_O=C(N[C@H](CSCc1ccc([At])cc1)C(=O)O)[C@@H](CS)Cc1ccccc1	[H][At]_7.950	C[At]_7.959	CO[At]_8.699
87880_Cn1cc(C(=O)c2ccc([At])cc2)cc1/C=C/C(=O)NO	[H][At]_5.420	CN(C)[At]_5.620	C[At]_5.721
87880_Cn1cc(C(=O)[At])cc1/C=C/C(=O)NO	[At]c1ccccc1_5.420	CN(C)c1ccc([At])cc1_5.620	Cc1ccc([At])cc1_5.721
87865_Cn1cc(C(=O)c2ccc([At])cc2)cc1/C=C/C(=O)NO	[H][At]_5.310	C[At]_5.347	CN(C)[At]_5.377
87865_Cn1cc(C(=O)[At])cc1/C=C/C(=O)NO	[At]c1ccccc1_5.310	Cc1ccc([At])cc1_5.347	CN(C)c1ccc([At])cc1_5.377
58552_[At]CN1CCC(c2ccc(Oc3ccccc3)cc2)CC1	OC([At])COc1ccccc1_5.333	O[C@@H]([At])COc1ccccc1_5.363	O[C@H]([At])COc1ccccc1_5.389	[At]C=Cc1ccccc1_5.572
58552_[At]N1CCC(c2ccc(Oc3ccccc3)cc2)CC1	OC(C[At])COc1ccccc1_5.333	O[C@@H](C[At])COc1ccccc1_5.363	O[C@H](C[At])COc1ccccc1_5.389	[At]C/C=C/c1ccccc1_5.572
88596_O=C(O)C(=O)CC(=O)c1cccc([At])c1	N#CCC[At]_5.745	[N-]=[N+]=NC[At]_5.815	[At]OCc1ccccc1_6.456
88596_[N-]=[N+]=NCc1ccc([At])c(C(=O)CC(=O)C(=O)O)c1	CC(C)O[At]_4.638	CO[At]_4.745	[H][At]_5.815
88596_[N-]=[N+]=NCc1cc(C(=O)CC(=O)C(=O)O)ccc1[At]	CO[At]_5.046	[H][At]_5.815	[N-]=[N+]=NC[At]_6.824
34913_O=C(N[C@H](CSC[At])C(=O)O)[C@@H](CS)Cc1ccccc1	[At]c1ccccc1_6.761	COc1ccc([At])cc1_7.022	[At]Cc1ccccc1_7.097	[H][At]_7.114	C[At]_7.553	Cc1ccc([At])cc1_7.721
34913_O=C(N[C@H](CS[At])C(=O)O)[C@@H](CS)Cc1ccccc1	[At]Cc1ccccc1_6.761	CC(C)(C)[At]_6.770	COc1ccc(C[At])cc1_7.022	[At]CCc1ccccc1_7.097	C[At]_7.114	CC[At]_7.553	Cc1ccc(C[At])cc1_7.721
34913_O=C(N[C@H](C[At])C(=O)O)[C@@H](CS)Cc1ccccc1	CCSC[At]_6.668	[At]SCc1ccccc1_6.761	CC(C)(C)S[At]_6.770	COc1ccc(CS[At])cc1_7.022	[At]SCCc1ccccc1_7.097	CS[At]_7.114	CSC[At]_7.456	CCS[At]_7.553	Cc1ccc(CS[At])cc1_7.721
34913_O=C(N[C@H](CSCc1ccccc1)C(=O)O)[C@H]([At])CS	[At]Cc1ccccc1_6.761	C[At]_7.237	Clc1ccc(C[At])cc1_7.357
34913_O=C(N[C@H](CSCc1ccccc1)C(=O)O)[C@@H](CS)C[At]	[At]c1ccccc1_6.761	[H][At]_7.237	Clc1ccc([At])cc1_7.357
34913_CSCC[C@@H](NC(=O)[C@@H](CS)C[At])C(=O)O	[At]Cc1ccccc1_6.824	Cc1ccccc1[At]_7.000	[At]c1ccccc1_7.456
34913_CSCC[C@@H](NC(=O)[C@H]([At])CS)C(=O)O	[At]CCc1ccccc1_6.824	Cc1ccccc1C[At]_7.000	[At]Cc1ccccc1_7.456
34913_Cc1ccc(CSC[C@@H](NC(=O)[C@@H](CS)C[At])C(=O)O)cc1	[At]c1ccc2ccccc2c1_6.337	[At]c1ccc(-c2ccccc2)cc1_6.745	[At]c1ccccc1_7.721
34913_Cc1ccc(CSC[C@@H](NC(=O)[C@H]([At])CS)C(=O)O)cc1	[At]Cc1ccc2ccccc2c1_6.337	[At]Cc1ccc(-c2ccccc2)cc1_6.745	[At]Cc1ccccc1_7.721
34913_O=C(N[At])[C@@H](CS)Cc1ccccc1	CSC[C@H]([At])C(=O)O_7.114	CSCC[C@H]([At])C(=O)O_7.456	CCSC[C@H]([At])C(=O)O_7.553
34913_O=C(N[C@H]([At])C(=O)O)[C@@H](CS)Cc1ccccc1	CCSCC[At]_6.668	CC(C)(C)SC[At]_6.770	[At]CSCc1ccccc1_6.939	COc1ccc(CSC[At])cc1_7.022	CSC[At]_7.114	CSCC[At]_7.456	CCSC[At]_7.553	Cc1ccc(CSC[At])cc1_7.721
34913_O=C(N[C@H](CSCc1ccc([At])cc1)C(=O)O)[C@@H](CS)Cc1ccccc1	[H][At]_6.761	CO[At]_7.022	C[At]_7.721
42776_CCCCN(CCCC)CCCOc1ccc([At])cc1	O=C([At])c1cnc2ncccn12_5.155	Cc1ccn2c(C(=O)[At])cnc2n1_5.215	Cc1cccn2cc(C(=O)[At])nc12_5.222	Cc1ccn2cc([At])nc2c1_5.222	[At]c1cn2c(n1)sc1ccccc12_5.509	O=C([At])c1cn2cc(Br)ccc2n1_5.523	[At]c1cn2ccccc2n1_5.569	Brc1ccc2nc([At])cn2c1_5.602	Cc1ccn2cc(C(=O)[At])nc2c1_5.796	[At]c1cn2ccsc2n1_5.824	Cc1c([At])nc2sccn12_5.886	Cc1nn2cc([At])nc2s1_5.959	Cc1cccn2cc([At])nc12_6.222	[At]c1cn2nccnc2n1_6.222	Cc1cccn2c(C(=O)[At])cnc12_6.301	O=C([At])c1cnc2ccc(Br)cn12_6.699
42776_CCCCN(CCCC)CCCOc1ccc(C(=O)[At])cc1	[At]c1cnc2ncccn12_5.155	Cc1ccn2c([At])cnc2n1_5.215	Cc1cccn2cc([At])nc12_5.222	Brc1ccc2nc([At])cn2c1_5.523	Cc1ccn2cc([At])nc2c1_5.796	Cc1cccn2c([At])cnc12_6.301	Brc1ccc2ncc([At])n2c1_6.699
161596_Cn1c2ccccc2c2c3c(c4c5ccccc5n([At])c4c21)CNC3=O	N#CCC[At]_5.208	C[At]_5.260	CCC[At]_5.292	FC(F)C[At]_6.149
161596_O=C1NCc2c1c1c3ccccc3[nH]c1c1c2c2ccccc2n1[At]	O=C(O)CC[At]_4.678	[H][At]_6.187	C[At]_6.398	N#CCC[At]_6.495	OCC(O)C[At]_6.553
161596_Cn1c2ccccc2c2c3c(c4c5ccccc5n(C[At])c4c21)CNC3=O	N#CC[At]_5.208	[H][At]_5.260	CC[At]_5.292	FC(F)[At]_6.149
161596_O=C1NCc2c1c1c3ccccc3[nH]c1c1c2c2ccccc2n1C[At]	O=C(O)C[At]_4.678	[H][At]_6.398	N#CC[At]_6.495	OCC(O)[At]_6.553
161596_N#CCCn1c2ccccc2c2c3c(c4c5ccccc5n([At])c4c21)C(=O)NC3	C[At]_5.208	CC[At]_5.886	[H][At]_6.495
104385_COc1ccc(-c2ccc(S(=O)(=O)N[At])cc2)cc1	C[C@@]([At])(C(=O)O)C1CCC(O)CC1_6.600	O=C(O)[C@H]([At])C1CC[C@H](O)C=C1Br_7.420	O=C(O)[C@H]([At])C1C=C[C@@H](O)CC1_7.699	O=C(O)[C@H]([At])C1CCC(O)CC1_7.921
104385_COc1ccc(-c2ccc(S(=O)(=O)N[C@H]([At])C(=O)O)cc2)cc1	O[C@@H]1C=C(Br)C([At])CC1_7.420	O[C@@H]1C=CC([At])CC1_7.699	OC1CCC([At])CC1_7.921
104728_COc1ccc(-c2ccc(S(=O)(=O)N[At])cc2)cc1	C[C@@]([At])(C(=O)O)C1CCC(O)CC1_5.211	O=C(O)[C@H]([At])C1CC[C@H](O)C=C1Br_5.421	O=C(O)[C@H]([At])C1C=C[C@@H](O)CC1_5.604	O=C(O)[C@H]([At])C1CCC(O)CC1_5.914
104728_COc1ccc(-c2ccc(S(=O)(=O)N[C@H]([At])C(=O)O)cc2)cc1	O[C@@H]1C=C(Br)C([At])CC1_5.421	O[C@@H]1C=CC([At])CC1_5.604	OC1CCC([At])CC1_5.914
106602_COc1ccc(-c2ccc(S(=O)(=O)N[At])cc2)cc1	C[C@@]([At])(C(=O)O)C1CCC(O)CC1_6.471	O=C(O)[C@H]([At])C1C=C[C@@H](O)CC1_6.754	O=C(O)[C@H]([At])C1CC[C@H](O)C=C1Br_6.883	O=C(O)[C@H]([At])C1CCC(O)CC1_7.523
106602_COc1ccc(-c2ccc(S(=O)(=O)N[C@H]([At])C(=O)O)cc2)cc1	O[C@@H]1C=CC([At])CC1_6.754	O[C@@H]1C=C(Br)C([At])CC1_6.883	OC1CCC([At])CC1_7.523
158033_NC(=O)C[C@H](NC(=O)OCc1ccccc1)C(=O)N[C@@H](Cc1ccccc1)[C@H](O)[At]	CC(C)CNC(=O)N(C)C[At]_5.824	CCCN(C[At])C(=O)NCC(C)C_6.285	CCN(C[At])C(=O)NCC(C)C_6.481	CC(C)(C)OC(=O)[C@@H]1CCCN1C[At]_6.523	CC(C)CNC(=O)N(C[At])C(C)C_6.585	CC(C)(C)NC(=O)[C@@H]1CCCCN1C[At]_7.745	CC(C)(C)NC(=O)[C@@H]1CCCN1C(=O)[At]_8.131
158033_NC(=O)C[C@H](NC(=O)OCc1ccccc1)C(=O)N[C@@H](Cc1ccccc1)[C@H](O)C[At]	CC(C)CNC(=O)N(C)[At]_5.824	CCCN([At])C(=O)NCC(C)C_6.285	CCN([At])C(=O)NCC(C)C_6.481	CC(C)(C)OC(=O)[C@@H]1CCCN1[At]_6.523	CC(C)CNC(=O)N([At])C(C)C_6.585	CC(C)(C)NC(=O)[C@@H]1CCCCN1[At]_7.745
158033_CC(C)(C)NC(=O)[C@@H]1CCCN1C(=O)[C@@H](O)[C@H](Cc1ccccc1)NC(=O)[C@H](CC(N)=O)NC(=O)[At]	[At]COc1ccc2ccccc2c1_8.886	[At]c1ccc2ccccc2n1_8.959	[At]COc1cccc2ccccc12_9.237
158033_CC(C)(C)N(C[C@@H](O)[C@H](Cc1ccccc1)NC(=O)[C@H](CC(N)=O)NC(=O)c1ccc2ccccc2n1)C(=O)N[At]	[At]Cc1ccncc1_7.721	CC(C)C[At]_8.221	[At]CC1CCCCC1_8.301	[At]Cc1ccccc1_8.523
158033_CC(C)(C)N(C[C@@H](O)[C@H](Cc1ccccc1)NC(=O)[C@H](CC(N)=O)NC(=O)c1ccc2ccccc2n1)C(=O)NC[At]	[At]c1ccncc1_7.721	CC(C)[At]_8.221	[At]C1CCCCC1_8.301	[At]c1ccccc1_8.523
158033_CC(C)CNC(=O)N(C[At])C[C@@H](O)[C@H](Cc1ccccc1)NC(=O)[C@H](CC(N)=O)NC(=O)OCc1ccccc1	[H][At]_5.824	CC[At]_6.285	C[At]_6.481
158033_CC(C)CNC(=O)N([At])C[C@@H](O)[C@H](Cc1ccccc1)NC(=O)[C@H](CC(N)=O)NC(=O)OCc1ccccc1	C[At]_5.824	CCC[At]_6.285	CC[At]_6.481	CC(C)[At]_6.585
158033_NC(=O)C[C@H](NC(=O)OCc1ccccc1)C(=O)N[C@H]([At])Cc1ccccc1	CC(C)CNC(=O)N(C)C[C@@H](O)[At]_5.824	CCCN(C[C@@H](O)[At])C(=O)NCC(C)C_6.285	CCN(C[C@@H](O)[At])C(=O)NCC(C)C_6.481	CC(C)CNC(=O)N(C[C@@H](O)[At])C(C)C_6.585
158033_CC(C)(C)N(C[C@@H](O)[C@H](Cc1ccccc1)NC(=O)[C@H](CC(N)=O)NC(=O)OCc1ccccc1)C(=O)N[At]	C[C@H]([At])c1ccccc1_5.187	C[C@@H]([At])c1ccccc1_5.293	[At]Cc1ccncc1_6.978	[At]CC1CCCCC1_7.537	[At]Cc1ccccc1_7.721
158033_CC(C)(C)N(C[C@@H](O)[C@H](Cc1ccccc1)NC(=O)[C@H](CC(N)=O)NC(=O)OCc1ccccc1)C(=O)NC[At]	[At]c1ccncc1_6.978	[At]C1CCCCC1_7.537	[At]c1ccccc1_7.721
158033_NC(=O)C[C@H](NC(=O)c1ccc2ccccc2n1)C(=O)N[C@@H](Cc1ccccc1)[C@H](O)[At]	CC(C)(C)NC(=O)[C@@H]1CCCCN1C[At]_6.328	CCCCN(C[At])C(=O)NCC(C)C_6.899	CC(C)CNC(=O)N(C[At])C(C)(C)C_8.221	CC(C)(C)NC(=O)[C@@H]1CCCN1C(=O)[At]_8.959
158033_NC(=O)C[C@H](NC(=O)c1ccc2ccccc2n1)C(=O)N[C@@H](Cc1ccccc1)[C@H](O)C[At]	CC(C)(C)NC(=O)[C@@H]1CCCCN1[At]_6.328	CCCCN([At])C(=O)NCC(C)C_6.899	CC(C)CNC(=O)N([At])C(C)(C)C_8.221
53319_Nc1nc(N)c2nc(CN[At])ccc2n1	Clc1cccc([At])c1_6.886	COc1ccccc1[At]_6.921	Clc1ccccc1[At]_6.959	COc1cccc([At])c1_7.000	Clc1ccc(Cl)c([At])c1_7.041	Clc1cc([At])cc(Cl)c1Cl_7.060	[At]c1ccccc1_7.071	Clc1ccc([At])cc1Cl_7.244	COc1ccc([At])cc1_7.268	Clc1ccc([At])c(Cl)c1_7.301	Clc1cc(Cl)c([At])c(Cl)c1_7.337	Clc1cccc(Cl)c1[At]_7.553	CC(=O)c1ccc([At])cc1_7.569
53319_Nc1nc(N)c2nc(CNc3cccc([At])c3)ccc2n1	Cl[At]_6.886	CO[At]_7.000	[H][At]_7.071
53319_Nc1nc(N)c2nc(C[At])ccc2n1	Clc1cccc(N[At])c1_6.886	[At]Sc1ccccc1_6.886	Clc1ccccc1N[At]_6.959	[At]Nc1ccccc1_7.071	CN([At])c1ccccc1_8.076
53319_CN(Cc1ccc2nc(N)nc(N)c2n1)c1cccc([At])c1	Cl[At]_7.699	CO[At]_7.824	[H][At]_8.076
53319_CN([At])Cc1ccc2nc(N)nc(N)c2n1	Clc1ccc([At])c(Cl)c1_7.301	Clc1cc(Cl)c([At])c(Cl)c1_7.357	Clc1cc([At])cc(Cl)c1Cl_7.420	Clc1cccc(Cl)c1[At]_7.523	Clc1ccc([At])cc1Cl_7.569	COc1ccccc1[At]_7.585	COc1ccc(OC)c([At])c1_7.602	Clc1ccc(Cl)c([At])c1_7.602	Clc1cccc([At])c1_7.699	[At]c1cccc2ccccc12_7.745	COc1ccc([At])cc1_7.796	[At]c1ccc2ccccc2c1_7.796	CC(=O)c1ccc([At])cc1_7.824	COc1cccc([At])c1_7.824	Clc1ccccc1[At]_7.824	COc1ccc([At])c(OC)c1_7.854	COc1ccc([At])cc1OC_8.009	[At]c1ccccc1_8.076
53319_CN(Cc1ccc2nc(N)nc(N)c2n1)c1ccc([At])cc1	O=C([At])C(F)(F)F_7.337	CO[At]_7.796	CC(=O)[At]_7.824	[H][At]_8.076
53319_CC(=O)c1ccc(N([At])Cc2ccc3nc(N)nc(N)c3n2)cc1	[H][At]_7.569	C#CC[At]_7.699	C[At]_7.824
53319_Nc1nc(N)c2nc(CNc3ccccc3[At])ccc2n1	CO[At]_6.921	Cl[At]_6.959	[H][At]_7.071
53319_CN(Cc1ccc2nc(N)nc(N)c2n1)c1ccccc1[At]	CO[At]_7.585	Cl[At]_7.824	[H][At]_8.076
53319_Nc1nc(N)c2nc(CNc3ccc([At])cc3)ccc2n1	[H][At]_7.071	CO[At]_7.268	CC(=O)[At]_7.569
220748_O=C(c1ccccc1)c1c(O)n(O)c2cc([At])ccc12	O=C(N[At])NC1CCCCC1_4.301	O=S(=O)(N[At])c1cccs1_4.319	O=C(N[At])c1ccc(Cl)cc1Cl_4.420	O=C(N[At])Nc1ccccc1_4.538	O=C(N[At])c1cccs1_4.699	O=C(N[At])C1CCCCC1_4.745	O=C(N[At])c1ccccc1_5.000	Cc1cc(C(=O)N[At])no1_5.022	O=C(/C=C/c1ccccc1Cl)N[At]_5.022
220748_O=C(N[At])Nc1ccc2c(C(=O)c3ccccc3)c(O)n(O)c2c1	[At]C1CCCCC1_4.301	[At]c1ccccc1_4.538	O=C(O)c1cccc([At])c1_5.523
220748_O=C(/C=C/c1ccccc1Cl)Nc1ccc2c([At])c(O)n(O)c2c1	CC(=O)[At]_4.585	O=C([At])c1ccccc1_5.022	CCC(=O)[At]_5.097
220748_O=C(/C=C/c1ccccc1Cl)Nc1ccc2c(C(=O)[At])c(O)n(O)c2c1	C[At]_4.585	[At]c1ccccc1_5.022	CC[At]_5.097
220748_CC(=O)c1c(O)n(O)c2cc(NC(=O)[At])ccc12	[At]c1cccs1_4.398	Clc1ccccc1C=C[At]_4.585	[At]c1cnc2ccccc2n1_4.959	[At]c1ccc2ccccc2c1_5.046
220748_O=C(Nc1ccc2c([At])c(O)n(O)c2c1)c1cnc2ccccc2n1	O=C([At])c1ccccc1_4.770	CC(=O)[At]_4.959	CCC(=O)[At]_5.000
220748_O=C(Nc1ccc2c(C(=O)[At])c(O)n(O)c2c1)c1cnc2ccccc2n1	[At]c1ccccc1_4.770	C[At]_4.959	CC[At]_5.000
220748_CCC(=O)c1c(O)n(O)c2cc(NC(=O)N[At])ccc12	Clc1ccccc1[At]_4.301	[At]c1ccccc1_4.398	Clc1ccc([At])cc1_4.420	O=C(O)c1cccc([At])c1_5.000
220748_O=C([At])Nc1ccc2c(C(=O)c3ccccc3)c(O)n(O)c2c1	Clc1ccc([At])c(Cl)c1_4.420	[At]c1cccs1_4.699	[At]C1CCCCC1_4.745	[At]c1cnc2ccccc2n1_4.770	[At]c1ccccc1_5.000	Cc1cc([At])no1_5.022	Clc1ccccc1C=C[At]_5.022	[At]c1ccc2ccccc2c1_5.097
220748_O=C(Nc1cccc(C(=O)O)c1)Nc1ccc2c(C(=O)[At])c(O)n(O)c2c1	C[At]_4.854	CC[At]_5.000	[At]c1ccccc1_5.523
220748_O=C(Nc1cccc(C(=O)O)c1)Nc1ccc2c([At])c(O)n(O)c2c1	CC(=O)[At]_4.854	CCC(=O)[At]_5.000	O=C([At])c1ccccc1_5.523
220748_CCC(=O)c1c(O)n(O)c2cc(NC(=O)[At])ccc12	Clc1ccc([At])c(Cl)c1_4.347	[At]c1cccs1_4.456	[At]c1cnc2ccccc2n1_5.000	Clc1ccccc1C=C[At]_5.097
220748_O=C(Nc1ccc2c(C(=O)[At])c(O)n(O)c2c1)c1cccs1	C[At]_4.398	CC[At]_4.456	[At]c1ccccc1_4.699
220748_O=C(Nc1ccc2c([At])c(O)n(O)c2c1)c1cccs1	CC(=O)[At]_4.398	CCC(=O)[At]_4.456	O=C([At])c1ccccc1_4.699
221654_CC(=O)N[C@H]([At])C(=O)N[C@H]1CCCCN(Cc2ccc(-c3ccccc3)cc2)C1=O	O=C(O)Cc1ccc(C[At])cc1C(=O)O_6.347	O=P(O)(O)Oc1ccc(C[At])cc1_8.046	O=P(O)(O)C(F)(F)c1ccc(C[At])cc1_8.301	O=Cc1cc(C[At])ccc1OP(=O)(O)O_9.602
221654_CC(=O)N[C@@H](C[At])C(=O)N[C@H]1CCCCN(Cc2ccc(-c3ccccc3)cc2)C1=O	O=P(O)(O)c1ccc([At])cc1P(=O)(O)O_5.699	O=C(O)Cc1ccc([At])cc1C(=O)O_6.347	O=P(O)(O)Oc1ccc([At])cc1_8.046	O=P(O)(O)C(F)(F)c1ccc([At])cc1_8.301	O=Cc1cc([At])ccc1OP(=O)(O)O_9.602
153405_C[C@@](Cc1ccc(OC[At])cc1)(Oc1ccccc1)C(=O)O	Cc1oc(-c2cccs2)nc1C[At]_7.553	Cc1oc(-c2ccccc2)nc1C[At]_7.678	Cc1oc(C2CCCCC2)nc1C[At]_7.745
153405_Cc1oc(-c2ccccc2)nc1CCOc1ccc(C[At])cc1	C[C@@]([At])(Oc1ccccc1)C(=O)O_5.811	O=C(O)C([At])Oc1ccccc1_5.956	CCC([At])(Oc1ccccc1)C(=O)O_6.325	CC([At])(Oc1ccccc1)C(=O)O_7.377	C[C@]([At])(Oc1ccccc1)C(=O)O_7.678
153405_C[C@@](Cc1ccc(OCC[At])cc1)(Oc1ccccc1)C(=O)O	Cc1oc(-c2cccs2)nc1[At]_7.553	Cc1oc(-c2ccccc2)nc1[At]_7.678	Cc1oc(C2CCCCC2)nc1[At]_7.745
153405_Cc1oc([At])nc1CCOc1ccc(C[C@](C)(Oc2ccccc2)C(=O)O)cc1	[At]c1cccs1_7.553	[At]c1ccccc1_7.678	[At]C1CCCCC1_7.745
153405_Cc1oc(-c2ccccc2)nc1CCOc1ccc([At])cc1	C[C@](C[At])(Oc1ccccc1)C(=O)O_5.811	O=C(O)C(C[At])Oc1ccccc1_5.956	CC(Cc1ccccc1)(O[At])C(=O)O_6.169	CCC(C[At])(Oc1ccccc1)C(=O)O_6.325	CC(C[At])(Oc1ccccc1)C(=O)O_7.377	C[C@@](C[At])(Oc1ccccc1)C(=O)O_7.678
153405_CC(Cc1ccc(OC[At])cc1)(Oc1ccccc1)C(=O)O	Cc1oc(C2CCCCC2)nc1C[At]_7.137	Cc1oc(-c2cccs2)nc1C[At]_7.347	Cc1oc(-c2ccccc2)nc1C[At]_7.377
153405_Cc1oc([At])nc1CCOc1ccc(CC(C)(Oc2ccccc2)C(=O)O)cc1	[At]c1ccc(-c2ccccc2)cc1_6.298	[At]c1cccc(-c2ccccc2)c1_6.777	[At]C1CCCCC1_7.137	[At]c1cccs1_7.347	[At]c1ccccc1_7.377
153405_Cc1oc(-c2ccccc2)nc1CCOc1ccc(CC([At])(Oc2ccccc2)C(=O)O)cc1	CCCC[At]_5.734	[H][At]_5.956	CC[At]_6.325	C[At]_7.377
153405_CC(Cc1ccc(OCC[At])cc1)(Oc1ccccc1)C(=O)O	Cc1oc(C2CCCCC2)nc1[At]_7.137	Cc1oc(-c2cccs2)nc1[At]_7.347	Cc1oc(-c2ccccc2)nc1[At]_7.377
153405_Cc1oc(-c2cccs2)nc1CCOc1ccc([At])cc1	C[C@](C[At])(Oc1ccccc1)C(=O)O_6.209	CC(C[At])(Oc1ccccc1)C(=O)O_7.347	C[C@@](C[At])(Oc1ccccc1)C(=O)O_7.553
153405_Cc1oc(-c2cccs2)nc1CCOc1ccc(C[At])cc1	C[C@@]([At])(Oc1ccccc1)C(=O)O_6.209	CC([At])(Oc1ccccc1)C(=O)O_7.347	C[C@]([At])(Oc1ccccc1)C(=O)O_7.553
153405_Cc1oc(-c2ccccc2)nc1CCOc1ccc(CC(C[At])(Oc2ccccc2)C(=O)O)cc1	CCC[At]_5.734	C[At]_6.325	[H][At]_7.377
153619_C[C@@](Cc1ccc(OC[At])cc1)(Oc1ccccc1)C(=O)O	Cc1oc(C2CCCCC2)nc1C[At]_7.824	Cc1oc(-c2ccccc2)nc1C[At]_7.854	Cc1oc(-c2cccs2)nc1C[At]_8.000
153619_Cc1oc(-c2ccccc2)nc1CCOc1ccc(C[At])cc1	C[C@@]([At])(Oc1ccccc1)C(=O)O_6.411	CCC([At])(Oc1ccccc1)C(=O)O_6.538	O=C(O)C([At])Oc1ccccc1_6.893	CC([At])(Oc1ccccc1)C(=O)O_7.745	C[C@]([At])(Oc1ccccc1)C(=O)O_7.854
153619_C[C@@](Cc1ccc(OCC[At])cc1)(Oc1ccccc1)C(=O)O	Cc1oc(C2CCCCC2)nc1[At]_7.824	Cc1oc(-c2ccccc2)nc1[At]_7.854	Cc1oc(-c2cccs2)nc1[At]_8.000
153619_Cc1oc([At])nc1CCOc1ccc(C[C@](C)(Oc2ccccc2)C(=O)O)cc1	[At]C1CCCCC1_7.824	[At]c1ccccc1_7.854	[At]c1cccs1_8.000
153619_Cc1oc(-c2ccccc2)nc1CCOc1ccc([At])cc1	CC(Cc1ccccc1)(O[At])C(=O)O_6.309	C[C@](C[At])(Oc1ccccc1)C(=O)O_6.411	CCC(C[At])(Oc1ccccc1)C(=O)O_6.538	O=C(O)C(C[At])Oc1ccccc1_6.893	CC(C[At])(Oc1ccccc1)C(=O)O_7.745	C[C@@](C[At])(Oc1ccccc1)C(=O)O_7.854
153619_CC(Cc1ccc(OC[At])cc1)(Oc1ccccc1)C(=O)O	Cc1oc(C2CCCCC2)nc1C[At]_7.292	Cc1oc(-c2cccs2)nc1C[At]_7.620	Cc1oc(-c2ccccc2)nc1C[At]_7.745
153619_Cc1oc([At])nc1CCOc1ccc(CC(C)(Oc2ccccc2)C(=O)O)cc1	[At]c1ccc(-c2ccccc2)cc1_6.772	[At]c1cccc(-c2ccccc2)c1_7.149	[At]C1CCCCC1_7.292	[At]c1cccs1_7.620	[At]c1ccccc1_7.745
153619_Cc1oc(-c2ccccc2)nc1CCOc1ccc(CC([At])(Oc2ccccc2)C(=O)O)cc1	CCCC[At]_5.650	CC[At]_6.538	[H][At]_6.893	C[At]_7.745
153619_CC(Cc1ccc(OCC[At])cc1)(Oc1ccccc1)C(=O)O	Cc1oc(C2CCCCC2)nc1[At]_7.292	Cc1oc(-c2cccs2)nc1[At]_7.620	Cc1oc(-c2ccccc2)nc1[At]_7.745
153619_Cc1oc(-c2cccs2)nc1CCOc1ccc([At])cc1	C[C@](C[At])(Oc1ccccc1)C(=O)O_6.527	CC(C[At])(Oc1ccccc1)C(=O)O_7.620	C[C@@](C[At])(Oc1ccccc1)C(=O)O_8.000
153619_Cc1oc(-c2cccs2)nc1CCOc1ccc(C[At])cc1	C[C@@]([At])(Oc1ccccc1)C(=O)O_6.527	CC([At])(Oc1ccccc1)C(=O)O_7.620	C[C@]([At])(Oc1ccccc1)C(=O)O_8.000
153619_Cc1oc(-c2ccccc2)nc1CCOc1ccc(CC(C[At])(Oc2ccccc2)C(=O)O)cc1	CCC[At]_5.650	C[At]_6.538	[H][At]_7.745
153880_C[C@@](Cc1ccc(OC[At])cc1)(Oc1ccccc1)C(=O)O	Cc1oc(C2CCCCC2)nc1C[At]_5.014	Cc1oc(-c2ccccc2)nc1C[At]_5.258	Cc1oc(-c2cccs2)nc1C[At]_5.280
153880_Cc1oc(-c2ccccc2)nc1CCOc1ccc(C[At])cc1	CC([At])(Oc1ccccc1)C(=O)O_5.148	O=C(O)C([At])Oc1ccccc1_5.152	C[C@]([At])(Oc1ccccc1)C(=O)O_5.258	CCC([At])(Oc1ccccc1)C(=O)O_5.295	C[C@@]([At])(Oc1ccccc1)C(=O)O_5.571
153880_C[C@@](Cc1ccc(OCC[At])cc1)(Oc1ccccc1)C(=O)O	Cc1oc(C2CCCCC2)nc1[At]_5.014	Cc1oc(-c2ccccc2)nc1[At]_5.258	Cc1oc(-c2cccs2)nc1[At]_5.280
153880_Cc1oc([At])nc1CCOc1ccc(C[C@](C)(Oc2ccccc2)C(=O)O)cc1	[At]C1CCCCC1_5.014	[At]c1ccccc1_5.258	[At]c1cccs1_5.280
153880_Cc1oc(-c2ccccc2)nc1CCOc1ccc([At])cc1	CC(C[At])(Oc1ccccc1)C(=O)O_5.148	O=C(O)C(C[At])Oc1ccccc1_5.152	C[C@@](C[At])(Oc1ccccc1)C(=O)O_5.258	CCC(C[At])(Oc1ccccc1)C(=O)O_5.295	CC(Cc1ccccc1)(O[At])C(=O)O_5.352	C[C@](C[At])(Oc1ccccc1)C(=O)O_5.571
153880_Cc1oc(-c2ccccc2)nc1CCOc1ccc(CC([At])(Oc2ccccc2)C(=O)O)cc1	CCCC[At]_5.141	C[At]_5.148	[H][At]_5.152	CC[At]_5.295
153880_Cc1oc(-c2cccs2)nc1CCOc1ccc([At])cc1	C[C@](C[At])(Oc1ccccc1)C(=O)O_5.171	C[C@@](C[At])(Oc1ccccc1)C(=O)O_5.280	CC(C[At])(Oc1ccccc1)C(=O)O_5.289
153880_Cc1oc(-c2cccs2)nc1CCOc1ccc(C[At])cc1	C[C@@]([At])(Oc1ccccc1)C(=O)O_5.171	C[C@]([At])(Oc1ccccc1)C(=O)O_5.280	CC([At])(Oc1ccccc1)C(=O)O_5.289
153880_Cc1oc(-c2ccccc2)nc1CCOc1ccc(CC(C[At])(Oc2ccccc2)C(=O)O)cc1	CCC[At]_5.141	[H][At]_5.148	C[At]_5.295
4285_CCCCOc1ccc(C([At])C(=O)N(C)O)cc1	CC(C)[At]_6.071	C[At]_6.114	[H][At]_6.143
4285_CC(C)Cc1ccc(C(C)[At])cc1	O=C([At])NO_5.244	CC(C)N(O)C(=O)[At]_6.367	CN(O)C(=O)[At]_6.538
4285_CC(C)Cc1ccc(C(C)C(=O)N(O)[At])cc1	[H][At]_5.244	CC(C)[At]_6.367	[At]C1CCCCC1_6.367	[At]c1ccccc1_6.420	C[At]_6.538
4285_CCCCOc1ccc(O[At])cc1	CC([At])C(=O)NO_5.094	O=C(C[At])NO_5.276	CC([At])C(=O)N(C)O_6.030	CN(O)C(=O)C[At]_6.051
4285_CCCCOc1ccc([At])cc1	O=C(C[At])NO_4.569	CC(O[At])C(=O)NO_5.094	O=C(CO[At])NO_5.276	CN(O)C(=O)CO[At]_6.051	CC([At])C(=O)N(C)O_6.114	CN(O)C(=O)C[At]_6.143	CN(O)C(=O)[At]_6.310	CN(O)C(=O)CC[At]_6.509	CN(O)C(=O)C=C[At]_7.000
4285_O=C(NO)c1ccc([At])cc1	O[At]_3.721	[H][At]_3.959	C[At]_4.187	N#C[At]_4.215	FC(F)(F)[At]_4.569	O=[N+]([O-])[At]_4.638	I[At]_4.824	Br[At]_4.854	CC(C)C[At]_5.222	[At]c1ccccc1_5.387
4285_CC(C)Cc1ccc([At])cc1	O=C([At])NO_5.222	CC([At])C(=O)NO_5.244	CN(O)C(=O)C[At]_6.409
4285_CN(O)C(=O)/C=C/c1ccc([At])cc1	[At]c1ccccc1_6.886	[At]OCc1ccccc1_6.959	CCCCO[At]_7.000
4285_CCCCOc1ccc(C[At])cc1	O=C([At])NO_4.569	CN(O)C(=O)[At]_6.143	CN(O)C(=O)C[At]_6.509
4285_CC(C(=O)N(C)O)c1ccc(O[At])cc1	CC(C)[At]_5.432	CCCC[At]_6.114	[At]Cc1ccccc1_6.553
4285_CC(C(=O)N(C)O)c1ccc([At])cc1	CC(C)O[At]_5.432	CCCCO[At]_6.114	CC(C)C[At]_6.538	[At]OCc1ccccc1_6.553
4285_[At]c1ccc2ccccc2c1	O=C(C[At])NO_4.721	O=C([At])NO_4.854	O=C(CC[At])NO_5.013	CN(O)C(=O)[At]_5.886	O=C(C=C[At])NO_6.022
4285_CCCCOc1ccc(OC([At])C(=O)N(C)O)cc1	C[At]_6.030	[H][At]_6.051	[At]c1ccccc1_6.194
4285_COc1ccc2cc([At])ccc2c1	O=C(C[At])NO_4.658	O=C([At])NO_5.086	CC([At])C(=O)NO_5.187	CC([At])C(=O)N(C)O_6.387
4285_O=C(/C=C/c1ccc2ccccc2c1)N(O)[At]	[H][At]_6.022	Cc1ccc([At])cc1_6.553	C[At]_7.000	[At]C1CCCCC1_7.000	CC(C)[At]_7.086	[At]c1ccccc1_7.284
4285_[At]C=Cc1ccc2ccccc2c1	O=C([At])NO_6.022	CN(O)C(=O)[At]_7.000	CC(C)N(O)C(=O)[At]_7.086
4285_[At]c1ccc(-c2ccccc2)cc1	O=C([At])NO_5.387	CN(O)C(=O)C[At]_6.444	CN(O)C(=O)C=C[At]_6.886
4285_[At]Cc1ccc2ccccc2c1	O=C([At])NO_4.721	O=C(C[At])NO_5.013	CN(O)C(=O)C[At]_6.420
4285_O=C(NO)c1ccc2cc(O[At])ccc2c1	C[At]_5.086	CCCCCCC[At]_5.149	CCCCCC[At]_5.187	C=CC[At]_5.337	CCCCC/C=C/CC[At]_5.538	CCCC[At]_5.699
4285_O=C(NO)c1ccc2cc([At])ccc2c1	[H][At]_4.854	CO[At]_5.086	CCCCCCCO[At]_5.149	CCCCCCO[At]_5.187	C=CCO[At]_5.337	CCCCO[At]_5.699
4285_O=C(NO)c1ccc2cc(OC[At])ccc2c1	[H][At]_5.086	CCCCCC[At]_5.149	CCCCC[At]_5.187	C=C[At]_5.337	CCCCC/C=C/C[At]_5.538	CCC[At]_5.699
4285_O=C(NO)c1ccc2cc(OCCCC[At])ccc2c1	CCC[At]_5.149	CC[At]_5.187	[H][At]_5.699
4285_O=C(NO)c1ccc2cc(OCC[At])ccc2c1	CCCCC[At]_5.149	CCCC[At]_5.187	CCCCCC=C[At]_5.538	CC[At]_5.699
4285_O=C(NO)c1ccc2cc(OCCC[At])ccc2c1	CCCC[At]_5.149	CCC[At]_5.187	C[At]_5.699
4285_Cc1cc(C)c(-c2ccc([At])cc2)c(C)c1	O=C([At])NO_6.538	CN(O)C(=O)[At]_7.194	CN(O)C(=O)C=C[At]_7.658
4285_CN(O)C(=O)Cc1ccc([At])cc1	CCCCO[At]_6.143	CC(C)C[At]_6.409	[At]c1ccccc1_6.444
4285_CN(O)C(=O)/C(=C/c1ccc2ccccc2c1)c1ccc([At])cc1	Br[At]_5.745	Cl[At]_5.824	F[At]_6.022	[H][At]_6.292
4285_CN(O)C(=O)/C([At])=C/c1ccc2ccccc2c1	Brc1ccc([At])cc1_5.745	Clc1ccc([At])cc1_5.824	Fc1ccc([At])cc1_6.022	[At]c1ccccc1_6.292	C[At]_6.328	[H][At]_7.000
4285_CC(C)Cc1ccc(C([At])C(=O)N(C)O)cc1	CC[At]_6.252	[H][At]_6.409	C[At]_6.538
4286_CCCCOc1ccc(C([At])C(=O)N(C)O)cc1	C[At]_6.110	CC(C)[At]_6.920	[H][At]_7.000
4286_CC(C)Cc1ccc(C(C)[At])cc1	CC(C)N(O)C(=O)[At]_3.530	O=C([At])NO_4.340	CN(O)C(=O)[At]_6.540
4286_CC(C)Cc1ccc(C(C)C(=O)N(O)[At])cc1	CC(C)[At]_3.530	[H][At]_4.340	[At]C1CCCCC1_4.570	[At]c1ccccc1_6.140	C[At]_6.540
4286_CCCCOc1ccc(O[At])cc1	CC([At])C(=O)NO_5.100	O=C(C[At])NO_5.280	CC([At])C(=O)N(C)O_6.030	CN(O)C(=O)C[At]_6.050
4286_CCCCOc1ccc([At])cc1	CC(O[At])C(=O)NO_5.100	O=C(CO[At])NO_5.280	CN(O)C(=O)CO[At]_6.050	CC([At])C(=O)N(C)O_6.110	CN(O)C(=O)[At]_6.310	CN(O)C(=O)CC[At]_6.510	O=C(C[At])NO_6.890	CN(O)C(=O)C=C[At]_7.000	CN(O)C(=O)C[At]_7.000
4286_O=C(NO)c1ccc([At])cc1	N[At]_3.400	O[At]_3.720	[H][At]_3.950	C[At]_4.190	N#C[At]_4.210	FC(F)(F)[At]_4.570	O=[N+]([O-])[At]_4.640	I[At]_4.820	Br[At]_4.850	CC(C)C[At]_5.220	[At]c1ccccc1_5.390
4286_CC(C)Cc1ccc([At])cc1	CC([At])C(=O)NO_4.340	O=C([At])NO_5.220	CN(O)C(=O)C[At]_6.070
4286_CN(O)C(=O)/C=C/c1ccc([At])cc1	[At]c1ccccc1_6.890	[At]OCc1ccccc1_6.960	CCCCO[At]_7.000
4286_CCCCOc1ccc(C[At])cc1	CN(O)C(=O)C[At]_6.510	O=C([At])NO_6.890	CN(O)C(=O)[At]_7.000
4286_CC(C(=O)N(C)O)c1ccc(O[At])cc1	CC(C)[At]_5.430	CCCC[At]_6.110	[At]Cc1ccccc1_6.550
4286_CC(C(=O)N(C)O)c1ccc([At])cc1	CC(C)O[At]_5.430	CCCCO[At]_6.110	CC(C)C[At]_6.540	[At]OCc1ccccc1_6.550
4286_[At]c1ccc2ccccc2c1	O=C(C[At])NO_4.720	O=C([At])NO_4.850	O=C(CC[At])NO_5.010	CN(O)C(=O)[At]_5.890	O=C(C=C[At])NO_6.020
4286_CCCCOc1ccc(OC([At])C(=O)N(C)O)cc1	C[At]_6.030	[H][At]_6.050	[At]c1ccccc1_6.190
4286_COc1ccc2cc([At])ccc2c1	O=C(C[At])NO_4.660	O=C([At])NO_5.090	CC([At])C(=O)NO_5.190	CC([At])C(=O)N(C)O_6.390
4286_O=C(/C=C/c1ccc2ccccc2c1)N(O)[At]	Cc1ccc([At])cc1_6.020	[H][At]_6.020	[At]C1CCCCC1_6.680	[At]c1ccccc1_6.890	CC(C)[At]_6.960	C[At]_7.000
4286_[At]C=Cc1ccc2ccccc2c1	O=C([At])NO_6.020	CC(C)N(O)C(=O)[At]_6.960	CN(O)C(=O)[At]_7.000
4286_[At]c1ccc(-c2ccccc2)cc1	O=C([At])NO_5.390	CN(O)C(=O)C[At]_6.440	CN(O)C(=O)C=C[At]_6.890
4286_CC(C)Cc1ccc(C([At])C(=O)N(C)O)cc1	CC[At]_5.240	CC(C)[At]_5.800	[At]Cc1ccccc1_5.890	[H][At]_6.070	C[At]_6.540
4286_[At]Cc1ccc2ccccc2c1	O=C([At])NO_4.720	O=C(C[At])NO_5.010	CN(O)C(=O)C[At]_6.420
4286_O=C(NO)c1ccc2cc(O[At])ccc2c1	C[At]_5.090	CCCCCCC[At]_5.150	CCCCCC[At]_5.190	C=CC[At]_5.340	CCCCC/C=C/CC[At]_5.540	CCCC[At]_5.700
4286_O=C(NO)c1ccc2cc([At])ccc2c1	[H][At]_4.850	CO[At]_5.090	CCCCCCCO[At]_5.150	CCCCCCO[At]_5.190	C=CCO[At]_5.340	CCCCO[At]_5.700
4286_O=C(NO)c1ccc2cc(OC[At])ccc2c1	[H][At]_5.090	CCCCCC[At]_5.150	CCCCC[At]_5.190	C=C[At]_5.340	CCCCC/C=C/C[At]_5.540	CCC[At]_5.700
4286_O=C(NO)c1ccc2cc(OCCCC[At])ccc2c1	CCC[At]_5.150	CC[At]_5.190	[H][At]_5.700
4286_O=C(NO)c1ccc2cc(OCC[At])ccc2c1	CCCCC[At]_5.150	CCCC[At]_5.190	CCCCCC=C[At]_5.540	CC[At]_5.700
4286_O=C(NO)c1ccc2cc(OCCC[At])ccc2c1	CCCC[At]_5.150	CCC[At]_5.190	C[At]_5.700
4286_Cc1cc(C)c(-c2ccc([At])cc2)c(C)c1	O=C([At])NO_6.540	CN(O)C(=O)[At]_7.220	CN(O)C(=O)C=C[At]_7.700
4286_CN(O)C(=O)Cc1ccc([At])cc1	CC(C)C[At]_6.070	[At]c1ccccc1_6.440	CCCCO[At]_7.000
4286_CN(O)C(=O)/C(=C/c1ccc2ccccc2c1)c1ccc([At])cc1	Br[At]_5.740	Cl[At]_6.520	F[At]_6.550	[H][At]_7.300
4286_CN(O)C(=O)/C([At])=C/c1ccc2ccccc2c1	Brc1ccc([At])cc1_5.740	Clc1ccc([At])cc1_6.520	Fc1ccc([At])cc1_6.550	C[At]_7.000	[H][At]_7.000	[At]c1ccccc1_7.300
4286_CC(C)Cc1ccc(C(C[At])C(=O)N(C)O)cc1	C[At]_5.240	[At]c1ccccc1_5.890	[H][At]_6.540
45157_CC(C)(C)OC(=O)N[C@@H](Cc1ccccc1)C(=O)N[C@@H](Cc1c[nH]cn1)C(=O)N[C@H]([At])CC1CCCCC1	CN1CC[C@@H]([C@H](O)[At])C1=O_6.222	O=C1[C@H]([C@H](O)[At])CCN1C1CCCCC1_6.301	C=C[C@@H]1C[C@@H]([C@H](O)[At])C(=O)N1C_6.757	CN1CCCCC([C@@H](O)[At])C1=O_6.870
45157_CC(C)(C)OC(=O)N[C@@H](Cc1ccccc1)C(=O)N[C@@H](Cc1c[nH]cn1)C(=O)N[C@@H](CC1CCCCC1)[C@@H](O)[At]	CN1CC[C@H]([At])C1=O_6.222	O=C1[C@H]([At])CCN1C1CCCCC1_6.301	C=C[C@@H]1C[C@H]([At])C(=O)N1C_6.757
71510_CC(C)(C)OC(=O)N[C@@H](Cc1ccccc1)C(=O)N[C@@H](Cc1c[nH]cn1)C(=O)N[C@H]([At])CC1CCCCC1	C=C[C@@H]1C[C@@H]([C@H](O)[At])C(=O)N1C_6.000	C=C[C@H]1C[C@@H]([C@H](O)[At])C(=O)N1C_6.000	CN1CCC([C@@H](O)[At])C1=O_6.000	CN1CCCCC([C@@H](O)[At])C1=O_6.000	CN1CC[C@@H]([C@H](O)[At])C1=O_6.000	CN1CC[C@H]([C@H](O)[At])C1=O_6.000	O=C1[C@H]([C@H](O)[At])CCN1C1CCCCC1_6.000
71510_CC(C)(C)OC(=O)N[C@@H](Cc1ccccc1)C(=O)N[C@@H](Cc1c[nH]cn1)C(=O)N[C@@H](CC1CCCCC1)[C@@H](O)[At]	C=C[C@@H]1C[C@H]([At])C(=O)N1C_6.000	C=C[C@H]1C[C@H]([At])C(=O)N1C_6.000	CN1CC[C@@H]([At])C1=O_6.000	CN1CC[C@H]([At])C1=O_6.000	O=C1[C@H]([At])CCN1C1CCCCC1_6.000
45331_CC(C)(C)OC(=O)N[C@@H](Cc1ccccc1)C(=O)N[C@@H](Cc1c[nH]cn1)C(=O)N[C@H]([At])CC1CCCCC1	C=C[C@@H]1C[C@@H]([C@H](O)[At])C(=O)N1C_6.444	O=C1[C@H]([C@H](O)[At])CCN1C1CCCCC1_6.620	CN1CCCCC([C@@H](O)[At])C1=O_6.770	C=C[C@H]1C[C@@H]([C@H](O)[At])C(=O)N1C_6.783
45331_CC(C)(C)OC(=O)N[C@@H](Cc1ccccc1)C(=O)N[C@@H](Cc1c[nH]cn1)C(=O)N[C@@H](CC1CCCCC1)[C@@H](O)[At]	C=C[C@@H]1C[C@H]([At])C(=O)N1C_6.444	O=C1[C@H]([At])CCN1C1CCCCC1_6.620	C=C[C@H]1C[C@H]([At])C(=O)N1C_6.783
40264_Cc1nc2c(OCc3c(Cl)ccc(N(C)C(=O)CNC(=O)Nc4cccc([At])c4)c3Cl)cccn2c1Br	O=C(O)[At]_7.201	N[At]_7.824	O=[N+]([O-])[At]_8.377	Cl[At]_8.420	COCC(=O)N[At]_8.569	C[At]_8.569	CO[At]_8.638	CCOC(=O)[At]_8.658	N#C[At]_8.854	[H][At]_8.854	CC(=O)[At]_9.102	COCCNC(=O)[At]_9.102	CN(C)C(=O)[At]_9.119
40264_Cc1nc2c(OCc3c(Cl)ccc(N(C)C(=O)[At])c3Cl)cccn2c1Br	O=C(NC[At])NC(=O)c1ccccc1_6.469	Cc1ccccc1NC(=O)NC[At]_7.081	O=C(NC[At])Nc1cccc(C(=O)O)c1_7.201	Nc1cccc(NC(=O)NC[At])c1_7.824	Cc1ccc(NC(=O)NC[At])cc1_7.921	O=C(NC[At])NCc1ccccc1_7.959	CCNC(=O)NC[At]_8.046	CCCC(=O)NC[At]_8.051	O=C(CCCc1ccccc1)NC[At]_8.051	CCCCCC(=O)NC[At]_8.252	O=C(Cc1ccccc1)NC[At]_8.276	O=C(COc1ccccc1)NC[At]_8.377	O=C(NC[At])Nc1cccc([N+](=O)[O-])c1_8.377	O=C(NC[At])Nc1cccc(Cl)c1_8.420	Cc1cccc(NC(=O)NC[At])c1_8.569	CN(C)CC(=O)NC[At]_8.620	COc1cccc(NC(=O)NC[At])c1_8.638	N#Cc1cccc(NC(=O)NC[At])c1_8.854	O=C(CCc1ccccc1)NC[At]_8.854	O=C(NC[At])Nc1ccccc1_8.854	CC(=O)c1cccc(NC(=O)NC[At])c1_9.102	O=C(/C=C\c1ccccc1)NC[At]_9.108
40264_Cc1nc2c(OCc3c(Cl)ccc(N(C)C(=O)CNC(=O)N[At])c3Cl)cccn2c1Br	Cc1ccccc1[At]_7.081	O=C(O)c1cccc([At])c1_7.201	Nc1cccc([At])c1_7.824	Cc1ccc([At])cc1_7.921	[At]Cc1ccccc1_7.959	CC[At]_8.046	O=[N+]([O-])c1cccc([At])c1_8.377	Clc1cccc([At])c1_8.420	COCC(=O)Nc1cccc([At])c1_8.569	Cc1cccc([At])c1_8.569	COc1cccc([At])c1_8.638	CCOC(=O)c1cccc([At])c1_8.658	N#Cc1cccc([At])c1_8.854	[At]c1ccccc1_8.854	CC(=O)c1cccc([At])c1_9.102	COCCNC(=O)c1cccc([At])c1_9.102	CN(C)C(=O)c1cccc([At])c1_9.119
40264_Cc1nc2c(OCc3c(Cl)ccc(N(C)C(=O)C[At])c3Cl)cccn2c1Br	O=C(N[At])NC(=O)c1ccccc1_6.469	Cc1ccccc1NC(=O)N[At]_7.081	O=C(N[At])Nc1cccc(C(=O)O)c1_7.201	Nc1cccc(NC(=O)N[At])c1_7.824	Cc1ccc(NC(=O)N[At])cc1_7.921	O=C(N[At])NCc1ccccc1_7.959	CCNC(=O)N[At]_8.046	CCCC(=O)N[At]_8.051	O=C(CCCc1ccccc1)N[At]_8.051	CCCCCC(=O)N[At]_8.252	O=C(Cc1ccccc1)N[At]_8.276	O=C(COc1ccccc1)N[At]_8.377	O=C(N[At])Nc1cccc([N+](=O)[O-])c1_8.377	O=C(N[At])Nc1cccc(Cl)c1_8.420	Cc1cccc(NC(=O)N[At])c1_8.569	CN(C)CC(=O)N[At]_8.620	COc1cccc(NC(=O)N[At])c1_8.638	N#Cc1cccc(NC(=O)N[At])c1_8.854	O=C(CCc1ccccc1)N[At]_8.854	O=C(N[At])Nc1ccccc1_8.854	CC(=O)c1cccc(NC(=O)N[At])c1_9.102	O=C(/C=C\c1ccccc1)N[At]_9.108
40264_Cc1nc2c(OCc3c(Cl)ccc(N(C)C(=O)CNC(=O)[At])c3Cl)cccn2c1Br	CCC[At]_8.051	[At]CCCc1ccccc1_8.051	CCCCC[At]_8.252	[At]Cc1ccccc1_8.276	[At]COc1ccccc1_8.377	CS(=O)(=O)Nc1ccc(C=C[At])cc1_8.409	CN(C)C[At]_8.620	[At]CCc1ccccc1_8.854	CC(=O)N(C)c1ccc(C=C[At])cc1_8.959	CNC(=O)Nc1ccc(C=C[At])cc1_9.051	[At]C=Cc1ccccc1_9.108	CN(C)C(=O)c1ccc(C=C[At])cc1_9.180	O=C1CCCN1c1ccc(C=C[At])cc1_9.229	CC(=O)Nc1ccc(C=C[At])cc1_9.260	CNC(=O)c1ccc(C=C[At])cc1_9.301	CN(C)C(=O)c1ccc(C=C[At])cn1_9.357	CC(=O)Nc1ccc(C=C[At])cn1_9.420	CNC(=O)c1ccc(C=C[At])cn1_9.444
40264_Cc1nc2c(OCc3c(Cl)ccc(N(C)C(=O)CNC(=O)CCC[At])c3Cl)cccn2c1Br	[At]c1ccccc1_8.051	[H][At]_8.051	CC[At]_8.252
40264_Cc1nc2c(OCc3c(Cl)ccc(N(C)C(=O)CNC(=O)CC[At])c3Cl)cccn2c1Br	C[At]_8.051	[At]Cc1ccccc1_8.051	CCC[At]_8.252	[At]c1ccccc1_8.854
40264_Cc1nc2c(OCc3c(Cl)ccc(N(C)C(=O)CNC(=O)C[At])c3Cl)cccn2c1Br	CC[At]_8.051	[At]CCc1ccccc1_8.051	CCCC[At]_8.252	[At]c1ccccc1_8.276	[At]Oc1ccccc1_8.377	CN(C)[At]_8.620	[At]Cc1ccccc1_8.854
40264_Cc1nc2c(OCc3c(Cl)ccc(N(C)C(=O)CNC(=O)C=C[At])c3Cl)cccn2c1Br	CS(=O)(=O)Nc1ccc([At])cc1_8.409	CC(=O)N(C)c1ccc([At])cc1_8.959	CNC(=O)Nc1ccc([At])cc1_9.051	[At]c1ccccc1_9.108	CN(C)C(=O)c1ccc([At])cc1_9.180	O=C1CCCN1c1ccc([At])cc1_9.229	CC(=O)Nc1ccc([At])cc1_9.260	CNC(=O)c1ccc([At])cc1_9.301	CN(C)C(=O)c1ccc([At])cn1_9.357	CC(=O)Nc1ccc([At])cn1_9.420	CNC(=O)c1ccc([At])cn1_9.444
40264_Cc1nc2c(OCc3c(Cl)ccc(N(C)C(=O)CNC(=O)/C=C/c4ccc([At])cc4)c3Cl)cccn2c1Br	CS(=O)(=O)N[At]_8.409	CC(=O)N(C)[At]_8.959	CNC(=O)N[At]_9.051	CN(C)C(=O)[At]_9.180	O=C1CCCN1[At]_9.229	CC(=O)N[At]_9.260	CNC(=O)[At]_9.301
40264_Cc1nc2c(OCc3c(Cl)ccc([At])c3Cl)cccn2c1Br	CCNC(=O)NCC(=O)N(C)[At]_8.046	CCCC(=O)NCC(=O)N(C)[At]_8.051	CCCCCC(=O)NCC(=O)N(C)[At]_8.252	CN(C)CC(=O)NCC(=O)N(C)[At]_8.620
40264_Cc1nc2c(OCc3c(Cl)ccc(N(C)C(=O)CNC(=O)/C=C/c4ccc([At])nc4)c3Cl)cccn2c1Br	CN(C)C(=O)[At]_9.357	CC(=O)N[At]_9.420	CNC(=O)[At]_9.444
159664_Oc1nc(-c2ccc([At])cc2)nc2c(O)cccc12	[H][At]_5.975	N[At]_6.284	O[At]_6.538	O=[N+]([O-])[At]_6.638
159664_O=[N+]([O-])c1ccc(-c2nc(O)c3cccc([At])c3n2)cc1	CO[At]_6.071	O[At]_6.638	C[At]_6.886
159664_Cc1cccc2c(O)nc([At])nc12	[At]c1ccccc1_6.060	Nc1ccc([At])cc1_6.357	C[At]_6.409	N#Cc1ccc([At])cc1_6.569	Oc1ccc([At])cc1_6.658	COc1ccc([At])cc1_6.721
159664_Cc1cccc2c(O)nc(-c3ccc([At])cc3)nc12	COC(=O)[At]_5.319	[H][At]_6.060	N[At]_6.357	N#C[At]_6.569	O[At]_6.658	CO[At]_6.721	O=[N+]([O-])[At]_6.886
159664_COc1cccc2c(O)nc(-c3ccc([At])cc3)nc12	FC(F)(F)[At]_4.409	[H][At]_5.377	CO[At]_5.699	[N-]=[N+]=N[At]_5.714	N#C[At]_5.873	O=[N+]([O-])[At]_6.071
159664_Oc1nc([At])nc2c(O)cccc12	[At]c1ccccc1_5.975	Nc1ccc([At])cc1_6.284	Oc1ccc([At])cc1_6.538
159664_COc1cccc2c(O)nc([At])nc12	[At]c1ccccc1_5.377	COc1ccc([At])cc1_5.699	N#Cc1ccc([At])cc1_5.873	C[At]_6.108
159664_Oc1nc(-c2ccccc2)nc2c([At])cccc12	CO[At]_5.377	O[At]_5.975	C[At]_6.060
40262_CC(=O)N([At])c1ccc(Cl)c(COc2cccn3c(Br)c(C)nc23)c1Cl	[H][At]_5.745	CC[At]_6.824	C[At]_7.268
40262_Cc1nc2c(OCc3c(Cl)ccc([At])c3Cl)cccn2c1Br	CN([At])S(C)(=O)=O_5.678	CC(=O)N[At]_5.745	CC(=O)N(C)CC(=O)N(C)[At]_5.796	N[At]_5.824	COC(=O)N(C)[At]_5.854	CC(=O)NCCC(=O)N(C)[At]_6.092	CC(=O)NC(C)C(=O)N(C)[At]_6.114	CN([At])C(=O)CNS(C)(=O)=O_6.237	COCC(=O)N(C)[At]_6.237	CO[At]_6.268	CC(=O)OCC(=O)N(C)[At]_6.301	Cl[At]_6.310	CCN(C)[At]_6.387	CN([At])C(=O)CN_6.420	CNC(=O)N(C)[At]_6.456	[H][At]_6.638	CCN([At])C(C)=O_6.824	CCC(=O)N(C)[At]_7.143	CC(=O)N(C)[At]_7.268	CNC(=O)NCC(=O)N(C)[At]_7.337	O=[N+]([O-])[At]_7.377	CCCNC(=O)NCC(=O)N(C)[At]_7.585	CCC(=O)NCC(=O)N(C)[At]_7.721	CC(=O)NCC(=O)N(C)[At]_7.796	CCNC(=O)NCC(=O)N(C)[At]_8.046	CCCC(=O)NCC(=O)N(C)[At]_8.051	CCCCC(=O)NCC(=O)N(C)[At]_8.108	CN(C)CC(=O)NCC(=O)N(C)[At]_8.620
40262_Cc1nc2c(OCc3c(Cl)cccc3Cl)cccn2c1[At]	C#CCOC[At]_5.119	OC[At]_5.125	[H][At]_5.347	Br[At]_6.638	Cl[At]_6.699
40262_Cc1nc2c(OC[At])cccn2c1Cl	Fc1cccc(F)c1[At]_5.745	Brc1cccc(Br)c1[At]_5.770	Clc1cccc(Cl)c1[At]_6.699
40262_Cc1nc2c(OCc3c(Cl)ccc(N(C)C(=O)CNC(=O)NC[At])c3Cl)cccn2c1Br	[H][At]_7.337	CC[At]_7.585	C[At]_8.046
40262_Cc1nc2c(OCc3c(Cl)ccc(N(C)C(=O)[At])c3Cl)cccn2c1Br	CC(=O)N(C)C[At]_5.796	CC(=O)NCC[At]_6.092	CC(=O)NC(C)[At]_6.114	COC[At]_6.237	CS(=O)(=O)NC[At]_6.237	CC(=O)OC[At]_6.301	NC[At]_6.420	CC[At]_7.143	C[At]_7.268	CNC(=O)NC[At]_7.337	CCCNC(=O)NC[At]_7.585	CCC(=O)NC[At]_7.721	CC(=O)NC[At]_7.796	CCNC(=O)NC[At]_8.046	CCCC(=O)NC[At]_8.051	CCCCC(=O)NC[At]_8.108	CN(C)CC(=O)NC[At]_8.620
40262_Cc1nc2c(OCc3c(Cl)ccc(N(C)C(=O)C[At])c3Cl)cccn2c1Br	CC(=O)N(C)[At]_5.796	CC(=O)NC[At]_6.092	CO[At]_6.237	CS(=O)(=O)N[At]_6.237	CC(=O)O[At]_6.301	N[At]_6.420	C[At]_7.143	[H][At]_7.268	CNC(=O)N[At]_7.337	CCCNC(=O)N[At]_7.585	CCC(=O)N[At]_7.721	CC(=O)N[At]_7.796	CCNC(=O)N[At]_8.046	CCCC(=O)N[At]_8.051	CCCCC(=O)N[At]_8.108	CN(C)CC(=O)N[At]_8.620
40262_Cc1nc2c(OCc3c(Cl)ccc(N(C)C(=O)CNC(=O)N[At])c3Cl)cccn2c1Br	C[At]_7.337	CCC[At]_7.585	CC[At]_8.046
40262_Cc1nc2c(OCc3c(Cl)ccc(N(C)C(=O)CNC(=O)C[At])c3Cl)cccn2c1Br	C[At]_7.721	[H][At]_7.796	CC[At]_8.051	CCC[At]_8.108	CN(C)[At]_8.620
40262_Cc1nc2c(OCc3c(Cl)ccc(N(C)C(=O)CNC(=O)[At])c3Cl)cccn2c1Br	CC[At]_7.721	C[At]_7.796	CCC[At]_8.051	CCCC[At]_8.108	CN(C)C[At]_8.620
40262_Cc1nc2c(OCc3c(Cl)ccc(N(C)C(=O)CNC(=O)CC[At])c3Cl)cccn2c1Br	[H][At]_7.721	C[At]_8.051	CC[At]_8.108
40262_Clc1cccc(Cl)c1COc1cccn2cc([At])nc12	[H][At]_4.509	CC[At]_5.000	C[At]_5.347
50381_C[C@]12CCC3C(CC=C4CC(O)CC[C@@]43C)C1CCC2[At]	Cc1nc([At])co1_6.398	[At]c1ncc[nH]1_6.398	[At]c1cc[nH]n1_6.824	[At]c1ccno1_6.824
50381_C[C@]12CCC3C(CC=C4CC(O)CC[C@@]43C)C1CC=C2[At]	Cn1ccc([At])n1_6.824	Cn1nccc1[At]_6.824	[At]c1ccnn1-c1ccccc1_6.824
50387_C[C@]12CCC3C(CC=C4CC(O)CC[C@@]43C)C1CCC2[At]	Cc1nc([At])co1_5.824	[At]c1cc[nH]n1_5.824	[At]c1ccno1_5.824	[At]c1ccon1_5.824	[At]c1ncc[nH]1_5.824
50387_C[C@]12CCC3C(CC=C4CC(O)CC[C@@]43C)C1CC=C2[At]	Cn1ccc([At])n1_5.824	Cn1nccc1[At]_5.824	[At]c1ccnn1-c1ccccc1_5.824
36632_CCc1nc2c(C)cc(C)nc2n1Cc1ccc(OC(C(=O)O)c2ccccc2)c([At])c1	CO[At]_6.770	CCO[At]_6.854	O=C([At])c1ccccc1_6.921	[At]Cc1ccccc1_7.022	CC(=O)[At]_7.208	CC(C)(C)[At]_7.301	CC(C)[At]_7.523	[H][At]_7.538	C=CC[At]_7.699	Cl[At]_7.824	C[At]_7.854	CCCC[At]_7.921	CC[At]_7.921	CCC[At]_7.959
36632_CCc1nc2c(C)cc(C)nc2n1Cc1ccc(OC(C(=O)O)c2ccccc2)c(C[At])c1	[At]c1ccccc1_7.022	C=C[At]_7.699	[H][At]_7.854	CCC[At]_7.921	C[At]_7.921	CC[At]_7.959
36632_CCCc1cc(Cn2c(CC)nc3c(C)cc(C)nc32)ccc1OC([At])C(=O)O	Cc1ccccc1[At]_7.959	[At]c1ccccc1_7.959	COc1ccccc1[At]_8.022	Clc1ccccc1[At]_8.097
36632_CCc1nc2c(C)cc(C)nc2n1Cc1ccc(OC(C(=O)O)c2ccccc2)c(CC[At])c1	CC[At]_7.921	[H][At]_7.921	C[At]_7.959
36632_CCCc1cc(Cn2c(CC)nc3c(C)cc(C)nc32)ccc1[At]	Cc1ccccc1C(O[At])C(=O)O_7.959	O=C(O)C(O[At])c1ccccc1_7.959	COc1ccccc1C(O[At])C(=O)O_8.022	O=C(O)C(O[At])c1ccccc1Cl_8.097
36632_CCCc1cc(Cn2c(CC)nc3c(C)cc(C)nc32)ccc1O[At]	Cc1ccccc1C([At])C(=O)O_7.959	O=C(O)C([At])c1ccccc1_7.959	COc1ccccc1C([At])C(=O)O_8.022	O=C(O)C([At])c1ccccc1Cl_8.097
36632_CCc1nc2c(C)cc(C)nc2n1Cc1cc(Cl)c(OC(C(=O)O)c2ccccc2)c([At])c1	Cl[At]_7.678	CO[At]_7.796	[H][At]_7.824	C=CC[At]_8.658
36632_CCCc1cc(Cn2c(CC)nc3c(C)cc(C)nc32)ccc1OC(C(=O)O)c1ccccc1[At]	C[At]_7.959	[H][At]_7.959	CO[At]_8.022	Cl[At]_8.097
36632_CCc1nc2c(C)cc(C)nc2n1Cc1ccc(OC(C(=O)O)c2ccccc2C)c([At])c1	CCC[At]_7.959	[H][At]_8.222	Cl[At]_8.469
36632_CCc1nc2c(C)cc(C)nc2n1Cc1ccc(OC([At])C(=O)O)cc1	[At]c1ccccc1_7.538	Clc1ccccc1[At]_8.000	Cc1ccccc1[At]_8.222
36632_CCc1nc2c(C)cc(C)nc2n1Cc1ccc([At])cc1	O=C(O)C(O[At])c1ccccc1_7.538	O=C(O)C(O[At])c1ccccc1Cl_8.000	Cc1ccccc1C(O[At])C(=O)O_8.222
36632_CCc1nc2c(C)cc(C)nc2n1Cc1ccc(O[At])cc1	O=C(O)C([At])c1ccccc1_7.538	O=C(O)C([At])c1ccccc1Cl_8.000	Cc1ccccc1C([At])C(=O)O_8.222
36632_CCc1nc2c(C)cc(C)nc2n1Cc1ccc(OC(C(=O)O)c2ccccc2[At])cc1	[H][At]_7.538	Cl[At]_8.000	C[At]_8.222
146972_NC(=O)CCNC(=O)[C@H](Cc1ccccc1)NC(=O)[C@@H](CCCN=C(N)N)NC(=O)[C@@H](N)[At]	[At]Cc1ccccc1_6.199	Cc1cccc(C)c1C[At]_8.005	Oc1ccc(C[At])cc1_8.275	Cc1cc(O)cc(C)c1C[At]_10.469
146972_NC(=O)CCNC(=O)[C@H](Cc1ccccc1)NC(=O)[C@H]([At])CCCN=C(N)N	N[C@@H](Cc1ccccc1)C(=O)N[At]_6.199	Cc1cccc(C)c1C[C@@H](N)C(=O)N[At]_6.495	Cc1cccc(C)c1C[C@H](N)C(=O)N[At]_8.005	N[C@@H](Cc1ccc(O)cc1)C(=O)N[At]_8.275
146972_NC(=O)CCNC(=O)[C@H](Cc1ccccc1)NC(=O)[C@@H](CCCN=C(N)N)NC(=O)[C@@H](N)C[At]	[At]c1ccccc1_6.199	Cc1cccc(C)c1[At]_8.005	Oc1ccc([At])cc1_8.275	Cc1cc(O)cc(C)c1[At]_10.469
146972_NC(=O)CCNC(=O)[C@H](Cc1ccccc1)NC(=O)[C@@H](CCCN=C(N)N)NC(=O)[At]	N[C@H]([At])Cc1ccccc1_6.199	Cc1cccc(C)c1C[C@@H](N)[At]_6.495	Cc1cccc(C)c1C[C@H](N)[At]_8.005	N[C@H]([At])Cc1ccc(O)cc1_8.275	Cc1cc(O)cc(C)c1C[C@H](N)[At]_10.469
105977_O=C(NO)C(CC[At])COc1ccc(-c2ccccc2)cc1	O=c1[nH]c2ccccc2c(=O)n1[At]_5.545	O=C1c2ccccc2C(=O)N1[At]_6.115	O=c1c2ccccc2nnn1[At]_7.509
105977_O=C(NO)C(C[At])COc1ccc(-c2ccccc2)cc1	O=c1[nH]c2ccccc2c(=O)n1C[At]_5.545	O=C1c2ccccc2C(=O)N1C[At]_6.115	O=c1c2ccccc2nnn1C[At]_7.509
105977_O=C(NO)C(CCn1nnc2ccccc2c1=O)COc1ccc([At])cc1	N#Cc1ccc([At])cc1_6.936	Clc1ccc([At])cc1_7.131	[At]c1ccccc1_7.509
105977_O=C(NO)C(CCn1nnc2ccccc2c1=O)COc1ccc(-c2ccc([At])cc2)cc1	N#C[At]_6.936	Cl[At]_7.131	[H][At]_7.509
104377_O=C(NO)C(CC[At])COc1ccc(-c2ccccc2)cc1	O=C1c2ccccc2C(=O)N1C[At]_7.086	CN1C(=O)N([At])C(=O)C1(C)C_7.444	O=c1[nH]c2ccccc2c(=O)n1[At]_7.620	O=C1c2ccccc2S(=O)(=O)N1[At]_8.155	O=c1c2ccccc2cnn1[At]_8.222	O=C1c2ccccc2C(=O)N1[At]_8.523	O=c1c2ccccc2nnn1[At]_9.301
104377_O=C(NO)C(C[At])COc1ccc(-c2ccccc2)cc1	O=C1c2ccccc2C(=O)N1CC[At]_7.086	CN1C(=O)N(C[At])C(=O)C1(C)C_7.444	O=c1[nH]c2ccccc2c(=O)n1C[At]_7.620	O=C1c2ccccc2S(=O)(=O)N1C[At]_8.155	O=c1c2ccccc2cnn1C[At]_8.222	O=C1c2ccccc2C(=O)N1C[At]_8.523	O=c1c2ccccc2nnn1C[At]_9.301
104377_O=C(NO)C(CCn1nnc2ccccc2c1=O)COc1ccc([At])cc1	[At]c1ccccc1_9.301	N#Cc1ccc([At])cc1_9.398	Clc1ccc([At])cc1_10.000
104377_O=C(NO)C(CCn1nnc2ccccc2c1=O)COc1ccc(-c2ccc([At])cc2)cc1	[H][At]_9.301	N#C[At]_9.398	Cl[At]_10.000
104720_O=C(NO)C(CC[At])COc1ccc(-c2ccccc2)cc1	O=C1c2ccccc2C(=O)N1C[At]_6.504	CN1C(=O)N([At])C(=O)C1(C)C_7.149	O=c1[nH]c2ccccc2c(=O)n1[At]_7.161	O=c1c2ccccc2cnn1[At]_7.208	O=C1c2ccccc2S(=O)(=O)N1[At]_7.638	O=C1c2ccccc2C(=O)N1[At]_7.796	O=c1c2ccccc2nnn1[At]_8.301
104720_O=C(NO)C(C[At])COc1ccc(-c2ccccc2)cc1	O=C1c2ccccc2C(=O)N1CC[At]_6.504	CN1C(=O)N(C[At])C(=O)C1(C)C_7.149	O=c1[nH]c2ccccc2c(=O)n1C[At]_7.161	O=c1c2ccccc2cnn1C[At]_7.208	O=C1c2ccccc2S(=O)(=O)N1C[At]_7.638	O=C1c2ccccc2C(=O)N1C[At]_7.796	O=c1c2ccccc2nnn1C[At]_8.301
104720_O=C(NO)C(CCn1nnc2ccccc2c1=O)COc1ccc([At])cc1	[At]c1ccccc1_8.301	Clc1ccc([At])cc1_8.495	N#Cc1ccc([At])cc1_8.959
104720_O=C(NO)C(CCn1nnc2ccccc2c1=O)COc1ccc(-c2ccc([At])cc2)cc1	[H][At]_8.301	Cl[At]_8.495	N#C[At]_8.959
105358_O=C(NO)C(CC[At])COc1ccc(-c2ccccc2)cc1	O=C1c2ccccc2C(=O)N1C[At]_6.656	CN1C(=O)N([At])C(=O)C1(C)C_6.701	O=c1c2ccccc2cnn1[At]_7.481	O=c1[nH]c2ccccc2c(=O)n1[At]_7.602	O=C1c2ccccc2S(=O)(=O)N1[At]_7.796	O=C1c2ccccc2C(=O)N1[At]_8.301	O=c1c2ccccc2nnn1[At]_9.000
105358_O=C(NO)C(C[At])COc1ccc(-c2ccccc2)cc1	O=C1c2ccccc2C(=O)N1CC[At]_6.656	CN1C(=O)N(C[At])C(=O)C1(C)C_6.701	O=c1c2ccccc2cnn1C[At]_7.481	O=c1[nH]c2ccccc2c(=O)n1C[At]_7.602	O=C1c2ccccc2S(=O)(=O)N1C[At]_7.796	O=C1c2ccccc2C(=O)N1C[At]_8.301	O=c1c2ccccc2nnn1C[At]_9.000
105358_O=C(NO)C(CCn1nnc2ccccc2c1=O)COc1ccc([At])cc1	[At]c1ccccc1_9.000	Clc1ccc([At])cc1_9.222	N#Cc1ccc([At])cc1_9.222
105358_O=C(NO)C(CCn1nnc2ccccc2c1=O)COc1ccc(-c2ccc([At])cc2)cc1	[H][At]_9.000	Cl[At]_9.222	N#C[At]_9.222
106483_O=C(NO)C(CC[At])COc1ccc(-c2ccccc2)cc1	O=C1c2ccccc2C(=O)N1C[At]_6.314	O=c1c2ccccc2cnn1[At]_6.996	CN1C(=O)N([At])C(=O)C1(C)C_7.076	O=c1[nH]c2ccccc2c(=O)n1[At]_7.187	O=C1c2ccccc2S(=O)(=O)N1[At]_7.377	O=C1c2ccccc2C(=O)N1[At]_8.155	O=c1c2ccccc2nnn1[At]_8.523
106483_O=C(NO)C(C[At])COc1ccc(-c2ccccc2)cc1	O=C1c2ccccc2C(=O)N1CC[At]_6.314	O=c1c2ccccc2cnn1C[At]_6.996	CN1C(=O)N(C[At])C(=O)C1(C)C_7.076	O=c1[nH]c2ccccc2c(=O)n1C[At]_7.187	O=C1c2ccccc2S(=O)(=O)N1C[At]_7.377	O=C1c2ccccc2C(=O)N1C[At]_8.155	O=c1c2ccccc2nnn1C[At]_8.523
106483_O=C(NO)C(CCn1nnc2ccccc2c1=O)COc1ccc([At])cc1	[At]c1ccccc1_8.523	N#Cc1ccc([At])cc1_9.222	Clc1ccc([At])cc1_10.796
106483_O=C(NO)C(CCn1nnc2ccccc2c1=O)COc1ccc(-c2ccc([At])cc2)cc1	[H][At]_8.523	N#C[At]_9.222	Cl[At]_10.796
158455_O=C(O)CCCCCC[C@H]1[C@@H](O)C[C@@H](O)[C@@H]1CCC(O)CSc1cccc([At])c1	FC(F)(F)[At]_6.495	C[At]_7.201	F[At]_7.538	Cl[At]_7.770	[H][At]_8.523
158455_O=C(O)CCCCCC[C@H]1[C@@H](O)C[C@@H](O)[C@@H]1CCC(O)C[At]	[At]Sc1nccs1_5.846	FC(F)(F)c1cccc(S[At])c1_6.495	[At]Nc1ccccc1_7.046	Cc1cccc(S[At])c1_7.201	Fc1cccc(S[At])c1_7.538	Clc1cccc(S[At])c1_7.770	[At]Sc1cccs1_7.959	[At]Sc1ccccc1_8.523
158455_O=C(O)CCCCCC[C@H]1[C@@H](O)C[C@@H](O)[C@@H]1CCC(O)CS[At]	[At]c1nccs1_5.846	FC(F)(F)c1cccc([At])c1_6.495	Cc1cccc([At])c1_7.201	Fc1cccc([At])c1_7.538	Clc1cccc([At])c1_7.770	[At]c1cccs1_7.959	[At]c1ccccc1_8.523
158455_O=C(O)CCCCCC[C@H]1[C@@H](O)C[C@@H](O)[C@@H]1CC[At]	OC([At])CSc1nccs1_5.846	O[C@H]([At])CCc1ccccc1_6.244	CCCCC[C@H](O)[At]_6.456	OC([At])CNc1ccccc1_7.046	Cc1cccc(SCC(O)[At])c1_7.201	OC([At])CSc1cccc(F)c1_7.538	OC([At])CSc1cccc(Cl)c1_7.770	O[C@H]([At])COc1ccccc1_7.921	OC([At])CSc1cccs1_7.959	OC([At])CSc1ccccc1_8.523	O[C@H]([At])COc1cccc(Cl)c1_8.585
158455_O=C(O)CCCCCC[C@H]1[C@@H](O)C[C@@H](O)[C@@H]1CCC(O)[At]	[At]CSc1nccs1_5.846	FC(F)(F)c1cccc(SC[At])c1_6.495	[At]CNc1ccccc1_7.046	Cc1cccc(SC[At])c1_7.201	Fc1cccc(SC[At])c1_7.538	Clc1cccc(SC[At])c1_7.770	[At]CSc1cccs1_7.959	[At]CSc1ccccc1_8.523
158455_O=C(O)CCCCCC[C@H]1[C@@H](O)C[C@@H](O)[C@@H]1C[At]	OC(C[At])CSc1nccs1_5.846	O[C@H](C[At])CCc1ccccc1_6.244	CCCCC[C@H](O)C[At]_6.456	OC(C[At])CNc1ccccc1_7.046	O[C@H](C[At])COc1ccccc1_7.921	OC(C[At])CSc1cccs1_7.959	OC(C[At])CSc1ccccc1_8.523
158455_O=C(O)CCCCCC[C@H]1[C@@H](O)C[C@@H](O)[C@@H]1CC[C@@H](O)[At]	[At]CCc1ccccc1_6.244	CCCCC[At]_6.456	[At]COc1ccccc1_7.921	Clc1cccc(OC[At])c1_8.585
158455_O=C(O)CCCCCC[C@H]1[C@@H](O)C[C@@H](O)[C@@H]1CC[C@@H](O)C[At]	[At]Cc1ccccc1_6.244	CCCC[At]_6.456	[At]Oc1ccccc1_7.921	Clc1cccc(O[At])c1_8.585
158172_O=C(O)CCCCCC[C@H]1[C@@H](O)C[C@@H](O)[C@@H]1CCC(O)CSc1cccc([At])c1	C[At]_5.337	FC(F)(F)[At]_5.569	[H][At]_6.040	F[At]_6.439
158172_O=C(O)CCCCCC[C@H]1[C@@H](O)C[C@@H](O)[C@@H]1CCC(O)C[At]	[At]Nc1ccccc1_5.301	Cc1cccc(S[At])c1_5.337	FC(F)(F)c1cccc(S[At])c1_5.569	[At]Sc1cccs1_5.959	[At]Sc1ccccc1_6.040	Fc1cccc(S[At])c1_6.439
158172_O=C(O)CCCCCC[C@H]1[C@@H](O)C[C@@H](O)[C@@H]1CCC(O)CS[At]	Cc1cccc([At])c1_5.337	FC(F)(F)c1cccc([At])c1_5.569	[At]c1cccs1_5.959	[At]c1ccccc1_6.040	Fc1cccc([At])c1_6.439
158172_O=C(O)CCCCCC[C@H]1[C@@H](O)C[C@@H](O)[C@@H]1CC[At]	O[C@H]([At])CCc1ccccc1_5.252	OC([At])CNc1ccccc1_5.301	Cc1cccc(SCC(O)[At])c1_5.337	O[C@H]([At])COc1cccc(Cl)c1_5.866	OC([At])CSc1cccs1_5.959	OC([At])CSc1ccccc1_6.040	O[C@H]([At])COc1ccccc1_6.147	OC([At])CSc1cccc(F)c1_6.439
158172_O=C(O)CCCCCC[C@H]1[C@@H](O)C[C@@H](O)[C@@H]1CCC(O)[At]	[At]CNc1ccccc1_5.301	Cc1cccc(SC[At])c1_5.337	FC(F)(F)c1cccc(SC[At])c1_5.569	[At]CSc1cccs1_5.959	[At]CSc1ccccc1_6.040	Fc1cccc(SC[At])c1_6.439
158172_O=C(O)CCCCCC[C@H]1[C@@H](O)C[C@@H](O)[C@@H]1C[At]	O[C@H](C[At])CCc1ccccc1_5.252	OC(C[At])CNc1ccccc1_5.301	OC(C[At])CSc1cccs1_5.959	OC(C[At])CSc1ccccc1_6.040	O[C@H](C[At])COc1ccccc1_6.147
158172_O=C(O)CCCCCC[C@H]1[C@@H](O)C[C@@H](O)[C@@H]1CC[C@@H](O)[At]	[At]CCc1ccccc1_5.252	Clc1cccc(OC[At])c1_5.866	[At]COc1ccccc1_6.147
158172_O=C(O)CCCCCC[C@H]1[C@@H](O)C[C@@H](O)[C@@H]1CC[C@@H](O)C[At]	[At]Cc1ccccc1_5.252	Clc1cccc(O[At])c1_5.866	[At]Oc1ccccc1_6.147
50382_C[C@]12CC[C@H]3[C@@H](CC=C4C[C@@H](O)CC[C@@]43C)[C@@H]1CC=C2[At]	[At]c1ccno1_6.967	[At]c1cc[nH]n1_7.377	[At]c1c[nH]cn1_7.620	[At]c1ncc[nH]1_7.678
50382_C[C@]12CCC3C(CCC4=CC(=O)CC[C@@]43C)C1CC=C2[At]	[At]c1cc[nH]n1_7.229	[At]c1c[nH]cn1_7.301	[At]c1ccno1_7.409
34651_CCc1nc2c(C)cc(C)nc2n1Cc1ccc(-c2cc(C[At])sc2S(=O)(=O)NC(=O)c2ccccc2)cc1	[At]N1CCOCC1_7.060	CC(C)[At]_7.620	C[At]_8.000	[At]c1ccccc1_8.000	CCCC[At]_8.125	CC[At]_8.284	[H][At]_9.523
34651_CCc1nc2c(C)cc(C)nc2n1Cc1ccc(-c2cc([At])sc2S(=O)(=O)NC(=O)c2ccccc2)cc1	[At]CN1CCOCC1_7.060	C[Si](C)(C)[At]_7.357	CC(C)C[At]_7.620	CC[At]_8.000	[At]Cc1ccccc1_8.000	CCCCC[At]_8.125	CCC[At]_8.284	[H][At]_8.824	C[At]_9.523
34651_CCc1nc2c(C)cc(C)nc2n1Cc1ccc(-c2cc(CC[At])sc2S(=O)(=O)NC(=O)c2ccccc2)cc1	[H][At]_8.000	CCC[At]_8.125	C[At]_8.284
35560_CCc1nc2c(C)cc(C)nc2n1Cc1ccc(-c2cc(C[At])sc2S(=O)(=O)NC(=O)c2ccccc2)cc1	[H][At]_5.398	C[At]_6.046	CCCC[At]_6.824	[At]c1ccccc1_6.824	CC[At]_6.886	[At]N1CCOCC1_6.921	CC(C)[At]_7.658
35560_CCc1nc2c(C)cc(C)nc2n1Cc1ccc(-c2cc([At])sc2S(=O)(=O)NC(=O)c2ccccc2)cc1	[H][At]_4.602	C[At]_5.398	CC[At]_6.046	C[Si](C)(C)[At]_6.721	CCCCC[At]_6.824	[At]Cc1ccccc1_6.824	CCC[At]_6.886	[At]CN1CCOCC1_6.921	CC(C)C[At]_7.658
35560_CCc1nc2c(C)cc(C)nc2n1Cc1ccc(-c2cc(CC[At])sc2S(=O)(=O)NC(=O)c2ccccc2)cc1	[H][At]_6.046	CCC[At]_6.824	C[At]_6.886
54909_Cc1c([At])sc2nc(N)nc(N)c12	Clc1ccc([At])cc1Cl_5.699	[At]c1ccccc1_5.824	[At]Cc1ccccc1_5.886
154560_COC(=O)c1c([At])c2ccc(OCc3ccccn3)cc2c(=O)n1-c1ccc(N)cc1	COc1cc([At])cc(OC)c1O_7.854	COc1cc([At])cc(O)c1OC_8.071	COc1cc([At])cc(OC)c1OC_9.000	COc1cc([At])cc(OC)c1C_9.409	COc1cc([At])cc(OC)c1Br_9.658
154560_COC(=O)c1c(-c2cc(OC)c([At])c(OC)c2)c2ccc(OCc3ccccn3)cc2c(=O)n1-c1ccc(N)cc1	O[At]_7.854	CO[At]_9.000	C[At]_9.409	Br[At]_9.658
154560_COC(=O)c1c(-c2cc(OC)c(OC)c(OC)c2)c2cc(OC)c(OC)cc2c(=O)n1[At]	[At]C1CCCC1_6.237	[At]Cc1ccccc1_6.420	Nc1cccc([At])c1_6.602	C[At]_6.638	[At]C1CCCCC1_6.638	Clc1ccc([At])cc1_6.770	Oc1ccc([At])cc1_6.959	[At]c1ccccc1_7.523	Nc1ccc([At])cc1_7.678
154560_COc1cc(-c2c([At])n(-c3ccc(N)cc3)c(=O)c3cc(OCc4ccccn4)ccc23)cc(OC)c1OC	CN(C)C(=O)[At]_5.678	O=C(O)[At]_5.721	NC(=O)[At]_6.310	CNC(=O)[At]_6.658	CCOC(=O)[At]_7.745	COC(=O)[At]_9.000
154560_COc1cc(-c2c(C(=O)O[At])n(-c3ccc(N)cc3)c(=O)c3cc(OCc4ccccn4)ccc23)cc(OC)c1OC	[H][At]_5.721	CC[At]_7.745	C[At]_9.000
154560_COC(=O)c1c(-c2cc(OC)c(OC)c(OC)c2)c2cc(OC)c(OC)cc2c(=O)n1-c1ccc([At])cc1	Cl[At]_6.770	O[At]_6.959	[H][At]_7.523	N[At]_7.678
154560_COC(=O)c1c(-c2cc(OC)c(OC)c(OC)c2)c2ccc([At])cc2c(=O)n1-c1ccc(N)cc1	CO[At]_7.699	[At]OCCc1ccccn1_8.301	[At]OCc1ccncc1_8.509	[At]OCc1ccccc1_8.921	[At]OCc1cccnc1_8.959	[At]OCc1ccccn1_9.000
154560_COC(=O)c1c(-c2cc(OC)c(OC)c(OC)c2)c2ccc(O[At])cc2c(=O)n1-c1ccc(N)cc1	C[At]_7.699	[At]CCc1ccccn1_8.301	[At]Cc1ccncc1_8.509	[At]Cc1ccccc1_8.921	[At]Cc1cccnc1_8.959	[At]Cc1ccccn1_9.000
154560_COC(=O)c1c(-c2cc(OC)c(OC)c(OC)c2)c2ccc(OC[At])cc2c(=O)n1-c1ccc(N)cc1	[H][At]_7.699	[At]Cc1ccccn1_8.301	[At]c1ccncc1_8.509	[At]c1ccccc1_8.921	[At]c1cccnc1_8.959	[At]c1ccccn1_9.000
144455_O=C(O)[C@H](CCc1ccccc1)N[C@H]([At])Cc1ccccc1	O=C([At])N[C@@H](CO)C(=O)O_6.406	O=C([At])NC[C@@H](O)C(=O)O_7.678	O=C(O)CCNC(=O)[At]_7.796	O=C([At])NC[C@H](O)C(=O)O_7.891
144455_O=C(O)[C@H](CCc1ccccc1)N[C@@H](Cc1ccccc1)C(=O)N[At]	O=C(O)[C@@H]([At])CO_6.406	O=C(O)[C@H](O)C[At]_7.678	O=C(O)CC[At]_7.796	O=C(O)[C@@H](O)C[At]_7.891
144455_O=C(O)[C@H](CCc1ccccc1)N[C@@H](Cc1ccccc1)C(=O)NC[At]	O=C(O)[C@H](O)[At]_7.678	O=C(O)C[At]_7.796	O=C(O)[C@@H](O)[At]_7.891
196959_Cc1cc2c(cc1C)N([At])C(=O)c1cc(N)cnc1O2	C[At]_6.492	CC[At]_7.149	CC(C)[At]_7.347
196959_CCN1C(=O)c2cccnc2Oc2cc(C)cc([At])c21	N[At]_6.879	O=[N+]([O-])[At]_7.509	C[At]_7.538	N#C[At]_7.721
196959_Cc1cc([At])c2c(c1)Oc1ncccc1C(=O)N2C	N[At]_6.000	N#C[At]_7.260	O=[N+]([O-])[At]_7.638	COC(=O)[At]_7.658
196959_Cc1ccc2c(c1)Oc1ccc([At])cc1C(=O)N2C	O[At]_6.194	[H][At]_6.222	N#C[At]_6.553	N[At]_7.523
196959_Cc1cc(C)c2c(c1)Oc1ccc([At])cc1C(=O)N2C	O[At]_7.201	[H][At]_7.244	N#C[At]_7.301	N[At]_7.699
196959_O=C1c2ccccc2Oc2ccccc2N1[At]	CC[At]_6.252	C=CC[At]_6.333	CCC[At]_6.426	CC(C)[At]_6.469
196959_O=C1c2ccccc2Oc2ccccc2N1C[At]	C[At]_6.252	C=C[At]_6.333	CC[At]_6.426
50389_C[C@]12CC[C@H]3[C@@H](CC=C4C[C@@H](O)CC[C@@]43C)[C@@H]1CC=C2[At]	[At]c1ccno1_7.076	[At]c1c[nH]cn1_7.310	[At]c1cc[nH]n1_7.553
50389_C[C@]12CCC3C(CCC4=CC(=O)CC[C@@]43C)C1CC=C2[At]	[At]c1cc[nH]n1_7.119	[At]c1ccno1_7.495	[At]c1c[nH]cn1_7.854
208709_CN1CCc2nc(C(=O)N3CCN(S(=O)(=O)c4ccc5cc(Cl)ccc5c4)CC3C(=O)NC[At])sc2C1	[H][At]_5.870	[At]c1ccccc1_5.886	O=C([At])N1CCOCC1_6.000	NC(=O)[At]_6.056
208709_CN1CCc2nc(C(=O)N3CCN(S(=O)(=O)c4ccc5cc(Cl)ccc5c4)CC3C(=O)N[At])sc2C1	C[At]_5.870	[At]Cc1ccccc1_5.886	O=C(C[At])N1CCOCC1_6.000	[H][At]_6.000	NC(=O)C[At]_6.056	CC(C)[At]_6.086
208709_CN1CCc2nc(C(=O)N3CCN(S(=O)(=O)c4ccc5cc(Cl)ccc5c4)CC3[At])sc2C1	CN(C)C(=O)[At]_5.222	CNC(=O)[At]_5.870	O=C([At])NCc1ccccc1_5.886	NC(=O)[At]_6.000	O=C([At])NCC(=O)N1CCOCC1_6.000	NC(=O)CNC(=O)[At]_6.056	CC(C)NC(=O)[At]_6.086	[H][At]_6.252
208709_O=C([At])N1CCN(S(=O)(=O)c2ccc3cc(Cl)ccc3c2)CC1	C[N+]1(C)CCc2nc([At])sc2C1_5.495	[At]c1nc2c(s1)CNCC2_5.538	CN1CCc2nc([At])sc2C1_6.252
87885_CN(C)c1ccc(C(=O)NCCC[At])cc1	O=C(C[At])NO_5.699	O=C(CCCC[At])NO_6.523	O=C(CCC[At])NO_7.000	O=C(CC[At])NO_7.000
87885_CN(C)c1ccc(C(=O)NCC[At])cc1	O=C(CC[At])NO_5.699	O=C(CCCCC[At])NO_6.523	O=C(CCCC[At])NO_7.000	O=C(CCC[At])NO_7.000
87885_CN(C)c1ccc(C(=O)NCCCC[At])cc1	O=C([At])NO_5.699	O=C(CCC[At])NO_6.523	O=C(CC[At])NO_7.000	O=C(C[At])NO_7.000
87885_O=C(CCCCCNC(=O)c1ccc([At])cc1)NO	[H][At]_6.046	O=[N+]([O-])[At]_6.745	Cl[At]_6.824	CO[At]_6.854	CN(C)[At]_7.000	[At]c1ccccc1_7.000
87885_O=C([At])NCCCCCC(=O)NO	[At]c1ccccc1_6.046	Clc1ccc([At])cc1_6.824	COc1ccc([At])cc1_6.854
87885_CN(C)c1ccc(C(=O)NCCCCC[At])cc1	O=C(CC[At])NO_6.523	O=C(C[At])NO_7.000	O=C([At])NO_7.000
226394_O=C([At])Nc1ccc(C(=O)N2CCc3c[nH]nc3-c3sccc32)cc1	Fc1ccc([At])c(Cl)c1_6.469	Cc1ccccc1[At]_6.921	Cc1ccc(F)cc1[At]_7.161
226394_O=C(c1ccc([At])cc1)N1CCc2c[nH]nc2-c2sccc21	O=C(N[At])c1ccc(F)cc1Cl_6.469	Cc1ccccc1C(=O)N[At]_6.921	Cc1ccc(F)cc1C(=O)N[At]_7.161
214703_O=C([At])Nc1ccc(C(=O)N2CCc3c[nH]nc3-c3sccc32)cc1	Fc1ccc([At])c(Cl)c1_6.854	Cc1ccccc1[At]_6.886	Cc1ccc(F)cc1[At]_7.149
214703_O=C(c1ccc([At])cc1)N1CCc2c[nH]nc2-c2sccc21	O=C(N[At])c1ccc(F)cc1Cl_6.854	Cc1ccccc1C(=O)N[At]_6.886	Cc1ccc(F)cc1C(=O)N[At]_7.149
60934_[At]CN1CC[C@H]2c3ccccc3CC[C@H]2C1	O=[N+]([O-])c1ccc(C[At])cc1_6.230	CC(C)(C)c1ccc([At])cc1_6.540	[At]Cc1ccccc1_6.790	CCC[At]_6.840	COc1ccc([At])cc1_7.450
60934_[At]N1CC[C@H]2c3ccccc3CC[C@H]2C1	[At]C1CCCCC1_5.570	[At]CCc1ccccc1_6.790	CCCC[At]_6.840	COc1ccc(C[At])cc1_7.450
60934_[At]CCN1CC[C@H]2c3ccccc3CC[C@H]2C1	O=[N+]([O-])c1ccc([At])cc1_6.230	[At]c1ccccc1_6.790	CC[At]_6.840
53751_CCC1(c2ccncc2)CCC(=O)N(CCC[At])C1=O	CCCCCCC[At]_3.469	CCCC[At]_3.678	CC[At]_3.680	CCCCCC[At]_3.757	CCCCC[At]_3.959
53751_CCC1(c2ccncc2)CCC(=O)N(CC[At])C1=O	CCCCCCCC[At]_3.469	CCCCC[At]_3.678	CCC[At]_3.680	CCCCCCC[At]_3.757	CCCCCC[At]_3.959
53751_CCC1(c2ccncc2)CCC(=O)N(CCCC[At])C1=O	CCCCCC[At]_3.469	CCC[At]_3.678	C[At]_3.680	CCCCC[At]_3.757	CCCC[At]_3.959
53751_CCC1(c2ccncc2)CCC(=O)N(C[At])C1=O	CCCCCCCCC[At]_3.469	CCCCCC[At]_3.678	CCCC[At]_3.680	CCCCCCCC[At]_3.757	CCCCCCC[At]_3.959
53751_CCC1(c2ccncc2)CCC(=O)N([At])C1=O	CCCCCCCCCC[At]_3.469	CCCCCCC[At]_3.678	CCCCC[At]_3.680	CCCCCCCCC[At]_3.757	CCCCCCCC[At]_3.959
53751_CCC1(c2ccncc2)CCC(=O)N(CCCCCCC[At])C1=O	CCC[At]_3.469	[H][At]_3.678	CC[At]_3.757	C[At]_3.959
53751_CCC1(c2ccncc2)CCC(=O)N(CCCCC[At])C1=O	CCCCC[At]_3.469	CC[At]_3.678	[H][At]_3.680	CCCC[At]_3.757	CCC[At]_3.959
53751_CCC1(c2ccncc2)CCC(=O)N(CCCCCC[At])C1=O	CCCC[At]_3.469	C[At]_3.678	CCC[At]_3.757	CC[At]_3.959
53751_CCC1(c2ccncc2)CCC(=O)N(CCCCCCCC[At])C1=O	CC[At]_3.469	C[At]_3.757	[H][At]_3.959
220754_O=C([At])Nc1ccc2c(C(=O)c3ccccc3)c(O)n(O)c2c1	[At]c1ccccc1_4.252	[At]c1ccc2ccccc2c1_4.538	Clc1ccccc1C=C[At]_4.585
66889_Brc1cccc(Nc2ncnc3ccc([At])cc23)c1	CC(=O)OCN(C)N=N[At]_6.886	CN(CO)N=N[At]_6.959	C/N=N/N[At]_7.155	N[At]_7.398
214551_Cn1cc2c(n1)-c1sccc1N(C(=O)c1ccc([At])cc1)CC2	O=C(N[At])C1CCCCC1_5.328	O=C(N[At])c1ccc(Cl)cc1Cl_5.678	Cc1ccccc1C(=O)N[At]_5.697
214551_Cn1cc2c(n1)-c1sccc1N(C(=O)c1ccc(NC(=O)[At])cc1)CC2	[At]C1CCCCC1_5.328	Clc1ccc([At])c(Cl)c1_5.678	Cc1ccccc1[At]_5.697
214551_O=C([At])Nc1ccc(C(=O)N2CCc3c[nH]nc3-c3sccc32)cc1	Cc1ccccc1[At]_5.678	Fc1ccc([At])c(Cl)c1_5.699	Cc1ccc(F)cc1[At]_5.770
214551_O=C(c1ccc([At])cc1)N1CCc2c[nH]nc2-c2sccc21	Cc1ccccc1C(=O)N[At]_5.678	O=C(N[At])c1ccc(F)cc1Cl_5.699	Cc1ccc(F)cc1C(=O)N[At]_5.770
214882_Cn1cc2c(n1)-c1sccc1N(C(=O)c1ccc([At])cc1)CC2	O=C(N[At])C1CCCCC1_6.638	O=C(N[At])c1ccc(Cl)cc1Cl_7.420	Cc1ccccc1C(=O)N[At]_7.620
214882_Cn1cc2c(n1)-c1sccc1N(C(=O)c1ccc(NC(=O)[At])cc1)CC2	[At]C1CCCCC1_6.638	Clc1ccc([At])c(Cl)c1_7.420	Cc1ccccc1[At]_7.620
88599_CC1=NN(C(=O)c2ccccc2O)C(=O)C1=C[At]	[At]c1ccco1_5.569	O=[N+]([O-])c1cccc([At])c1_5.854	COc1ccc([At])cc1_6.046	Oc1cccc([At])c1_6.046	COc1cc([At])ccc1O_6.097	O=[N+]([O-])c1ccc([At])cc1_6.097	Oc1ccc([At])cc1_6.222	Oc1ccccc1[At]_6.222	COc1ccc([At])cc1OC_6.301
88599_CC1=NN(C(=O)c2ccccc2O)C(=O)/C1=C/c1ccc([At])cc1	CO[At]_6.046	O=[N+]([O-])[At]_6.097	O[At]_6.222
88602_CC1=NN(C(=O)c2ccccc2O)C(=O)C1=C[At]	Oc1cccc([At])c1_5.131	Oc1ccccc1[At]_5.553	O=[N+]([O-])c1cccc([At])c1_5.585	[At]c1ccco1_5.699	Oc1ccc([At])cc1_6.046	COc1cc([At])ccc1O_6.222	COc1ccc([At])cc1_6.222	O=[N+]([O-])c1ccc([At])cc1_6.222	COc1ccc([At])cc1OC_6.301
88602_CC1=NN(C(=O)c2ccccc2O)C(=O)/C1=C/c1ccc([At])cc1	O[At]_6.046	CO[At]_6.222	O=[N+]([O-])[At]_6.222
88602_O=C(NN1C(=O)C(Cl)C1[At])c1ccccc1O	Oc1ccc([At])cc1_3.545	Oc1ccccc1[At]_3.578	COc1cc([At])ccc1O_3.582	COc1ccc([At])cc1_3.777	Clc1cccc([At])c1_3.903	COc1ccc([At])cc1OC_3.975	Clc1ccccc1[At]_4.027
158298_O=C(O)CCCCCC[C@H]1[C@@H](O)C[C@@H](O)[C@@H]1C[At]	CCCCC[C@H](O)C[At]_5.310	O[C@H](C[At])CCc1ccccc1_5.602	OC(C[At])CSc1cccs1_5.886
158298_O=C(O)CCCCCC[C@H]1[C@@H](O)C[C@@H](O)[C@@H]1CC[C@@H](O)[At]	Clc1cccc(OC[At])c1_5.174	CCCCC[At]_5.310	[At]CCc1ccccc1_5.602
158298_O=C(O)CCCCCC[C@H]1[C@@H](O)C[C@@H](O)[C@@H]1CC[C@@H](O)C[At]	Clc1cccc(O[At])c1_5.174	CCCC[At]_5.310	[At]Cc1ccccc1_5.602
158298_O=C(O)CCCCCC[C@H]1[C@@H](O)C[C@@H](O)[C@@H]1CC[At]	O[C@H]([At])COc1cccc(Cl)c1_5.174	CCCCC[C@H](O)[At]_5.310	O[C@H]([At])CCc1ccccc1_5.602	OC([At])CSc1cccc(Cl)c1_5.620	OC([At])CSc1cccs1_5.886
158314_O=C(O)CCCCCC[C@H]1[C@@H](O)C[C@@H](O)[C@@H]1CC[At]	O[C@H]([At])COc1ccccc1_5.229	O[C@H]([At])COc1cccc(Cl)c1_5.509	OC([At])CSc1cccs1_6.000
30295_O=C(C[At])Nc1nc2ccc(Cl)cc2c2nc(-c3ccco3)nn12	NC[At]_4.876	Nc1ccc([At])cc1_5.131	[H][At]_5.577	NCCC[At]_5.752	NCC[At]_6.569
30295_Clc1ccc2nc([At])n3nc(-c4ccco4)nc3c2c1	NCCC(=O)N[At]_4.876	Nc1ccc(CC(=O)N[At])cc1_5.131	CC(=O)N[At]_5.577	CC(C)(C)OC(=O)N[At]_5.618	CC(C)(C)C(=O)N[At]_5.620	NCCCCC(=O)N[At]_5.752	N[At]_5.921	NCCCC(=O)N[At]_6.569
30295_O=C([At])Nc1nc2ccc(Cl)cc2c2nc(-c3ccco3)nn12	NCC[At]_4.876	Nc1ccc(C[At])cc1_5.131	C[At]_5.577	CC(C)(C)[At]_5.620	NCCCC[At]_5.752	NCCC[At]_6.569
30295_O=C(CC[At])Nc1nc2ccc(Cl)cc2c2nc(-c3ccco3)nn12	N[At]_4.876	NCC[At]_5.752	NC[At]_6.569
71739_Cc1cc(C)cc(-c2c(O)nc3cc(Cl)c([N+](=O)[O-])cc3c2[At])c1	[At]OCCC1NCCc2ccccc21_6.125	[At]OCC[C@@H]1Cc2ccccc2CN1_7.155	CC1CCC(CCO[At])NC1_7.201	CC1CCCNC1CCO[At]_7.347	CC[C@H]1CCC[C@@H](CCO[At])N1_7.745	C[C@H]1CCC[C@@H](CCO[At])N1_7.824	[At]OCC[C@@H]1CCCCN1_8.000	[At]OCC[C@H]1CCCCN1_8.000
71739_Cc1cc(C)cc(-c2c(O)nc3cc(Cl)c([N+](=O)[O-])cc3c2O[At])c1	[At]CCC1NCCc2ccccc21_6.125	[At]CC[C@@H]1Cc2ccccc2CN1_7.155	CC1CCC(CC[At])NC1_7.201	CC1CCCNC1CC[At]_7.347	CC[C@H]1CCC[C@@H](CC[At])N1_7.745	C[C@H]1CCC[C@@H](CC[At])N1_7.824	[At]CC[C@@H]1CCCCN1_8.000	[At]CC[C@H]1CCCCN1_8.000
71739_Cc1cc(C)cc(-c2c(O)nc3cc(Cl)c([N+](=O)[O-])cc3c2OC[At])c1	[At]CC1NCCc2ccccc21_6.125	[At]C[C@@H]1Cc2ccccc2CN1_7.155	CC1CCC(C[At])NC1_7.201	CC1CCCNC1C[At]_7.347	CC[C@H]1CCC[C@@H](C[At])N1_7.745	C[C@H]1CCC[C@@H](C[At])N1_7.824	[At]C[C@@H]1CCCCN1_8.000	[At]C[C@H]1CCCCN1_8.000
71739_Cc1cc(C)cc(-c2c(O)nc3cc(Cl)c([N+](=O)[O-])cc3c2OCC[At])c1	[At]C1NCCc2ccccc21_6.125	[At][C@@H]1Cc2ccccc2CN1_7.155	CC1CCC([At])NC1_7.201	CC1CCCNC1[At]_7.347	CC[C@H]1CCC[C@H]([At])N1_7.745	C[C@H]1CCC[C@@H]([At])N1_7.824	[At][C@@H]1CCCCN1_8.000	[At][C@H]1CCCCN1_8.000
71583_Cc1cc(C)cc(-c2c(O)nc3cc(Cl)c(C(=O)Nc4ccncn4)cc3c2OCC[At])c1	CCC1CCC[C@H]([At])N1_8.244	[At][C@@H]1CCCCN1_9.046	C[C@@H]1CCC[C@@H]([At])N1_9.301	C[C@H]1CCC[C@@H]([At])N1_9.301
71583_Cc1cc(C)cc(-c2c(O)nc3cc(Cl)c(C(=O)Nc4ccncn4)cc3c2[At])c1	CCC1CCC[C@@H](CCO[At])N1_8.244	[At]OCC[C@@H]1CCCCN1_9.046	C[C@@H]1CCC[C@@H](CCO[At])N1_9.301	C[C@H]1CCC[C@@H](CCO[At])N1_9.301
71583_Cc1cc(C)cc(-c2c(O)nc3cc(Cl)c(C(=O)Nc4ccncn4)cc3c2OC[At])c1	CCC1CCC[C@@H](C[At])N1_8.244	[At]C[C@@H]1CCCCN1_9.046	C[C@@H]1CCC[C@@H](C[At])N1_9.301	C[C@H]1CCC[C@@H](C[At])N1_9.301
71583_Cc1cc(C)cc(-c2c(O)nc3cc(Cl)c(C(=O)Nc4ccncn4)cc3c2O[At])c1	CCC1CCC[C@@H](CC[At])N1_8.244	[At]CC[C@@H]1CCCCN1_9.046	C[C@@H]1CCC[C@@H](CC[At])N1_9.301	C[C@H]1CCC[C@@H](CC[At])N1_9.301
71583_Cc1cc(-c2c(O)nc3cc(Cl)c(C(=O)Nc4ccncn4)cc3c2OCC[At])cc(C)c1C	FC(F)(F)C1CCC[C@@H]([At])N1_8.699	C[C@H]1CCC[C@@H]([At])N1_9.222	[At][C@@H]1CCCCN1_9.523
71583_Cc1cc(-c2c(O)nc3cc(Cl)c(C(=O)Nc4ccncn4)cc3c2O[At])cc(C)c1C	FC(F)(F)C1CCC[C@@H](CC[At])N1_8.699	C[C@H]1CCC[C@@H](CC[At])N1_9.222	[At]CC[C@@H]1CCCCN1_9.523
71583_Cc1cc(-c2c(O)nc3cc(Cl)c(C(=O)Nc4ccncn4)cc3c2OC[At])cc(C)c1C	FC(F)(F)C1CCC[C@@H](C[At])N1_8.699	C[C@H]1CCC[C@@H](C[At])N1_9.222	[At]C[C@@H]1CCCCN1_9.523
71583_Cc1cc(-c2c(O)nc3cc(Cl)c(C(=O)Nc4ccncn4)cc3c2[At])cc(C)c1C	FC(F)(F)C1CCC[C@@H](CCO[At])N1_8.699	C[C@H]1CCC[C@@H](CCO[At])N1_9.222	[At]OCC[C@@H]1CCCCN1_9.523
196792_COC1/C=C/OC2(C)Oc3c(C)c(O)c4c(O)c(c([At])cc4c3C2=O)NC(=O)/C(C)=C\C=C\C(C)C(O)C(C)C(O)C(C)C(OC(C)=O)C1C	[At]CN1CCNCC1_2.839	[H][At]_3.432	CN1CCN(N=C[At])CC1_4.377	NN1CCN(N=C[At])CC1_4.602	O=C[At]_4.770	[At]C=NN1CCCC1_4.770	O[At]_4.886	[At]C=NN1CCCCCCCCCC1_5.180	[At]C=NOCCCc1ccccc1_5.252
98639_CC(C)(O)c1ccccc1CC[C@@H](SCC1(CC(=O)O)CC1)c1cccc(C=C[At])c1	[At]c1nccs1_6.419	CC(C)c1nc([At])sc1Cl_6.738	COc1ccc(-c2csc([At])n2)cc1_6.933	Clc1ccc(-c2csc([At])n2)cc1_7.051	COc1ccc2nc([At])sc2c1_7.322	[At]c1nc(CSc2ccccc2)cs1_7.375	[At]c1nc2ccccc2s1_7.775	Fc1ccc(-c2csc([At])n2)cc1_7.993	FC(F)(F)c1ccc2sc([At])nc2c1_8.030	[At]c1nc(-c2ccccc2)cs1_8.066	Cc1sc([At])nc1C(C)C_8.088	Clc1ccc2sc([At])nc2c1_8.168	[At]c1nc2c(s1)CCC2_8.430	Fc1ccc2sc([At])nc2c1_8.481	CC(C)(C)c1csc([At])n1_8.590	[At]c1nc(C2CC2)cs1_8.625	[At]c1nc(C2CCCCC2)cs1_8.678	CC(C)c1csc([At])n1_8.721	[At]c1nc2c(s1)CCCC2_8.824	[At]c1nc(C2CCCC2)cs1_8.976	Fc1cc2nc([At])sc2cc1F_9.097	[At]c1nc(C2CCC2)cs1_9.261
98639_CC(C)(O)c1ccccc1CC[C@@H](SCC1(CC(=O)O)CC1)c1cccc(/C=C/c2nc([At])cs2)c1	[H][At]_6.419	COc1ccc([At])cc1_6.933	Clc1ccc([At])cc1_7.051	[At]CSc1ccccc1_7.375	Fc1ccc([At])cc1_7.993	[At]c1ccccc1_8.066	CC(C)(C)[At]_8.590	[At]C1CC1_8.625	[At]C1CCCCC1_8.678	CC(C)[At]_8.721	[At]C1CCCC1_8.976	[At]C1CCC1_9.261
98639_CC(C)(O)c1ccccc1CC[C@@H](SCC1(CC(=O)O)CC1)c1cccc([At])c1	[At]C=Cc1nccs1_6.419	CC(C)c1nc(C=C[At])sc1Cl_6.738	Clc1ccc(-c2csc(C=C[At])n2)cc1_7.051	COc1ccc2nc(C=C[At])sc2c1_7.322	[At]C=Cc1nc2ccccc2s1_7.775	Fc1ccc(-c2csc(C=C[At])n2)cc1_7.993	[At]C=Cc1nc(-c2ccccc2)cs1_8.066	Cc1sc(C=C[At])nc1C(C)C_8.088	Clc1ccc2sc(C=C[At])nc2c1_8.168	[At]C=Cc1nc2c(s1)CCC2_8.430	Fc1ccc2sc(C=C[At])nc2c1_8.481	CC(C)(C)c1csc(C=C[At])n1_8.590	[At]C=Cc1nc(C2CC2)cs1_8.625	[At]C=Cc1nc(C2CCCCC2)cs1_8.678	CC(C)c1csc(C=C[At])n1_8.721	[At]C=Cc1nc2c(s1)CCCC2_8.824	[At]C=Cc1nc(C2CCCC2)cs1_8.976	Fc1cc2nc(C=C[At])sc2cc1F_9.097	[At]C=Cc1nc(C2CCC2)cs1_9.261
98639_CC(C)c1nc(/C=C/c2cccc([C@@H](CCc3ccccc3C(C)(C)O)SCC3(CC(=O)O)CC3)c2)sc1[At]	Cl[At]_6.738	C[At]_8.088	[H][At]_8.721
98639_CC(C)(O)c1ccccc1CC[C@@H](SCC1(CC(=O)O)CC1)c1cccc(/C=C/c2nc3cc([At])ccc3s2)c1	[H][At]_7.775	FC(F)(F)[At]_8.030	Cl[At]_8.168	F[At]_8.481
98639_CC(C)(O)c1ccccc1CC[C@@H](SCC1(CC(=O)O)CC1)c1cccc(/C=C/c2nc(-c3ccc([At])cc3)cs2)c1	CO[At]_6.933	Cl[At]_7.051	F[At]_7.993	[H][At]_8.066
160737_CC(C)c1ccccc1SC1=C(O)OC(CC[At])(c2ccccc2)CC1=O	O=C([At])N1CCOCC1_5.613	O=C([At])N1CCNCC1_5.956	O=C([At])N1CCSCC1_5.957	CN(Cc1ccccc1)C(=O)C[At]_6.170	CN(C(=O)C[At])c1ccccc1_6.205	O=C(CC[At])N1CCSCC1_6.234	O=C(C[At])N1CCNCC1_6.249	O=C(C[At])Nc1ccccc1_6.368	O=C(C[At])N1CCSCC1_6.545	O=C(CC[At])N1CCNCC1_6.631	CN(CCc1ccccc1)C(=O)C[At]_6.666	O=C(CC[At])N1CCOCC1_6.710	O=C(C[At])N1CCOCC1_6.730	O=C(C[At])NCCc1ccccc1_6.836	NC(=O)C[At]_6.996	NC(=O)CC[At]_7.036	O=C(CC[At])Nc1ccccc1_7.041	CCC[At]_7.056	O=C(C[At])NCc1ccccc1_7.092	O=C(CC[At])NCCc1ccccc1_7.149	O=C(CC[At])NCc1ccccc1_7.585	O=C(O)CC[At]_8.745
160737_CC(C)c1ccccc1SC1=C(O)OC([At])(c2ccccc2)CC1=O	O=C(CC[At])N1CCOCC1_5.613	O=C(CC[At])N1CCNCC1_5.956	O=C(CC[At])N1CCSCC1_5.957	CN(Cc1ccccc1)C(=O)CCC[At]_6.170	CN(C(=O)CCC[At])c1ccccc1_6.205	O=C(CCCC[At])N1CCSCC1_6.234	O=C(CCC[At])N1CCNCC1_6.249	O=C(CCC[At])Nc1ccccc1_6.368	O=C(CCC[At])N1CCSCC1_6.545	O=C(CCCC[At])N1CCNCC1_6.631	O=C(CCCC[At])N1CCOCC1_6.710	O=C(CCC[At])N1CCOCC1_6.730	O=C(CCC[At])NCCc1ccccc1_6.836	NC(=O)CCC[At]_6.996	NC(=O)CCCC[At]_7.036	O=C(CCCC[At])Nc1ccccc1_7.041	CCCCC[At]_7.056	O=C(CCC[At])NCc1ccccc1_7.092	O=C(CCCC[At])NCc1ccccc1_7.585	O=C(O)CCCC[At]_8.745
160737_CC(C)c1ccccc1SC1=C(O)OC(C[At])(c2ccccc2)CC1=O	O=C(C[At])N1CCOCC1_5.613	O=C(C[At])N1CCNCC1_5.956	O=C(C[At])N1CCSCC1_5.957	CN(Cc1ccccc1)C(=O)CC[At]_6.170	CN(C(=O)CC[At])c1ccccc1_6.205	O=C(CCC[At])N1CCSCC1_6.234	O=C(CC[At])N1CCNCC1_6.249	O=C(CC[At])Nc1ccccc1_6.368	O=C(CC[At])N1CCSCC1_6.545	O=C(CCC[At])N1CCNCC1_6.631	CN(CCc1ccccc1)C(=O)CC[At]_6.666	O=C(CCC[At])N1CCOCC1_6.710	O=C(CC[At])N1CCOCC1_6.730	O=C(CC[At])NCCc1ccccc1_6.836	NC(=O)CC[At]_6.996	NC(=O)CCC[At]_7.036	O=C(CCC[At])Nc1ccccc1_7.041	CCCC[At]_7.056	O=C(CC[At])NCc1ccccc1_7.092	O=C(CCC[At])NCCc1ccccc1_7.149	O=C(CCC[At])NCc1ccccc1_7.585	O=C(O)CCC[At]_8.745
160737_CC(C)c1ccccc1SC1=C(O)OC(CCC[At])(c2ccccc2)CC1=O	CN(Cc1ccccc1)C(=O)[At]_6.170	CN(C(=O)[At])c1ccccc1_6.205	O=C(C[At])N1CCSCC1_6.234	O=C([At])N1CCNCC1_6.249	O=C([At])Nc1ccccc1_6.368	O=C([At])N1CCSCC1_6.545	O=C(C[At])N1CCNCC1_6.631	CN(CCc1ccccc1)C(=O)[At]_6.666	O=C(C[At])N1CCOCC1_6.710	O=C([At])N1CCOCC1_6.730	O=C([At])NCCc1ccccc1_6.836	NC(=O)[At]_6.996	NC(=O)C[At]_7.036	O=C(C[At])Nc1ccccc1_7.041	CC[At]_7.056	O=C([At])NCc1ccccc1_7.092	O=C(C[At])NCCc1ccccc1_7.149	O=C(C[At])NCc1ccccc1_7.585	O=C(O)C[At]_8.745
160737_CC(C)c1ccccc1SC1=C(O)OC(CCCC(=O)N(C)[At])(c2ccccc2)CC1=O	[At]Cc1ccccc1_6.170	[At]c1ccccc1_6.205	[At]CCc1ccccc1_6.666
160737_CC(C)c1ccccc1SC1=C(O)OC(CCCC[At])(c2ccccc2)CC1=O	O=C([At])N1CCSCC1_6.234	O=C([At])N1CCNCC1_6.631	O=C([At])N1CCOCC1_6.710	NC(=O)[At]_7.036	O=C([At])Nc1ccccc1_7.041	C[At]_7.056	O=C([At])NCCc1ccccc1_7.149	O=C([At])NCc1ccccc1_7.585	O=C(O)[At]_8.745
160737_CC(C)c1ccccc1SC1=C(O)OC(CCCC(=O)N[At])(c2ccccc2)CC1=O	[At]c1ccccc1_6.368	[At]CCc1ccccc1_6.836	[H][At]_6.996	[At]Cc1ccccc1_7.092
160737_CC(C)c1ccccc1SC1=C(O)OC(CCCCC(=O)N[At])(c2ccccc2)CC1=O	[H][At]_7.036	[At]c1ccccc1_7.041	[At]CCc1ccccc1_7.149	[At]Cc1ccccc1_7.585
3892_O=C(/C=C\N(O)[At])c1ccc(F)cc1	C[At]_5.301	[At]C1CCCCC1_6.569	[At]c1ccccc1_6.699	[At]Cc1ccccc1_6.824
159455_CC1(C)SCN(C(=O)[C@@H](O)C[C@@H](Cc2ccccc2)C(=O)N[C@H]2c3ccccc3OC[C@H]2O)[C@@H]1C(=O)NC[At]	Cc1cccc(C)c1[At]_9.553	Fc1cccc(F)c1[At]_9.620	Cc1ccnc(C)c1[At]_9.796	Cc1cccnc1[At]_9.886	Cc1ccccc1[At]_10.155	Cc1noc(C)c1[At]_10.155	Cc1nsc(C)c1[At]_10.301	Clc1cccc(Cl)c1[At]_10.398	Cc1cccc(Cl)c1[At]_10.523
159455_CC1(C)SCN(C(=O)[C@@H](O)C[C@@H](Cc2ccccc2)C(=O)N[C@H]2c3ccccc3OC[C@H]2O)[C@@H]1C(=O)N[At]	Cc1cccc(C)c1C[At]_9.553	Fc1cccc(F)c1C[At]_9.620	Cc1ccnc(C)c1C[At]_9.796	Cc1cccnc1C[At]_9.886	Cc1ccccc1C[At]_10.155	Cc1noc(C)c1C[At]_10.155	Cc1nsc(C)c1C[At]_10.301	Clc1cccc(Cl)c1C[At]_10.398	Cc1cccc(Cl)c1C[At]_10.523
159455_CC1(C)SCN(C(=O)[C@@H](O)C[C@@H](Cc2ccccc2)C(=O)N[C@H]2c3ccccc3OC[C@H]2O)[C@@H]1[At]	Cc1cccc(C)c1CNC(=O)[At]_9.553	Cc1ccnc(C)c1CNC(=O)[At]_9.796	Cc1cccnc1CNC(=O)[At]_9.886	Cc1ccccc1CNC(=O)[At]_10.155	Cc1noc(C)c1CNC(=O)[At]_10.155	Cc1nsc(C)c1CNC(=O)[At]_10.301	Cc1cccc(Cl)c1CNC(=O)[At]_10.523
159455_Cc1cccc([At])c1CNC(=O)[C@H]1N(C(=O)[C@@H](O)C[C@@H](Cc2ccccc2)C(=O)N[C@H]2c3ccccc3OC[C@H]2O)CSC1(C)C	C[At]_9.553	[H][At]_10.155	Cl[At]_10.523
138277_[At]CO/N=C/C1CN2CCC1CC2	N#Cc1cc([At])on1_3.877	COc1cc([At])on1_4.530	Clc1cc([At])on1_4.629	Brc1cc([At])on1_5.076
138277_[At]c1cc(CO/N=C/C2CN3CCC2CC3)on1	N#C[At]_3.877	CO[At]_4.530	Cl[At]_4.629	Br[At]_5.076
138277_[At]c1cc(CO/N=C2\CN3CCC2C3)on1	Br[At]_4.312	CO[At]_4.392	Cl[At]_4.440	N#C[At]_4.488
138277_[At]c1cc(CO/N=C/C2CN3CCC2C3)on1	N#C[At]_3.722	Br[At]_4.752	CO[At]_4.777	Cl[At]_4.827
138277_[At]CO/N=C/C1CN2CCC1C2	N#Cc1cc([At])on1_3.722	Brc1cc([At])on1_4.752	COc1cc([At])on1_4.777	Clc1cc([At])on1_4.827
138277_[At]CO/N=C1\CN2CCC1CC2	COc1cc([At])on1_4.449	Clc1cc([At])on1_4.860	Brc1cc([At])on1_4.939	N#Cc1cc([At])on1_5.060
138277_[At]c1cc(CO/N=C2\CN3CCC2CC3)on1	CO[At]_4.449	Cl[At]_4.860	Br[At]_4.939	N#C[At]_5.060
138278_[At]CO/N=C/C1CN2CCC1CC2	COc1cc([At])on1_5.785	Brc1cc([At])on1_5.915	Clc1cc([At])on1_6.100	N#Cc1cc([At])on1_6.467
138278_[At]c1cc(CO/N=C/C2CN3CCC2CC3)on1	CO[At]_5.785	Br[At]_5.915	Cl[At]_6.100	N#C[At]_6.467
138278_[At]c1cc(CO/N=C2\CN3CCC2C3)on1	CO[At]_6.883	N#C[At]_7.086	Br[At]_7.102	Cl[At]_7.638
138278_[At]c1cc(CO/N=C/C2CN3CCC2C3)on1	N#C[At]_5.730	Br[At]_6.415	CO[At]_6.542	Cl[At]_7.357
138278_[At]CO/N=C/C1CN2CCC1C2	N#Cc1cc([At])on1_5.730	Brc1cc([At])on1_6.415	COc1cc([At])on1_6.542	Clc1cc([At])on1_7.357
138278_[At]CO/N=C1\CN2CCC1CC2	COc1cc([At])on1_6.441	N#Cc1cc([At])on1_7.092	Brc1cc([At])on1_7.143	Clc1cc([At])on1_7.244
138278_[At]c1cc(CO/N=C2\CN3CCC2CC3)on1	CO[At]_6.441	N#C[At]_7.092	Br[At]_7.143	Cl[At]_7.244
36939_CCc1nc2c(C)cc(C)nc2n1Cc1ccc2c(ccn2C(=O)[At])c1	N#Cc1ccccc1[At]_6.602	[At]c1ccccc1_6.620	O=C(O)Nc1ccccc1[At]_7.036	O=C(O)c1ccccc1[At]_7.699	[At]c1ccccc1-c1nn[nH]n1_8.301	O=C(O)c1c(Cl)ccc(Cl)c1[At]_9.097
36939_CCc1nc2c(C)cc(C)nc2n1Cc1ccc2c(ccn2[At])c1	COC(=O)Nc1ccccc1C[At]_5.481	COC(=O)c1ccccc1C[At]_6.208	N#Cc1ccccc1C[At]_6.495	O=C(O)c1ccccc1C[At]_6.638	O=C(O)c1c(C[At])cccc1[N+](=O)[O-]_6.796	N#Cc1cccc(Cl)c1C[At]_6.921	O=C(O)c1cc(Cl)c(Cl)cc1C[At]_7.824	[At]Cc1ccccc1-c1nn[nH]n1_8.060	Clc1cccc(-c2nn[nH]n2)c1C[At]_9.000
36939_CCc1nc2c(C)cc(C)nc2n1Cc1ccc2c(ccn2C[At])c1	COC(=O)Nc1ccccc1[At]_5.481	COC(=O)c1ccccc1[At]_6.208	N#Cc1ccccc1[At]_6.495	O=C(O)c1ccccc1[At]_6.638	O=C(O)c1c([At])cccc1[N+](=O)[O-]_6.796	N#Cc1cccc(Cl)c1[At]_6.921	O=C(O)c1cc(Cl)c(Cl)cc1[At]_7.824	[At]c1ccccc1-c1nn[nH]n1_8.060	Clc1cccc(-c2nn[nH]n2)c1[At]_9.000
36939_CCc1nc2c(C)cc(C)nc2n1Cc1ccc2c(ccn2Cc2ccccc2[At])c1	COC(=O)N[At]_5.481	COC(=O)[At]_6.208	N#C[At]_6.495	O=C(O)[At]_6.638	[At]c1nn[nH]n1_8.060
36939_CCc1nc2c(C)cc(C)nc2n1Cc1ccc2c(ccn2C(=O)c2ccccc2[At])c1	N#C[At]_6.602	[H][At]_6.620	O=C(O)N[At]_7.036	O=C(O)[At]_7.699	[At]c1nn[nH]n1_8.301
36939_CCc1nc2c(C)cc(C)nc2n1Cc1ccc2c(c1)CCN2C(=O)c1ccccc1[At]	[At]c1nn[nH]n1_6.108	N#C[At]_6.174	O=C(O)[At]_7.319
36939_CCc1nc2c(C)cc(C)nc2n1Cc1ccc2c(c1)CCN2C(=O)[At]	[At]c1ccccc1-c1nn[nH]n1_6.108	N#Cc1ccccc1[At]_6.174	O=C(O)c1ccccc1[At]_7.319	O=C(O)c1c(Cl)ccc(Cl)c1[At]_7.745
36939_CCc1nc2c(C)cc(C)nc2n1Cc1ccc2c(c1)CCN2[At]	Cc1ccc(C([At])C#N)cc1_5.337	Cc1cccc(C([At])C#N)c1_5.796	Cc1ccccc1C([At])C#N_5.959	N#CC([At])c1ccccc1_6.456	COC(=O)C([At])c1ccccc1_6.770	O=C(O)c1cc(Cl)c(Cl)cc1C[At]_6.770	O=C(O)C([At])c1ccccc1_7.086	[At]C(c1ccccc1)c1nnn[nH]1_7.745
36939_CCc1nc2c(C)cc(C)nc2n1Cc1ccc2c(c1)CCN2C([At])C#N	Cc1ccc([At])cc1_5.337	Cc1cccc([At])c1_5.796	Cc1ccccc1[At]_5.959	[At]c1ccccc1_6.456
36939_CCc1nc2c(C)cc(C)nc2n1Cc1ccc2c(c1)CCN2C([At])c1ccccc1	N#C[At]_6.456	COC(=O)[At]_6.770	O=C(O)[At]_7.086	[At]c1nnn[nH]1_7.745
141777_CC(C)(C)OC(=O)N[C@H]([At])Cc1c[nH]c2ccccc12	O=C([At])OCc1ccccc1_6.384	COc1ccccc1COC(=O)[At]_6.553	Cc1cc(C)cc(COC(=O)[At])c1_6.876
141777_CC(C)(C)OC(=O)N[C@@H](Cc1c[nH]c2ccccc12)C(=O)OC[At]	[At]c1ccccc1_6.384	COc1ccccc1[At]_6.553	Cc1cc(C)cc([At])c1_6.876
141777_CC(C)(C)OC(=O)N[C@@H](Cc1c[nH]c2ccccc12)C(=O)O[At]	[At]Cc1ccccc1_6.384	COc1ccccc1C[At]_6.553	Cc1cc(C)cc(C[At])c1_6.876
141777_Cc1cc(C)cc(COC(=O)[C@@H]([At])Cc2c[nH]c3ccccc23)c1	CN(C)[At]_6.257	CC(C)(C)OC(=O)N[At]_6.876	C[N+](C)(C)[At]_6.903	CC(=O)N[At]_7.174
205786_CN(Cc1ccccc1)C(=O)[C@@H](Cc1ccccc1)NC(=O)C1C[C@@H](O)CN1C(=O)c1cn([At])c2ccccc12	O=C(O)C[At]_7.304	CC(C)[At]_7.799	C[At]_8.194	CN(C)CC[At]_8.456
205786_CN(Cc1ccccc1)C(=O)[C@@H](Cc1ccccc1)NC(=O)C1C[C@@H](O)CN1C(=O)[At]	[At]Cc1ccccc1_6.857	O=C(O)Cn1cc([At])c2ccccc21_7.304	[At]c1cc2ccccc2s1_7.701	CC(C)n1cc([At])c2ccccc21_7.799	[At]CCc1ccccc1_7.854	[At]C=Cc1ccccc1_8.046	Cn1cc([At])c2ccccc21_8.194	[At]c1[nH]nc2ccccc12_8.301	CN(C)CCn1cc([At])c2ccccc21_8.456
205786_CN(Cc1ccccc1)C(=O)[C@@H](Cc1ccccc1)NC(=O)C1C[C@@H](O)CN1C(=O)c1cn(C[At])c2ccccc12	O=C(O)[At]_7.304	[H][At]_8.194	CN(C)C[At]_8.456
205786_CN(Cc1ccccc1)C(=O)[C@H]([At])NC(=O)C1C[C@@H](O)CN1C(=O)c1cn(C)c2ccccc12	Clc1ccc2cc(C[At])ccc2c1_7.564	CS(=O)(=O)Nc1ccc(C[At])cc1_7.597	Fc1ccccc1C[At]_7.854	[At]Cc1ccc2c(c1)CCCC2_7.936	[At]Cc1csc2ccccc12_7.987	O=[N+]([O-])c1ccc(C[At])cc1_8.155	[At]Cc1ccccc1_8.194	Nc1ccc(C[At])cc1_8.268	O=Cn1cc(C[At])c2ccccc21_8.456	[At]Cc1c[nH]c2ccccc12_8.770	[At]Cc1ccc2ccccc2c1_8.770	[At]Cc1ccc2c(c1)OCCO2_8.959
205786_CN(Cc1ccccc1)C(=O)[C@@H](C[At])NC(=O)C1C[C@@H](O)CN1C(=O)c1cn(C)c2ccccc12	Clc1ccc2cc([At])ccc2c1_7.564	CS(=O)(=O)Nc1ccc([At])cc1_7.597	Fc1ccccc1[At]_7.854	[At]c1ccc2c(c1)CCCC2_7.936	[At]c1csc2ccccc12_7.987	COc1ccc([At])cc1_8.119	O=[N+]([O-])c1ccc([At])cc1_8.155	[At]c1ccccc1_8.194	Nc1ccc([At])cc1_8.268	O=Cn1cc([At])c2ccccc21_8.456	[At]c1c[nH]c2ccccc12_8.770	[At]c1ccc2ccccc2c1_8.770	[At]c1ccc2c(c1)OCCO2_8.959
205786_CN(Cc1ccccc1)C(=O)[C@@H](Cc1ccccc1)NC(=O)C(C[At])NC(=O)c1c[nH]c2ccccc12	NCCC[At]_7.854	O[At]_7.959	NC(=O)[At]_8.046
205786_CN(Cc1ccccc1)C(=O)[C@@H](Cc1ccccc1)NC(=O)C([At])NC(=O)c1c[nH]c2ccccc12	[H][At]_7.481	NCCCC[At]_7.854	OC[At]_7.959	NC(=O)C[At]_8.046
205786_CN(Cc1ccccc1)C(=O)[C@@H](Cc1ccc([At])cc1)NC(=O)C1C[C@@H](O)CN1C(=O)c1cn(C)c2ccccc12	CS(=O)(=O)N[At]_7.597	CO[At]_8.119	O=[N+]([O-])[At]_8.155	[H][At]_8.194	N[At]_8.268
52980_Cc1c(CSc2ccc([At])cc2)cnc2nc(N)nc(N)c12	CO[At]_6.252	C[At]_6.276	[H][At]_6.357	Cl[At]_6.444
52980_Cc1c(CS[At])cnc2nc(N)nc(N)c12	COc1ccc([At])cc1_6.252	Cc1ccc([At])cc1_6.276	[At]c1ccccc1_6.357	Clc1ccc([At])cc1_6.444	COc1cccc([At])c1_6.469	[At]c1cccc2ccccc12_6.538	Cc1cccc([At])c1_6.770	COc1ccc([At])cc1OC_6.824	Clc1cccc([At])c1_7.167
52980_Cc1c(C[At])cnc2nc(N)nc(N)c12	COc1ccc(S[At])cc1_6.252	Cc1ccc(S[At])cc1_6.276	[At]Sc1ccccc1_6.357	Clc1ccc(S[At])cc1_6.444	COc1cccc(S[At])c1_6.469	Cc1cccc(S[At])c1_6.770	Clc1ccc(N[At])cc1_6.959	Clc1cccc(S[At])c1_7.167	Cc1ccc(C)c(N[At])c1_7.523
52980_Nc1nc(N)c2nc(CSc3cccc([At])c3)cnc2n1	Cl[At]_4.375	C[At]_4.674	CO[At]_5.004	[H][At]_5.022
52980_Nc1nc(N)c2nc(CS[At])cnc2n1	Clc1cccc([At])c1_4.375	Clc1ccc([At])cc1_4.376	Cc1ccc([At])cc1_4.523	Cc1cccc([At])c1_4.674	COc1ccc([At])cc1_4.764	COc1cccc([At])c1_5.004	[At]c1ccccc1_5.022
52980_Cc1c(CN(C)[At])cnc2nc(N)nc(N)c12	COc1ccc(OC)c([At])c1_6.155	COc1ccc([At])c(OC)c1_6.456	[At]c1cccc2c1CCCC2_6.824	COc1cc([At])cc(OC)c1_7.301	COc1ccc([At])cc1OC_7.538
52980_Cc1c(CSc2cccc([At])c2)cnc2nc(N)nc(N)c12	[H][At]_6.357	CO[At]_6.469	C[At]_6.770	Cl[At]_7.167
52980_Cc1c(CN[At])cnc2nc(N)nc(N)c12	COc1cccc(C)c1[At]_6.000	[At]c1cccc2ccccc12_6.658	COc1ccc([At])c(C)c1_6.770	Clc1ccc([At])cc1_6.959	[At]c1cccc2c1CCCC2_7.000	COc1ccc([At])c(OC)c1_7.041	COc1ccc(C)cc1[At]_7.167	COc1ccc([At])cc1OC_7.292	COc1cc([At])cc(OC)c1_7.310	COc1ccc(C)c([At])c1_7.420	Cc1ccc(C)c([At])c1_7.523	COc1ccc(OC)c([At])c1_7.959
52980_COc1ccc([At])cc1NCc1cnc2nc(N)nc(N)c2c1C	C[At]_7.167	FC(F)(F)[At]_7.357	CO[At]_7.959
52980_Nc1nc(N)c2nc(C[At])cnc2n1	Clc1cccc(S[At])c1_4.375	Clc1ccc(S[At])cc1_4.376	Cc1ccc(S[At])cc1_4.523	Cc1cccc(S[At])c1_4.674	[At]Sc1ccccc1_5.022	Clc1ccc(N[At])cc1_5.824
52980_Nc1nc(N)c2nc(CSc3ccc([At])cc3)cnc2n1	Cl[At]_4.376	C[At]_4.523	CO[At]_4.764	[H][At]_5.022
53465_Cc1c(CSc2ccc([At])cc2)cnc2nc(N)nc(N)c12	Cl[At]_7.046	CO[At]_7.201	C[At]_7.244	[H][At]_7.469
53465_Cc1c(CS[At])cnc2nc(N)nc(N)c12	COc1cccc([At])c1_6.959	Clc1ccc([At])cc1_7.046	Clc1cccc([At])c1_7.046	Cc1cccc([At])c1_7.187	COc1ccc([At])cc1_7.201	Cc1ccc([At])cc1_7.244	[At]c1ccccc1_7.469	COc1ccc([At])cc1OC_7.523	[At]c1cccc2ccccc12_7.523
53465_Cc1c(C[At])cnc2nc(N)nc(N)c12	COc1cccc(S[At])c1_6.959	Clc1ccc(S[At])cc1_7.046	Clc1cccc(S[At])c1_7.046	Cc1cccc(S[At])c1_7.187	COc1ccc(S[At])cc1_7.201	Cc1ccc(S[At])cc1_7.244	[At]Sc1ccccc1_7.469	Clc1ccc(N[At])cc1_7.495	Cc1ccc(C)c(N[At])c1_7.796
53465_Nc1nc(N)c2nc(CSc3cccc([At])c3)cnc2n1	Cl[At]_5.244	C[At]_5.745	CO[At]_5.796	[H][At]_6.114
53465_Nc1nc(N)c2nc(CS[At])cnc2n1	Clc1ccc([At])cc1_4.775	Cc1ccc([At])cc1_4.824	COc1ccc([At])cc1_4.854	Clc1cccc([At])c1_5.244	Cc1cccc([At])c1_5.745	COc1cccc([At])c1_5.796	[At]c1ccccc1_6.114
53465_Cc1c(CN(C)[At])cnc2nc(N)nc(N)c12	COc1ccc([At])c(OC)c1_7.276	COc1ccc(OC)c([At])c1_7.553	[At]c1cccc2c1CCCC2_7.796	COc1cc([At])cc(OC)c1_8.398	COc1ccc([At])cc1OC_8.538
53465_Cc1c(CSc2cccc([At])c2)cnc2nc(N)nc(N)c12	CO[At]_6.959	Cl[At]_7.046	C[At]_7.187	[H][At]_7.469
53465_Cc1c(CN[At])cnc2nc(N)nc(N)c12	[At]c1cccc2ccccc12_6.620	COc1cccc(C)c1[At]_7.000	Clc1ccc([At])cc1_7.495	[At]c1cccc2c1CCCC2_7.585	COc1ccc(C)c([At])c1_7.638	Cc1ccc(C)c([At])c1_7.796	COc1ccc(C)cc1[At]_7.824	COc1ccc(OC)c([At])c1_7.854	COc1ccc([At])c(OC)c1_8.000	COc1ccc([At])c(C)c1_8.143	COc1cc([At])cc(OC)c1_8.456	COc1ccc([At])cc1OC_8.569
53465_COc1ccc([At])cc1NCc1cnc2nc(N)nc(N)c2c1C	FC(F)(F)[At]_7.658	C[At]_7.824	CO[At]_7.854
53465_Nc1nc(N)c2nc(C[At])cnc2n1	Clc1ccc(S[At])cc1_4.775	Cc1ccc(S[At])cc1_4.824	Clc1cccc(S[At])c1_5.244	Cc1cccc(S[At])c1_5.745	[At]Sc1ccccc1_6.114	Clc1ccc(N[At])cc1_6.229
53465_Nc1nc(N)c2nc(CSc3ccc([At])cc3)cnc2n1	Cl[At]_4.775	C[At]_4.824	CO[At]_4.854	[H][At]_6.114
53465_Nc1nc(N)c2nc(CN[At])cnc2n1	COc1cccc(C)c1[At]_5.733	Clc1ccc([At])cc1_6.229	COc1ccc(C)c([At])c1_6.357
54727_Nc1nc(N)c2c(C[At])cccc2n1	[At]Cc1ccccc1_0.200	[H][At]_0.300	C[At]_0.800
54727_Nc1nc(N)c2c([At])cccc2n1	CCCS[At]_0.000	CCS[At]_0.200	F[At]_0.200	I[At]_0.200	[At]CCc1ccccc1_0.200	CCCCCCO[At]_0.300	C[At]_0.300	[At]Sc1ccccc1_0.300	Br[At]_0.800	CC[At]_0.800	CN(C)[At]_1.000	CS[At]_1.000	Cl[At]_1.000	[H][At]_1.000	COC(=O)[At]_1.700	O=[N+]([O-])[At]_2.000
54727_Nc1nc(N)c2c(SC[At])cccc2n1	CC[At]_0.000	C[At]_0.200	[H][At]_1.000
54727_Nc1nc(N)c2c(S[At])cccc2n1	CCC[At]_0.000	CC[At]_0.200	[At]c1ccccc1_0.300	C[At]_1.000
53927_Nc1nc(N)c2c(C[At])cccc2n1	[H][At]_0.000	[At]Cc1ccccc1_0.800	C[At]_1.000
53927_Nc1nc(N)c2c([At])cccc2n1	CN(C)[At]_0.000	C[At]_0.000	I[At]_0.000	CCS[At]_0.200	Cl[At]_0.200	Br[At]_0.300	CCCCCCO[At]_0.300	CS[At]_0.300	[At]N1CCCCC1_0.300	[At]CCc1ccccc1_0.800	CCCS[At]_1.000	CC[At]_1.000	COC(=O)[At]_1.000	[At]OCc1ccccc1_1.000	[At]Sc1ccccc1_1.000	[H][At]_1.700	O=[N+]([O-])[At]_2.000
53927_Nc1nc(N)c2c(SC[At])cccc2n1	C[At]_0.200	[H][At]_0.300	CC[At]_1.000
53927_Nc1nc(N)c2c(S[At])cccc2n1	CC[At]_0.200	C[At]_0.300	CCC[At]_1.000	[At]c1ccccc1_1.000
4200_CCCc1sc(-c2ccccc2)nc1[At]	CCCCNC(=O)O[At]_6.097	CCOC(=O)O[At]_6.155	CC(=O)O[At]_6.180	CNC(=O)O[At]_6.398
4200_CCCc1sc(-c2ccccc2)nc1OC(=O)N[At]	[At]c1ccccc1_6.000	CCCC[At]_6.097	C[At]_6.398
28352_[At]Sc1nc(-c2ccccc2)c(-c2ccccc2)[nH]1	O=C1CC(O)CC(C[At])O1_6.041	CC[At]_6.114	O=C1CCCC(C[At])O1_6.131	[At]CCC1OCCCO1_6.137	O=C1CCCC(C[At])N1_6.215	COC(C[At])OC_6.237	[At]CC1OCCO1_6.276	O=C1CCC(C[At])N1_6.444	[At]Cc1ccccc1_6.538	CO[C@H]1C[C@@](C)(O)C[C@H](C[At])O1_6.553	CCOC(C[At])OCC_6.602	[At]CC1CCCCO1_6.678	CC1=CC(=O)OC(C[At])C1_6.699	[At]CC1OCCCO1_6.745	C[C@@]1(O)CC(=O)OC(C[At])C1_6.770	C[C@@]1(O)CC(O)O[C@@H](C[At])C1_6.796	C[C@]1(O)CC(=O)OC(C[At])C1_6.854	CC1(C)CC(=O)OC(C[At])C1_7.000	[At]CC1CCCCC1_7.000	CO[C@H]1C[C@H](O)C[C@@H](C[At])O1_7.046	CO[C@@H]1C[C@@](C)(O)C[C@H](C[At])O1_7.086	CCOC(CC[At])OCC_7.161	[At]CCCC1OCCCO1_7.328	CO[C@]1(C)C[C@H](O)C[C@@H](C[At])O1_7.523
28352_[At]c1nc(-c2ccccc2)c(-c2ccccc2)[nH]1	O=C1CC(O)CC(CS[At])O1_6.041	CCS[At]_6.114	O=C1CCCC(CS[At])O1_6.131	[At]SCCC1OCCCO1_6.137	O=C1CCCC(CS[At])N1_6.215	COC(CS[At])OC_6.237	[At]SCC1OCCO1_6.276	O=C1CCC(CS[At])N1_6.444	[At]SCc1ccccc1_6.538	CCOC(CS[At])OCC_6.602	[At]SCC1CCCCO1_6.678	CC1=CC(=O)OC(CS[At])C1_6.699	[At]SCC1OCCCO1_6.745	C[C@@]1(O)CC(=O)OC(CS[At])C1_6.770	C[C@@]1(O)CC(O)O[C@@H](CS[At])C1_6.796	C[C@]1(O)CC(=O)OC(CS[At])C1_6.854	CC1(C)CC(=O)OC(CS[At])C1_7.000	[At]SCC1CCCCC1_7.000	CO[C@H]1C[C@H](O)C[C@@H](CS[At])O1_7.046	CCOC(CCS[At])OCC_7.161	[At]SCCCC1OCCCO1_7.328
28352_[At]CSc1nc(-c2ccccc2)c(-c2ccccc2)[nH]1	O=C1CC(O)CC([At])O1_6.041	C[At]_6.114	O=C1CCCC([At])O1_6.131	[At]CC1OCCCO1_6.137	O=C1CCCC([At])N1_6.215	COC([At])OC_6.237	[At]C1OCCO1_6.276	O=C1CCC([At])N1_6.444	[At]c1ccccc1_6.538	CCOC(=O)CC(C)(O)CC(O)[At]_6.553	CO[C@H]1C[C@@](C)(O)C[C@@H]([At])O1_6.553	CCOC([At])OCC_6.602	[At]C1CCCCO1_6.678	CC1=CC(=O)OC([At])C1_6.699	[At]C1OCCCO1_6.745	C[C@@]1(O)CC(=O)OC([At])C1_6.770	C[C@@]1(O)CC(O)O[C@H]([At])C1_6.796	C[C@]1(O)CC(=O)OC([At])C1_6.854	CC1(C)CC(=O)OC([At])C1_7.000	[At]C1CCCCC1_7.000	CO[C@H]1C[C@H](O)C[C@H]([At])O1_7.046	CO[C@@H]1C[C@@](C)(O)C[C@@H]([At])O1_7.086	CCOC(C[At])OCC_7.161	[At]CCC1OCCCO1_7.328	CO[C@]1(C)C[C@H](O)C[C@H]([At])O1_7.523
28352_[At]CCSc1nc(-c2ccccc2)c(-c2ccccc2)[nH]1	[H][At]_6.114	[At]C1OCCCO1_6.137	CCOC([At])OCC_7.161	[At]CC1OCCCO1_7.328
28526_CCCn1c(=O)c2nc(-c3ccc(OCC(=O)O)cc3)[nH]c2n([At])c1=O	Nc1ccc(C[At])cc1_7.194	Nc1ccc(CC[At])cc1_7.432	Nc1ccc(C[At])cc1I_7.432
28526_CCCn1c(=O)c2nc(-c3ccc(OCC(=O)O)cc3)[nH]c2n(C[At])c1=O	Nc1ccc([At])cc1_7.194	Nc1ccc(C[At])cc1_7.432	Nc1ccc([At])cc1I_7.432
101739_CNC(=O)[C@H](Cc1ccc(OC)cc1)NC(=O)[At]	O=C(CC1([At])CCCC1)NO_5.553	CC(C)CC(C)([At])CC(=O)NO_6.337	O=C(CC1([At])CCCCC1)NO_6.824	CC(C)C[C@@H]([At])CC(=O)NO_8.721
106601_CNC(=O)[C@H](NC(=O)C(C[At])CP(=O)(O)Cc1ccc(Cc2ccccc2)cc1)C(C)(C)C	[At]CC1CCCCC1_5.699	FC(F)(F)C[At]_5.796	[At]C1CCCCC1_5.796	[At]C1CC1_5.959	CC(C)[At]_6.745	[At]C1CCC1_6.959	[At]CCCOc1ccccc1_7.523	[At]Cc1ccccc1_7.854
106601_CNC(=O)[C@H](NC(=O)C([At])CP(=O)(O)Cc1ccc(Cc2ccccc2)cc1)C(C)(C)C	[At]CCC1CCCCC1_5.699	FC(F)(F)CC[At]_5.796	[At]CC1CCCCC1_5.796	[At]CC1CC1_5.959	CC(C)C[At]_6.745	[At]CC1CCC1_6.959	[At]CCCCOc1ccccc1_7.523	[At]CCc1ccccc1_7.854
106601_CNC(=O)[C@H](NC(=O)C(CC[At])CP(=O)(O)Cc1ccc(Cc2ccccc2)cc1)C(C)(C)C	[At]C1CCCCC1_5.699	FC(F)(F)[At]_5.796	[At]CCOc1ccccc1_7.523	[At]c1ccccc1_7.854
547_O=C([At])C1C(=O)CCCC1=O	[At]C1CCCCC1_3.438	CC(C)[At]_4.030	CC[At]_4.750	C[At]_4.951	[At]C1CC1_5.222
547_O=C1CCCC(=O)C1C(=O)c1ccccc1[At]	CO[At]_4.932	C[At]_5.426	I[At]_6.119	Br[At]_6.252	Cl[At]_6.301	FC(F)(F)[At]_6.602	O=[N+]([O-])[At]_6.796
547_O=C1CCCC(=O)C1[At]	CC(C)C(=O)[At]_4.030	CCC(=O)[At]_4.750	CC(=O)[At]_4.951	O=C([At])C1CC1_5.222
53154_Nc1nc(N)c2c([At])cccc2n1	Cl[At]_0.000	I[At]_0.000	[H][At]_0.000	F[At]_0.200
154179_CCCC[C@H](CN(O)C=O)C(=O)N[C@@H](C[At])C(=O)N(C)C	CN(C)CCC[At]_6.523	Oc1ccc([At])cc1_6.523	NCCC[At]_6.699	O=C([At])OCc1ccccc1_7.000	[At]SCc1ccccc1_7.155	Clc1ccc([At])cc1_7.301	O[At]_7.301	[H][At]_7.398	[At]C1CCCCC1_7.523	CC(C)[At]_7.699	NC(N)=NCC[At]_7.699	O=C(C[At])OCc1ccccc1_7.699	[At]c1ccccc1_8.000	CSC(C)(C)[At]_8.222
154179_CCCC[C@H](CN(O)C=O)C(=O)N[C@H]([At])C(=O)N(C)C	CN(C)CCCC[At]_6.523	Oc1ccc(C[At])cc1_6.523	NCCCC[At]_6.699	O=C(C[At])OCc1ccccc1_7.000	[H][At]_7.000	[At]CSCc1ccccc1_7.155	Clc1ccc(C[At])cc1_7.301	OC[At]_7.301	C[At]_7.398	[At]CC1CCCCC1_7.523	CC(C)C[At]_7.699	NC(N)=NCCC[At]_7.699	O=C(CC[At])OCc1ccccc1_7.699	[At]Cc1ccccc1_8.000	CSC(C)(C)C[At]_8.222
154179_CCCC[C@H](CN(O)C=O)C(=O)N[C@@H]([At])C(C)(C)C	O=C(O)[At]_7.097	CN1CCN(C(=O)[At])CC1_7.301	O=C([At])N1CCCC2CCCCC21_7.398	CN(C(=O)[At])C1CCCCC1_7.523	COC(=O)[At]_7.523	CC(=O)[At]_7.699	O=C([At])N1CCOCC1_7.699	CN(C)C(=O)[At]_7.776	CC(=O)C1CCN(C(=O)[At])CC1_8.000	CC1CCN(C(=O)[At])CC1_8.000	O=C([At])N1CCCC1_8.000	O=C([At])N1CCCc2ccccc21_8.046
154179_CCCC[C@H](CN(O)C=O)C(=O)N[C@@H]([At])C(=O)N(C)C	[H][At]_7.000	CC(C)[At]_7.699	CC([At])CO_7.699	CCC(C)[At]_7.699	COCC(C)[At]_7.699	CC(C)(C)[At]_7.776
154179_CCCC[C@H](CN(O)C=O)C(=O)N[C@H](C(=O)N1CCC([At])CC1)C(C)(C)C	[At]Cc1ccccc1_7.699	CC(=O)[At]_8.000	CCOC(=O)[At]_8.000	C[At]_8.000
154179_CCCC[C@H](CN(O)C=O)C(=O)N[At]	CN(C)C(=O)C[At]_7.000	CC(C)(C)[C@H]([At])C(=O)O_7.097	CN(C)C(=O)[C@@H]([At])CO_7.301	C[C@H]([At])C(=O)N(C)C_7.398	CC(=O)[C@@H]([At])C(C)(C)C_7.699
154179_CCCC[C@H](CN(O)C=O)C(=O)N[C@@H](CCC[At])C(=O)N(C)C	CN(C)C[At]_6.523	NC[At]_6.699	NC(N)=N[At]_7.699
154179_CCCC[C@H](CN(O)C=O)C(=O)N[C@@H](CC[At])C(=O)N(C)C	CN(C)CC[At]_6.523	NCC[At]_6.699	NC(N)=NC[At]_7.699	O=C([At])OCc1ccccc1_7.699
154179_CCCC[C@H](CN(O)C=O)C(=O)N[C@H](C(=O)N(C)C)C(C)C[At]	CO[At]_7.699	C[At]_7.699	O[At]_7.699	[H][At]_7.699
154179_CCCC[C@H](CN(O)C=O)C(=O)N[C@H](C(=O)N(C)C)C(C)[At]	CC[At]_7.699	COC[At]_7.699	C[At]_7.699	OC[At]_7.699
154179_CCCC[C@H](CN(O)C=O)C(=O)N[C@@H](Cc1ccc([At])cc1)C(=O)N(C)C	O[At]_6.523	Cl[At]_7.301	[H][At]_8.000
90053_O=C(NO)[C@H]1CC[C@@H](O)CN1S(=O)(=O)c1ccc([At])cc1	N#Cc1cccc(CO[At])c1_4.201	N#Cc1ccccc1CO[At]_4.377	FC(F)(F)c1ccc(CO[At])cc1_4.553	[At]OCc1ccccc1_4.854	FC(F)(F)c1ccccc1CO[At]_5.398	Cc1ccccc1CO[At]_5.523	[At]OCc1cccc2ccccc12_5.699	CC(C)c1ccccc1CO[At]_6.000	CCc1ccccc1CO[At]_6.000	Ic1ccccc1CO[At]_6.000
90053_O=C(NO)[C@H]1CC[C@@H](O)CN1S(=O)(=O)c1ccc(OC[At])cc1	N#Cc1cccc([At])c1_4.201	N#Cc1ccccc1[At]_4.377	FC(F)(F)c1ccc([At])cc1_4.553	[At]c1ccccc1_4.854	FC(F)(F)c1ccccc1[At]_5.398	Cc1ccccc1[At]_5.523	[At]c1cccc2ccccc12_5.699	CC(C)c1ccccc1[At]_6.000	CCc1ccccc1[At]_6.000	Ic1ccccc1[At]_6.000
90053_O=C(NO)[C@H]1CC[C@@H](O)CN1S(=O)(=O)c1ccc(O[At])cc1	N#Cc1cccc(C[At])c1_4.201	N#Cc1ccccc1C[At]_4.377	FC(F)(F)c1ccc(C[At])cc1_4.553	[At]Cc1ccccc1_4.854	FC(F)(F)c1ccccc1C[At]_5.398	Cc1ccccc1C[At]_5.523	[At]Cc1cccc2ccccc12_5.699	CC(C)c1ccccc1C[At]_6.000	CCc1ccccc1C[At]_6.000	Ic1ccccc1C[At]_6.000
90053_O=C(NO)[C@H]1CC[C@@H](O)CN1S(=O)(=O)c1ccc(OCc2ccccc2[At])cc1	N#C[At]_4.377	[H][At]_4.854	FC(F)(F)[At]_5.398	C[At]_5.523	CC(C)[At]_6.000	CC[At]_6.000	I[At]_6.000
90053_O=C(NO)[C@H]1C[C@@H](O)CCN1S(=O)(=O)c1ccc([At])cc1	N#Cc1ccc(CO[At])cc1_4.114	Clc1ccc(CO[At])cc1_4.237	Clc1ccccc1CO[At]_4.398	N#Cc1cccc(CO[At])c1_4.481	COc1ccccc1CO[At]_4.585	FC(F)(F)c1ccccc1CO[At]_4.796	Cc1ccccc1CO[At]_4.921	Fc1ccc(CO[At])cc1_4.921	Fc1cccc(CO[At])c1_5.046
90053_O=C(NO)[C@H]1C[C@@H](O)CCN1S(=O)(=O)c1ccc(OC[At])cc1	N#Cc1ccc([At])cc1_4.114	Clc1ccc([At])cc1_4.237	Clc1ccccc1[At]_4.398	N#Cc1cccc([At])c1_4.481	COc1ccccc1[At]_4.585	FC(F)(F)c1ccccc1[At]_4.796	Cc1ccccc1[At]_4.921	Fc1ccc([At])cc1_4.921	Fc1cccc([At])c1_5.046
90053_O=C(NO)[C@H]1C[C@@H](O)CCN1S(=O)(=O)c1ccc(OCc2ccccc2[At])cc1	Cl[At]_4.398	CO[At]_4.585	FC(F)(F)[At]_4.796	C[At]_4.921
90053_O=C(NO)[C@H]1C[C@@H](O)CCN1S(=O)(=O)c1ccc(O[At])cc1	N#Cc1ccc(C[At])cc1_4.114	Clc1ccc(C[At])cc1_4.237	Clc1ccccc1C[At]_4.398	N#Cc1cccc(C[At])c1_4.481	COc1ccccc1C[At]_4.585	FC(F)(F)c1ccccc1C[At]_4.796	Cc1ccccc1C[At]_4.921	Fc1ccc(C[At])cc1_4.921	Fc1cccc(C[At])c1_5.046
90053_O=C(NO)[C@H]1C[C@@H](O)CCN1S(=O)(=O)c1ccc(OCc2ccc([At])cc2)cc1	N#C[At]_4.114	Cl[At]_4.237	F[At]_4.921
3866_Fc1cc([At])cc(OCc2ccc3ccccc3c2)c1	CC[C@@]([At])(OC)c1nccs1_6.290	CC[C@@]([At])(OC)C(=O)OC_8.301	CC[C@]([At])(OC)C(=O)OC_8.886	CC[C@]([At])(OC)c1nccs1_9.155
3866_CC[C@@]([At])(OC)c1cc(F)cc(OCc2ccc3c(ccc(=O)n3C)c2)c1	[At]c1nccs1_6.698	COC[At]_7.319	COC(=O)[At]_7.910
3866_Cn1c(=O)ccc2cc(COc3cc(F)cc([At])c3)ccc21	CC[C@@]([At])(OC)c1nccs1_6.698	CC[C@@]([At])(COC)OC_7.319	CC[C@]([At])(COC)OC_7.347	CC[C@@]([At])(OC)C(=O)OC_7.910	CC[C@]([At])(OC)C(=O)OC_8.018	CC[C@]([At])(OC)c1nccs1_8.796
3866_CC[C@]([At])(OC)c1cc(F)cc(OCc2ccc3c(ccc(=O)n3C)c2)c1	COC[At]_7.347	COC(=O)[At]_8.018	[At]c1nccs1_8.796
728_CC[C@@]([At])(OC)c1cc(F)cc(OCc2ccc3c(ccc(=O)n3C)c2)c1	[At]c1nccs1_5.347	COC[At]_6.284	COC(=O)[At]_6.469
728_Cn1c(=O)ccc2cc(COc3cc(F)cc([At])c3)ccc21	CC[C@@]([At])(OC)c1nccs1_5.347	CC[C@@]([At])(COC)OC_6.284	CC[C@]([At])(OC)c1nccs1_6.387	CC[C@@]([At])(OC)C(=O)OC_6.469	CC[C@]([At])(OC)C(=O)OC_6.959	CC[C@]([At])(COC)OC_7.155
728_CC[C@]([At])(OC)c1cc(F)cc(OCc2ccc3c(ccc(=O)n3C)c2)c1	[At]c1nccs1_6.387	COC(=O)[At]_6.959	COC[At]_7.155
46497_CC(=O)N[C@@H](Cc1ccc(O)cc1)C(=O)N[C@H](C(=O)N[At])C(C)C	C[C@H]([At])C(=O)NCCC(=O)O_3.699	C[C@H]([At])C(=O)NC(C=O)CCC(=O)O_8.046	C[C@H]([At])C(=O)NC(C=O)CC(=O)O_9.119
46497_CC(=O)N[C@@H](Cc1ccc(O)cc1)C(=O)N[C@H](C(=O)N[C@@H](C)[At])C(C)C	O=C(O)CCNC(=O)[At]_3.699	O=CC(CCC(=O)O)NC(=O)[At]_8.046	O=CC(CC(=O)O)NC(=O)[At]_9.119
46497_CC(=O)N[C@@H](Cc1ccc(O)cc1)C(=O)N[C@H](C(=O)N[C@@H](C)C(=O)N[At])C(C)C	O=C(O)CC[At]_3.699	O=CC([At])CCC(=O)O_8.046	O=CC([At])CC(=O)O_9.119
141332_CC(C)C[C@H]([At])C(=O)N[C@@H](Cc1ccc(OC(=O)c2ccccc2)cc1)C(=O)NC(C)(C)C	[At]N1CCOCC1_5.194	CN([At])C1CCOCC1_5.509	CC(C)N(C)[At]_5.553	CN(C)[At]_5.638	CN[At]_5.638	[At]N1CCCCC1_5.854	CN([At])CC1CCCCC1_6.155	CN([At])C1CCCCC1_6.699
141332_CC(C)(C)NC(=O)[C@H](Cc1ccc(OC(=O)c2ccccc2)cc1)NC(=O)[At]	CC(C)C[C@H]([At])N1CCOCC1_5.194	CC(C)C[C@H](N)[At]_5.420	CC(C)C[C@H]([At])N(C)C1CCOCC1_5.509	CC(C)C[C@H]([At])N(C)C(C)C_5.553	CC(C)C[C@H]([At])N(C)C_5.638	CN[C@H]([At])CC(C)C_5.638	CC(C)C[C@H]([At])N1CCCCC1_5.854	CC(C)C[C@H]([At])N(C)CC1CCCCC1_6.155	CC(C)C[C@H]([At])N(C)C1CCCCC1_6.699
141332_CC(C)C[C@@H](C(=O)N[C@@H](Cc1ccc(OC(=O)c2ccccc2)cc1)C(=O)NC(C)(C)C)N(C)[At]	[At]C1CCOCC1_5.509	CC(C)[At]_5.553	C[At]_5.638	[H][At]_5.638	[At]CC1CCCCC1_6.155	[At]C1CCCCC1_6.699
141332_CC(C)(C)NC(=O)[C@@H]([At])Cc1ccc(OC(=O)c2ccccc2)cc1	CC(C)C[C@@H](C(=O)N[At])N1CCOCC1_5.194	CC(C)C[C@H](N)C(=O)N[At]_5.420	CC(C)C[C@@H](C(=O)N[At])N(C)C(C)C_5.553	CC(C)C[C@@H](C(=O)N[At])N(C)C_5.638	CN[C@@H](CC(C)C)C(=O)N[At]_5.638	CC(C)C[C@@H](C(=O)N[At])N1CCCCC1_5.854
160102_Cn1cc(C2=C(c3cn(C4CCN([At])CC4)c4ccccc34)C(=O)NC2=O)c2ccccc21	[At]Cc1ccccc1_5.222	[At]Cc1ccccn1_6.097	CC[At]_6.398	C[At]_6.398	CC(C)[At]_6.469	[At]CC1CC1_6.523	[H][At]_6.523
160102_Cn1cc(C2=C(c3cn(C4CCN(C[At])CC4)c4ccccc34)C(=O)NC2=O)c2ccccc21	[At]c1ccccc1_5.222	[At]c1ccccn1_6.097	C[At]_6.398	[H][At]_6.398	[At]C1CC1_6.523
160102_Cn1cc(C2=C(c3cn([At])c4ccccc34)C(=O)NC2=O)c2ccccc21	CC(C)(C)OC(=O)N1CCC([At])CC1_5.222	[At]C1CCN(Cc2ccccc2)CC1_5.222	[At]C1CCN(Cc2ccccc2)C1_5.420	[At]C1CCN(Cc2ccccn2)CC1_6.097	CCN1CCC([At])CC1_6.398	CN1CCC([At])CC1_6.398	CC(C)N1CCC([At])CC1_6.469	[At]C1CCN(CC2CC2)CC1_6.523	[At]C1CCNCC1_6.523
160462_Cn1cc(C2=C(c3cn(C4CCN([At])CC4)c4ccccc34)C(=O)NC2=O)c2ccccc21	[At]Cc1ccccc1_7.301	[At]CC1CC1_7.523	[At]Cc1ccccn1_7.523	[H][At]_7.523	CC[At]_7.699	C[At]_7.699	CC(C)[At]_7.721
160462_Cn1cc(C2=C(c3cn(C4CCN(C[At])CC4)c4ccccc34)C(=O)NC2=O)c2ccccc21	[At]c1ccccc1_7.301	[At]C1CC1_7.523	[At]c1ccccn1_7.523	C[At]_7.699	[H][At]_7.699
160462_Cn1cc(C2=C(c3cn([At])c4ccccc34)C(=O)NC2=O)c2ccccc21	CC(C)(C)OC(=O)N1CCC([At])CC1_6.699	[At]C1CCN(Cc2ccccc2)CC1_7.301	[At]C1CCN(CC2CC2)CC1_7.523	[At]C1CCN(Cc2ccccn2)CC1_7.523	[At]C1CCNCC1_7.523	[At]C1CCN(Cc2ccccc2)C1_7.658	CCN1CCC([At])CC1_7.699	CN1CCC([At])CC1_7.699	CC(C)N1CCC([At])CC1_7.721
160611_Cn1cc(C2=C(c3cn(C4CCN([At])CC4)c4ccccc34)C(=O)NC2=O)c2ccccc21	[At]Cc1ccccc1_7.523	[At]Cc1ccccn1_7.523	[H][At]_7.523	CC(C)[At]_7.585	C[At]_8.000	[At]CC1CC1_8.000	CC[At]_8.301
160611_Cn1cc(C2=C(c3cn(C4CCN(C[At])CC4)c4ccccc34)C(=O)NC2=O)c2ccccc21	[At]c1ccccc1_7.523	[At]c1ccccn1_7.523	[At]C1CC1_8.000	[H][At]_8.000	C[At]_8.301
160611_Cn1cc(C2=C(c3cn([At])c4ccccc34)C(=O)NC2=O)c2ccccc21	CC(C)(C)OC(=O)N1CCC([At])CC1_7.097	[At]C1CCN(Cc2ccccc2)CC1_7.523	[At]C1CCN(Cc2ccccn2)CC1_7.523	[At]C1CCNCC1_7.523	CC(C)N1CCC([At])CC1_7.585	[At]C1CCN(Cc2ccccc2)C1_7.620	CN1CCC([At])CC1_8.000	[At]C1CCN(CC2CC2)CC1_8.000	CCN1CCC([At])CC1_8.301
161147_Cn1cc(C2=C(c3cn(C4CCN([At])CC4)c4ccccc34)C(=O)NC2=O)c2ccccc21	[At]Cc1ccccc1_5.155	[At]Cc1ccccn1_5.699	[H][At]_5.699	CC(C)[At]_5.886	C[At]_6.301	[At]CC1CC1_6.398	CC[At]_6.523
161147_Cn1cc(C2=C(c3cn(C4CCN(C[At])CC4)c4ccccc34)C(=O)NC2=O)c2ccccc21	[At]c1ccccc1_5.155	[At]c1ccccn1_5.699	[H][At]_6.301	[At]C1CC1_6.398	C[At]_6.523
161147_Cn1cc(C2=C(c3cn([At])c4ccccc34)C(=O)NC2=O)c2ccccc21	[At]C1CCN(Cc2ccccc2)CC1_5.155	CC(C)(C)OC(=O)N1CCC([At])CC1_5.301	[At]C1CCN(Cc2ccccc2)C1_5.456	[At]C1CCN(Cc2ccccn2)CC1_5.699	[At]C1CCNCC1_5.699	CC(C)N1CCC([At])CC1_5.886	CN1CCC([At])CC1_6.301	[At]C1CCN(CC2CC2)CC1_6.398	CCN1CCC([At])CC1_6.523
160767_Cn1cc(C2=C(c3cn(C4CCN([At])CC4)c4ccccc34)C(=O)NC2=O)c2ccccc21	[At]Cc1ccccc1_5.222	[At]Cc1ccccn1_6.000	CC(C)[At]_6.013	C[At]_6.398	[At]CC1CC1_6.398	[H][At]_6.398	CC[At]_6.523
160767_Cn1cc(C2=C(c3cn(C4CCN(C[At])CC4)c4ccccc34)C(=O)NC2=O)c2ccccc21	[At]c1ccccc1_5.222	[At]c1ccccn1_6.000	[At]C1CC1_6.398	[H][At]_6.398	C[At]_6.523
160767_Cn1cc(C2=C(c3cn([At])c4ccccc34)C(=O)NC2=O)c2ccccc21	CC(C)(C)OC(=O)N1CCC([At])CC1_5.155	[At]C1CCN(Cc2ccccc2)CC1_5.222	[At]C1CCN(Cc2ccccc2)C1_5.377	[At]C1CCN(Cc2ccccn2)CC1_6.000	CC(C)N1CCC([At])CC1_6.013	CN1CCC([At])CC1_6.398	[At]C1CCN(CC2CC2)CC1_6.398	[At]C1CCNCC1_6.398	CCN1CCC([At])CC1_6.523
160955_Cn1cc(C2=C(c3cn(C4CCN([At])CC4)c4ccccc34)C(=O)NC2=O)c2ccccc21	[At]Cc1ccccc1_5.398	[H][At]_6.000	[At]CC1CC1_6.046	CC[At]_6.398	C[At]_6.398	CC(C)[At]_6.409	[At]Cc1ccccn1_6.523
160955_Cn1cc(C2=C(c3cn(C4CCN(C[At])CC4)c4ccccc34)C(=O)NC2=O)c2ccccc21	[At]c1ccccc1_5.398	[At]C1CC1_6.046	C[At]_6.398	[H][At]_6.398	[At]c1ccccn1_6.523
160955_Cn1cc(C2=C(c3cn([At])c4ccccc34)C(=O)NC2=O)c2ccccc21	[At]C1CCN(Cc2ccccc2)C1_5.027	CC(C)(C)OC(=O)N1CCC([At])CC1_5.222	[At]C1CCN(Cc2ccccc2)CC1_5.398	[At]C1CCNCC1_6.000	[At]C1CCN(CC2CC2)CC1_6.046	CCN1CCC([At])CC1_6.398	CN1CCC([At])CC1_6.398	CC(C)N1CCC([At])CC1_6.409	[At]C1CCN(Cc2ccccn2)CC1_6.523
161460_Cn1cc(C2=C(c3cn(C4CCN([At])CC4)c4ccccc34)C(=O)NC2=O)c2ccccc21	CC(C)[At]_5.032	[At]CC1CC1_5.046	[At]Cc1ccccn1_5.097	CC[At]_5.155	C[At]_5.398	[H][At]_5.398
161460_Cn1cc(C2=C(c3cn(C4CCN(C[At])CC4)c4ccccc34)C(=O)NC2=O)c2ccccc21	[At]C1CC1_5.046	[At]c1ccccn1_5.097	C[At]_5.155	[H][At]_5.398
161460_Cn1cc(C2=C(c3cn([At])c4ccccc34)C(=O)NC2=O)c2ccccc21	CC(C)N1CCC([At])CC1_5.032	[At]C1CCN(CC2CC2)CC1_5.046	[At]C1CCN(Cc2ccccn2)CC1_5.097	CCN1CCC([At])CC1_5.155	CN1CCC([At])CC1_5.398	[At]C1CCNCC1_5.398
161124_Cn1cc(C2=C(c3cn(C4CCN([At])CC4)c4ccccc34)C(=O)NC2=O)c2ccccc21	[At]Cc1ccccc1_6.301	[At]Cc1ccccn1_6.398	[H][At]_6.699	CC(C)[At]_6.886	C[At]_7.301	[At]CC1CC1_7.301	CC[At]_7.398
161124_Cn1cc(C2=C(c3cn(C4CCN(C[At])CC4)c4ccccc34)C(=O)NC2=O)c2ccccc21	[At]c1ccccc1_6.301	[At]c1ccccn1_6.398	[At]C1CC1_7.301	[H][At]_7.301	C[At]_7.398
161124_Cn1cc(C2=C(c3cn([At])c4ccccc34)C(=O)NC2=O)c2ccccc21	CC(C)(C)OC(=O)N1CCC([At])CC1_5.097	[At]C1CCN(Cc2ccccc2)CC1_6.301	[At]C1CCN(Cc2ccccn2)CC1_6.398	[At]C1CCNCC1_6.699	CC(C)N1CCC([At])CC1_6.886	CN1CCC([At])CC1_7.301	[At]C1CCN(CC2CC2)CC1_7.301	[At]C1CCN(Cc2ccccc2)C1_7.377	CCN1CCC([At])CC1_7.398
205806_CN(Cc1ccccc1)C(=O)[C@@H](C[At])NC(=O)C1C[C@@H](O)CN1C(=O)c1cn(C)c2ccccc12	Cc1ccc2cc([At])ccc2c1_7.638	Fc1cccc([At])c1_8.036	FC(F)(F)c1ccc([At])cc1_8.310	Fc1ccc([At])cc1_8.367	FC(F)(F)c1cccc([At])c1_8.456	Oc1ccc([At])cc1_8.745
205806_CN(Cc1ccccc1)C(=O)[C@@H](Cc1ccc([At])cc1)NC(=O)C1C[C@@H](O)CN1C(=O)c1cn(C)c2ccccc12	FC(F)(F)[At]_8.310	F[At]_8.367	O[At]_8.745
205806_CN(Cc1ccccc1)C(=O)[C@H]([At])NC(=O)C1C[C@@H](O)CN1C(=O)c1cn(C)c2ccccc12	Fc1cccc(C[At])c1_8.036	FC(F)(F)c1ccc(C[At])cc1_8.310	Fc1ccc(C[At])cc1_8.367	FC(F)(F)c1cccc(C[At])c1_8.456	Oc1ccc(C[At])cc1_8.745
148685_CC(C)(C)c1ccc(C(c2cccc(O)c2)N2CCN(Cc3ccccc3)C[C@@H]2C[At])cc1	[At]c1ccccc1_4.334	[At]OCc1ccccc1_4.585	O[At]_5.098	[H][At]_5.481
148685_CC(C)(C)c1ccc(C(c2cccc(O)c2)N2CCN(Cc3ccccc3)C[C@H]2[At])cc1	[At]Cc1ccccc1_4.334	[At]COCc1ccccc1_4.585	[H][At]_4.770	OC[At]_5.098
52988_Nc1nc(N)c2cc(COC(=O)[At])ccc2n1	[At]Cc1ccccc1_4.951	COc1ccc(OC)c([At])c1_5.620	O=C(O)c1ccc([At])cc1_6.000	[At]c1ccccc1_6.222	COc1ccc([At])cc1OC_6.292	COc1cc([At])cc(OC)c1_6.337
52988_Nc1nc(N)c2cc(C[At])ccc2n1	O[At]_4.287	[At]Nc1ccccc1_6.009	CN([At])c1ccccc1_7.018
53472_Nc1nc(N)c2cc(COC(=O)[At])ccc2n1	[At]Cc1ccccc1_5.721	O=C(O)c1ccc([At])cc1_6.000	COc1ccc(OC)c([At])c1_6.658	COc1cc([At])cc(OC)c1_6.824	[At]c1ccccc1_7.004	COc1ccc([At])cc1OC_7.180
53472_Nc1nc(N)c2cc(C[At])ccc2n1	O[At]_4.348	[At]Nc1ccccc1_7.000	CN([At])c1ccccc1_7.959
122783_CC(=O)N1N=C(c2ccc(O)cc2)CC1[At]	Cc1ccc([At])cc1_7.000	Clc1ccc([At])cc1_7.000	COc1ccc([At])c(OC)c1_8.000	Clc1cccc([At])c1_8.000	COc1ccc([At])cc1_8.046	COc1ccccc1[At]_8.056	Clc1ccccc1[At]_8.066	Cc1cccc([At])c1_8.097
122783_CC(=O)N1N=C(c2ccc(O)cc2O)CC1[At]	Clc1ccc([At])cc1_8.000	COc1ccc([At])cc1_8.046	Cc1ccc([At])cc1_8.046	COc1ccccc1[At]_8.097
122783_CC(=O)N1N=C(c2ccc(O)cc2O)CC1c1ccc([At])cc1	Cl[At]_8.000	CO[At]_8.046	C[At]_8.046
122783_CC(=O)N1N=C(c2ccc(O)cc2)CC1c1ccc([At])cc1	C[At]_7.000	Cl[At]_7.000	CO[At]_8.046
123764_CC(=O)N1N=C(c2ccc(O)cc2)CC1[At]	COc1ccccc1[At]_4.000	Clc1ccccc1[At]_4.051	Clc1ccc([At])cc1_4.398	Cc1ccc([At])cc1_4.523	Clc1cccc([At])c1_4.602	COc1ccc([At])c(OC)c1_4.699	Cc1cccc([At])c1_4.721	COc1ccc([At])cc1_5.143
123764_CC(=O)N1N=C(c2ccc(O)cc2O)CC1[At]	COc1ccccc1[At]_3.886	Clc1ccc([At])cc1_3.921	COc1ccc([At])cc1_4.081	Cc1ccc([At])cc1_4.377
123764_CC(=O)N1N=C(c2ccc(O)cc2O)CC1c1ccc([At])cc1	Cl[At]_3.921	CO[At]_4.081	C[At]_4.377
123764_CC(=O)N1N=C(c2ccc(O)cc2)CC1c1ccc([At])cc1	Cl[At]_4.398	C[At]_4.523	CO[At]_5.143
86520_COc1cc(-c2nn([C@H]3CC[C@H](N4CCN(C)CC4)CC3)c3ncnc(N)c23)ccc1[At]	O=S(=O)(N[At])c1ccccc1_5.506	O=C(N[At])Nc1ccccc1_6.680	O=S(=O)(N[At])Nc1ccccc1_6.777	O=C(N[At])c1ccccc1_7.032	CC(C)(Cc1ccccc1)C(=O)N[At]_7.036	CC(C)(CC(=O)N[At])c1ccccc1_7.509	O=C(CCc1ccccc1)N[At]_7.553	O=C(N[At])c1cc2ccccc2o1_8.000	O=C(N[At])OCc1ccccc1_8.398
86520_COc1cc(-c2nn([C@H]3CC[C@H](N4CCN(C)CC4)CC3)c3ncnc(N)c23)ccc1NC(=O)[At]	[At]c1ccccc1_7.032	CC(C)([At])Cc1ccccc1_7.036	CC(C)(C[At])c1ccccc1_7.509	[At]CCc1ccccc1_7.553	[At]c1cc2ccccc2o1_8.000
86520_CN1CCN([C@H]2CC[C@H](n3nc(-c4ccc([At])cc4)c4c(N)ncnc43)CC2)CC1	O=C([At])c1ccccc1_6.959	[At]NCc1cc2ccccc2[nH]1_7.301	[At]Nc1ccccc1_7.398
88837_COc1cc(-c2nn([C@H]3CC[C@H](N4CCN(C)CC4)CC3)c3ncnc(N)c23)ccc1[At]	O=S(=O)(N[At])c1ccccc1_5.496	O=S(=O)(N[At])Nc1ccccc1_6.334	CC(C)(Cc1ccccc1)C(=O)N[At]_6.337	O=C(N[At])Nc1ccccc1_6.509	O=C(N[At])c1ccccc1_6.724	O=C(CCc1ccccc1)N[At]_6.810	CC(C)(CC(=O)N[At])c1ccccc1_6.939	O=C(N[At])c1cc2ccccc2o1_7.367	O=C(N[At])OCc1ccccc1_7.903
88837_COc1cc(-c2nn([C@H]3CC[C@H](N4CCN(C)CC4)CC3)c3ncnc(N)c23)ccc1NC(=O)[At]	CC(C)([At])Cc1ccccc1_6.337	[At]c1ccccc1_6.724	[At]CCc1ccccc1_6.810	CC(C)(C[At])c1ccccc1_6.939	[At]c1cc2ccccc2o1_7.367
88837_CN1CCN([C@H]2CC[C@H](n3nc(-c4ccc([At])cc4)c4c(N)ncnc43)CC2)CC1	[At]NCc1cc2ccccc2[nH]1_6.279	O=C([At])c1ccccc1_6.370	[At]Nc1ccccc1_7.187
28527_CCCn1c(=O)c2nc(-c3ccc(OCC(=O)O)cc3)[nH]c2n([At])c1=O	Nc1ccc(CC[At])cc1_8.469	Nc1ccc(C[At])cc1_8.469	Nc1ccc(C[At])cc1I_8.523
28527_CCCn1c(=O)c2nc(-c3ccc(OCC(=O)O)cc3)[nH]c2n(C[At])c1=O	Nc1ccc(C[At])cc1_8.469	Nc1ccc([At])cc1_8.469	Nc1ccc([At])cc1I_8.523
88847_COc1cc(-c2nn([C@H]3CC[C@H](N4CCN(C)CC4)CC3)c3ncnc(N)c23)ccc1[At]	O=C(N[At])c1ccccc1_5.330	O=C(CCc1ccccc1)N[At]_5.611	CC(C)(Cc1ccccc1)C(=O)N[At]_5.842	O=C(N[At])Nc1ccccc1_6.030	CC(C)(CC(=O)N[At])c1ccccc1_6.041	O=S(=O)(N[At])Nc1ccccc1_6.052	O=C(N[At])OCc1ccccc1_6.283	O=S(=O)(N[At])c1ccccc1_6.863
88847_COc1cc(-c2nn([C@H]3CC[C@H](N4CCN(C)CC4)CC3)c3ncnc(N)c23)ccc1NC(=O)[At]	[At]c1ccccc1_5.330	[At]CCc1ccccc1_5.611	CC(C)([At])Cc1ccccc1_5.842	CC(C)(C[At])c1ccccc1_6.041
34647_[At]c1ccc2nc(C3CC3)n(Cc3ccc(-c4ccccc4-c4nn[n-]n4)cc3)c2c1	CC1(C)CC(=O)NN=C1[At]_8.398	CC1CC(=O)N(CC(=O)N(C)C)N=C1[At]_8.699	CN(C)C(=O)CN1N=C([At])CCC1=O_8.699
34647_CN(C)C(=O)CN1N=C(c2ccc3nc([At])n(Cc4ccc(-c5ccccc5-c5nn[n-]n5)cc4)c3c2)CCC1=O	CC[At]_8.523	CCC[At]_8.699	[At]C1CC1_8.699
34647_[At]c1ccc2nc(C3CC3)n(Cc3ccc(-c4ccccc4-c4nn[nH]n4)cc3)c2c1	COC(=O)CN1N=C([At])C(C)CC1=O_8.398	Cc1cc(O)nnc1[At]_8.523	CC1CC(=O)NN=C1[At]_8.699
53937_Nc1nc(N)c2c(O[At])cccc2n1	CCCC[At]_1.000	C[At]_1.000	CC(C)[At]_1.200	CCC[At]_1.300	CC[At]_1.300
53937_Nc1nc(N)c2c([At])cccc2n1	CCCCO[At]_1.000	CO[At]_1.000	CC(C)O[At]_1.200	CCCO[At]_1.300	CCO[At]_1.300
53937_Nc1nc(N)c2c(OC[At])cccc2n1	CCC[At]_1.000	[H][At]_1.000	CC[At]_1.300	C[At]_1.300
53937_Nc1nc(N)c2c(OCC[At])cccc2n1	CC[At]_1.000	C[At]_1.300	[H][At]_1.300
86502_COc1cc(-c2nn([C@H]3CC[C@H](N4CCN(C)CC4)CC3)c3ncnc(N)c23)ccc1[At]	CC(C)(CC(=O)N[At])c1ccccc1_4.461	O=C(N[At])OCc1ccccc1_4.466	O=C(N[At])Nc1ccccc1_6.580
54728_Nc1nc(N)c2c(OC[At])cccc2n1	CC[At]_0.200	C[At]_0.200	CCC[At]_0.400	[H][At]_1.300
54728_Nc1nc(N)c2c([At])cccc2n1	CCCO[At]_0.200	CCO[At]_0.200	[At]Oc1ccccc1_0.300	CCCCO[At]_0.400	CO[At]_1.300
54728_Nc1nc(N)c2c(O[At])cccc2n1	CCC[At]_0.200	CC[At]_0.200	[At]c1ccccc1_0.300	CCCC[At]_0.400	C[At]_1.300
54728_Nc1nc(N)c2c(OCC[At])cccc2n1	C[At]_0.200	[H][At]_0.200	CC[At]_0.400
214950_CCCNC(=O)c1cc([At])ccc1-c1ccc(Cl)cc1	Fc1ccc(C=C[At])cc1_5.013	[At]C=CCc1ccccc1_5.237	[At]C=CCCc1ccccc1_5.398
214950_CCCNC(=O)c1cc(C=C[At])ccc1-c1ccc(Cl)cc1	Fc1ccc([At])cc1_5.013	[At]Cc1ccccc1_5.237	[At]CCc1ccccc1_5.398
214950_CC(C)NC(=O)c1cc([At])ccc1-c1ccc(Cl)cc1	Clc1cccc(C=C[At])c1_4.996	[At]C=CCc1ccccc1_5.252	Fc1cc(C=C[At])ccc1Cl_5.432
214950_CC(C)NC(=O)c1cc(C=C[At])ccc1-c1ccc(Cl)cc1	Clc1cccc([At])c1_4.996	[At]c1ccc(OCc2ccccc2)cc1_5.004	[At]Cc1ccccc1_5.252	Fc1cc([At])ccc1Cl_5.432
214950_O=C(N[At])c1cc(/C=C/Cc2ccccc2)ccc1-c1ccc(Cl)cc1	CCCC[At]_5.215	CCC[At]_5.237	CC(C)[At]_5.252
214950_Clc1ccc(-c2ccc(/C=C/Cc3ccccc3)cc2[At])cc1	CCCCNC(=O)[At]_5.215	CCCNC(=O)[At]_5.237	CC(C)NC(=O)[At]_5.252
44690_CCn1nc(Cc2ccccc2)cc1C1CCN(C[C@H]2CN([C@H]([At])C(=O)O)C[C@@H]2c2cccc(F)c2)CC1	[At]C1CCCCC1_8.796	CC(C)[At]_8.824	CCC([At])CC_9.046	CC[C@H](C)[At]_9.046	CC(C)(C)[At]_9.097	CC[C@@H](C)[At]_9.097
44690_CCn1nc(Cc2ccccc2)cc1C1CCN(C[C@H]2CN([At])C[C@@H]2c2cccc(F)c2)CC1	CC(C)[C@@](C)([At])C(=O)O_8.260	CC(C)[C@](C)([At])C(=O)O_8.796	O=C(O)[C@H]([At])C1CCCCC1_8.796	CC(C)[C@@H]([At])C(=O)O_8.824	O=C(O)[C@H]([At])CC1CC1_8.921	O=C(O)[C@H]([At])CC1CCC1_8.921	CCC(CC)[C@@H]([At])C(=O)O_9.046	CC[C@H](C)[C@@H]([At])C(=O)O_9.046	CC(C)(C)[C@@H]([At])C(=O)O_9.097	CC[C@@H](C)[C@@H]([At])C(=O)O_9.097
64216_CC(C)C[C@H](NC(CC[At])P(=O)(O)O)C(=O)N[C@@H](Cc1c[nH]c2ccccc12)C(=O)O	C[At]_4.824	[At]Cc1ccccc1_5.149	Oc1ccc([At])cc1_5.523	[At]c1c[nH]c2ccccc12_5.721	[At]c1ccccc1_5.959	[At]c1cccc2ccccc12_6.585
64216_CC(C)C[C@H](NC(C[At])P(=O)(O)O)C(=O)N[C@@H](Cc1c[nH]c2ccccc12)C(=O)O	CC[At]_4.824	[At]CCc1ccccc1_5.149	Oc1ccc(C[At])cc1_5.523	[At]Cc1c[nH]c2ccccc12_5.721	[At]Cc1ccccc1_5.959	[At]Cc1cccc2ccccc12_6.585
64216_CC(C)C[C@H](NC([At])P(=O)(O)O)C(=O)N[C@@H](Cc1c[nH]c2ccccc12)C(=O)O	CCC[At]_4.824	[At]CCCc1ccccc1_5.149	[H][At]_5.469	Oc1ccc(CC[At])cc1_5.523	[At]CCc1c[nH]c2ccccc12_5.721	[At]CCc1ccccc1_5.959	[At]CCc1cccc2ccccc12_6.585
64216_O=C(N[C@@H](Cc1c[nH]c2ccccc12)C(=O)[O-])[C@H]([At])NP(=O)([O-])[O-]	CC[C@@H](C)[At]_5.553	CCCC[At]_5.824	CC(C)C[At]_6.018
64216_O=C([At])N[C@@H](Cc1c[nH]c2ccccc12)C(=O)[O-]	CC[C@@H](C)[C@@H]([At])NP(=O)([O-])[O-]_5.553	CCCC[C@@H]([At])NP(=O)([O-])[O-]_5.824	CC(C)C[C@@H]([At])NP(=O)([O-])[O-]_6.018
64216_CC(C)C[C@H](N[At])C(=O)N[C@@H](Cc1c[nH]c2ccccc12)C(=O)O	CCCC([At])P(=O)(O)O_4.824	O=P(O)(O)C([At])CCCc1ccccc1_5.149	O=P(O)(O)C[At]_5.469	O=P(O)(O)C([At])CCc1ccc(O)cc1_5.523	O=P(O)(O)C([At])CCc1ccccc1_5.959
143042_C[C@@H](O[C@H]1CCCN([At])[C@H]1c1ccccc1)c1cc(C(F)(F)F)cc(C(F)(F)F)c1	Oc1nc(C[At])n[nH]1_9.796	[At]Cc1nc[nH]n1_9.796	[H][At]_9.824
143042_Oc1nc(CN2CCC[C@H](O[At])[C@@H]2c2ccccc2)n[nH]1	C[C@@H]([At])c1cc(Cl)cc(Cl)c1_7.602	C[C@H]([At])c1ccccc1_8.229	C[C@H]([At])c1cc(Cl)cc(Cl)c1_10.046
143042_Oc1nc(CN2CCC[C@H]([At])[C@@H]2c2ccccc2)n[nH]1	C[C@H](O[At])c1cc(Cl)cc(Cl)c1_7.602	C[C@@H](O[At])c1ccccc1_8.229	C[C@@H](O[At])c1cc(Cl)cc(Cl)c1_10.046
143042_C[C@H]([At])O[C@H]1CCCN(Cc2n[nH]c(O)n2)[C@H]1c1ccccc1	[At]c1ccccc1_8.229	FC(F)(F)c1cc([At])cc(C(F)(F)F)c1_9.796	Clc1cc(Cl)cc([At])c1_10.046
36129_CC1=CC(C)(C)Nc2ccc([At])cc21	O=[N+]([O-])c1ccc([At])s1_5.836	N#Cc1ccc([At])s1_5.955	N#Cc1cc([At])cs1_6.306	Cc1cc(C#N)sc1[At]_6.699
71387_CC1=CC(C)(C)Nc2ccc([At])cc21	N#Cc1ccc([At])s1_5.495	N#Cc1cc([At])cs1_5.585	Cc1cc(C#N)sc1[At]_6.108
28185_CC(C)c1cccc(C(C)C)c1OC(=O)NC(=O)SC[At]	[At]CN1CCOCC1_6.046	[At]Cc1ccccc1_6.056	[At]c1ccco1_6.328	[At]c1ccccc1_6.357	CCCCCCCCCC[At]_6.678	CCCCCCC[At]_6.796	Clc1ccc([At])cc1_6.796	CCCCCCCCC[At]_6.886	[At]CCc1ccccc1_7.161	CCCCCCCCCCC[At]_7.796
28185_CC(C)c1cccc(C(C)C)c1OC(=O)NC(=O)S[At]	CC(C)c1cccc(C(C)C)c1[At]_5.495	[At]CCN1CCOCC1_6.046	[At]CCc1ccccc1_6.056	[At]Cc1ccco1_6.328	[At]Cc1ccccc1_6.357	CCCCCCCCCCC[At]_6.678	CCCCCCCC[At]_6.796	Clc1ccc(C[At])cc1_6.796	CCCCCCCCCC[At]_6.886	[At]C1CCCCC1_7.013	[At]CCCc1ccccc1_7.161	CCCCCCCCCCCC[At]_7.796
28185_CC(C)c1cccc(C(C)C)c1OC(=O)NC(=O)O[At]	[At]c1cccc2ccccc12_5.432	[At]c1ccccc1_5.745	COC(=O)C([At])c1ccccc1_6.027	[At]CCCc1ccccc1_6.180	CCCCCCCCC(C)[At]_6.569	CCCCCCCC[At]_6.602	CCCCCCCCCCC[At]_6.854	CCCCC[C@@H](C)[At]_6.886	CC(C)c1cccc(C(C)C)c1[At]_6.959	CCCCCC(C)[At]_6.991	CCCCC[C@H](C)[At]_7.009	CCCCCCCC(C)[At]_7.013	[At]Cc1ccccc1_7.114	CCCCCCCCCC[At]_7.131	CCCCC(C)(C)[At]_7.194	CCCCCC[At]_7.276	CCCCCCCCCCC(C)[At]_7.310	CCCCCCCCCCCC[At]_7.678
28185_CC(CCCCC[At])OC(=O)NC(=O)Nc1c(C(C)C)cccc1C(C)C	[H][At]_5.975	CCC[At]_6.125	CC[At]_6.409	CCCCC[At]_6.456
28185_CC(C)c1cccc(C(C)C)c1NC(=O)NC(=O)O[At]	CCCCCC(C)[At]_5.975	CC(C)c1cccc(C(C)C)c1[At]_6.009	CCCCCCCCC(C)[At]_6.125	CCCCCCCC(C)[At]_6.409	CCCCCCCCCCC(C)[At]_6.456	CCCCCCCCCCCC[At]_6.921
28185_CC(CCC[At])OC(=O)NC(=O)Nc1c(C(C)C)cccc1C(C)C	CC[At]_5.975	CCCCC[At]_6.125	CCCC[At]_6.409	CCCCCCC[At]_6.456
28185_CC(CCCCCCC[At])OC(=O)NC(=O)Nc1c(C(C)C)cccc1C(C)C	C[At]_6.125	[H][At]_6.409	CCC[At]_6.456
28185_CC(CC[At])OC(=O)NC(=O)Nc1c(C(C)C)cccc1C(C)C	CCC[At]_5.975	CCCCCC[At]_6.125	CCCCC[At]_6.409	CCCCCCCC[At]_6.456
28185_CC(C[At])OC(=O)NC(=O)Nc1c(C(C)C)cccc1C(C)C	CCCC[At]_5.975	CCCCCCC[At]_6.125	CCCCCC[At]_6.409	CCCCCCCCC[At]_6.456
28185_CC(CCCCCC[At])OC(=O)NC(=O)Nc1c(C(C)C)cccc1C(C)C	CC[At]_6.125	C[At]_6.409	CCCC[At]_6.456
28185_CC(CCCC[At])OC(=O)NC(=O)Nc1c(C(C)C)cccc1C(C)C	C[At]_5.975	CCCC[At]_6.125	CCC[At]_6.409	CCCCCC[At]_6.456
28185_CC([At])OC(=O)NC(=O)Nc1c(C(C)C)cccc1C(C)C	CCCCC[At]_5.975	CCCCCCCC[At]_6.125	CCCCCCC[At]_6.409	CCCCCCCCCC[At]_6.456
28185_CC(C)c1cccc(C(C)C)c1OC(=O)NC(=O)OC[At]	[At]CCc1ccccc1_6.180	CCCCCCC[At]_6.602	CCCCCCCCCC[At]_6.854	[At]c1ccccc1_7.114	CCCCCCCCC[At]_7.131	CCCCC[At]_7.276	CCCCCCCCCCC[At]_7.678	CCCCCCCCCCCC[At]_8.046
28185_CC(CCC[At])OC(=O)NC(=O)Oc1c(C(C)C)cccc1C(C)C	CCCCC[At]_6.569	CC[At]_6.991	CCCC[At]_7.013	CCCCCCC[At]_7.310
28185_CC(C[At])OC(=O)NC(=O)Oc1c(C(C)C)cccc1C(C)C	CCCCCCC[At]_6.569	CCCC[At]_6.991	CCCCCC[At]_7.013	CCCCCCCCC[At]_7.310
28185_CC(CCCCCCC[At])OC(=O)NC(=O)Oc1c(C(C)C)cccc1C(C)C	C[At]_6.569	[H][At]_7.013	CCC[At]_7.310
28185_CC(CCCCCC[At])OC(=O)NC(=O)Oc1c(C(C)C)cccc1C(C)C	CC[At]_6.569	C[At]_7.013	CCCC[At]_7.310
28185_CC(CCCC[At])OC(=O)NC(=O)Oc1c(C(C)C)cccc1C(C)C	CCCC[At]_6.569	C[At]_6.991	CCC[At]_7.013	CCCCCC[At]_7.310
28185_CC([At])OC(=O)NC(=O)Oc1c(C(C)C)cccc1C(C)C	CCCCCCCC[At]_6.569	CCCCC[At]_6.991	CCCCCCC[At]_7.013	CCCCCCCCCC[At]_7.310
28185_CC(CCCCC[At])OC(=O)NC(=O)Oc1c(C(C)C)cccc1C(C)C	CCC[At]_6.569	[H][At]_6.991	CC[At]_7.013	CCCCC[At]_7.310
28185_CC(CC[At])OC(=O)NC(=O)Oc1c(C(C)C)cccc1C(C)C	CCCCCC[At]_6.569	CCC[At]_6.991	CCCCC[At]_7.013	CCCCCCCC[At]_7.310
28185_CC(C)c1cccc(C(C)C)c1OC(=O)NC(=O)SCC[At]	[At]N1CCOCC1_6.046	[At]c1ccccc1_6.056	CCCCCCCCC[At]_6.678	CCCCCC[At]_6.796	CCCCCCCC[At]_6.886	[At]Cc1ccccc1_7.161	CCCCCCCCCC[At]_7.796
28185_CC(C)c1cccc(C(C)C)c1OC(=O)NC(=O)SCCCCC[At]	CCCCCC[At]_6.678	CCC[At]_6.796	CCCCC[At]_6.886	CCCCCCC[At]_7.796
28185_CC(C)c1cccc(C(C)C)c1OC(=O)NC(=O)SCCCC[At]	CCCCCCC[At]_6.678	CCCC[At]_6.796	CCCCCC[At]_6.886	CCCCCCCC[At]_7.796
28185_CC(C)c1cccc(C(C)C)c1OC(=O)NC(=O)SCCC[At]	CCCCCCCC[At]_6.678	CCCCC[At]_6.796	CCCCCCC[At]_6.886	[At]c1ccccc1_7.161	CCCCCCCCC[At]_7.796
28185_CC(C)c1cccc(C(C)C)c1OC(=O)NC(=O)SCCCCCC[At]	CCCCC[At]_6.678	CC[At]_6.796	CCCC[At]_6.886	CCCCCC[At]_7.796
28185_CC(C)c1cccc(C(C)C)c1OC(=O)NC(=O)SCCCCCCC[At]	CCCC[At]_6.678	C[At]_6.796	CCC[At]_6.886	CCCCC[At]_7.796
28185_CC(C)c1cccc(C(C)C)c1OC(=O)NC(=O)OCCCCCC[At]	CC[At]_6.602	CCCCC[At]_6.854	CCCC[At]_7.131	[H][At]_7.276	CCCCCC[At]_7.678	CCCCCCC[At]_8.046
28185_CC(C)c1cccc(C(C)C)c1OC(=O)NC(=O)OCCCCCCCC[At]	[H][At]_6.602	CCC[At]_6.854	CC[At]_7.131	CCCC[At]_7.678	CCCCC[At]_8.046
28185_CC(C)c1cccc(C(C)C)c1OC(=O)NC(=O)OCC[At]	[At]Cc1ccccc1_6.180	CCCCCC[At]_6.602	CCCCCCCCC[At]_6.854	CCCCCCCC[At]_7.131	CCCC[At]_7.276	CCCCCCCCCC[At]_7.678	CCCCCCCCCCC[At]_8.046
28185_CC(C)c1cccc(C(C)C)c1OC(=O)NC(=O)OCCCCC[At]	CCC[At]_6.602	CCCCCC[At]_6.854	CCCCC[At]_7.131	C[At]_7.276	CCCCCCC[At]_7.678	CCCCCCCC[At]_8.046
28185_CC(C)c1cccc(C(C)C)c1OC(=O)NC(=O)OCCCCCCCCC[At]	CC[At]_6.854	C[At]_7.131	CCC[At]_7.678	CCCC[At]_8.046
28185_CC(C)c1cccc(C(C)C)c1OC(=O)NC(=O)OCCCC[At]	CCCC[At]_6.602	CCCCCCC[At]_6.854	CCCCCC[At]_7.131	CC[At]_7.276	CCCCCCCC[At]_7.678	CCCCCCCCC[At]_8.046
28185_CC(C)c1cccc(C(C)C)c1OC(=O)NC(=O)OCCCCCCCCCC[At]	C[At]_6.854	[H][At]_7.131	CC[At]_7.678	CCC[At]_8.046
28185_CC(C)c1cccc(C(C)C)c1OC(=O)NC(=O)OCCC[At]	[At]c1ccccc1_6.180	CCCCC[At]_6.602	CCCCCCCC[At]_6.854	CCCCCCC[At]_7.131	CCC[At]_7.276	CCCCCCCCC[At]_7.678	CCCCCCCCCC[At]_8.046
28185_CC(C)c1cccc(C(C)C)c1OC(=O)NC(=O)OCCCCCCC[At]	C[At]_6.602	CCCC[At]_6.854	CCC[At]_7.131	CCCCC[At]_7.678	CCCCCC[At]_8.046
28185_CC(C)c1cccc(C(C)C)c1OC(=O)NC(=O)OCCCCCCCCCCC[At]	[H][At]_6.854	C[At]_7.678	CC[At]_8.046
28185_CC(C)c1cccc(C(C)C)c1OC(=O)NC(=O)SCCCCCCCC[At]	CCC[At]_6.678	[H][At]_6.796	CC[At]_6.886	CCCC[At]_7.796
28185_CC(C)c1cccc(C(C)C)c1OC(=O)NC(=O)SCCCCCCCCC[At]	CC[At]_6.678	C[At]_6.886	CCC[At]_7.796
28185_CC(C)c1cccc(C(C)C)c1OC(=O)NC(=O)SCCCCCCCCCC[At]	C[At]_6.678	[H][At]_6.886	CC[At]_7.796
28185_CC(C)c1cccc(C(C)C)c1OC(=O)NC(=O)OC([At])c1ccccc1	COC(=O)[At]_6.027	[At]c1ccccc1_6.456	[H][At]_7.114
208754_Nc1nc(O)c2c(n1)CCc1cc([At])c(Br)cc1-2	O=[N+]([O-])[At]_4.011	N[At]_5.538	[H][At]_5.699
208754_Nc1nc(O)c2c(ccc3ccc([At])cc32)n1	C#C[At]_4.854	CC[At]_5.114	[H][At]_5.155	CO[At]_5.301	CCS[At]_5.367	F[At]_5.620	O[At]_5.735	CS[At]_5.796	C[At]_5.833	C=C[At]_5.959	N[At]_6.222	Cl[At]_6.284	I[At]_6.491	Br[At]_6.573
208754_Nc1nc(O)c2c(n1)CCc1c([At])cccc1-2	Cl[At]_3.433	CO[At]_3.602	Br[At]_3.963	F[At]_4.004	C[At]_4.229	[H][At]_5.155
208754_Nc1nc(O)c2c(n1)CCc1ccc([At])cc1-2	CCS[At]_4.499	C#C[At]_4.580	N[At]_4.772	O[At]_4.921	[H][At]_5.155	CO[At]_5.222	C[At]_5.237	I[At]_5.301	F[At]_5.398	Br[At]_5.699	Cl[At]_5.796	CS[At]_5.921
208754_Nc1nc(O)c2c(n1)CCc1cc([At])ccc1-2	F[At]_3.125	Cl[At]_3.476	CO[At]_3.620	N[At]_4.051	O=[N+]([O-])[At]_4.367	[H][At]_5.155
208754_Nc1nc(O)c2c(ccc3c([At])c(F)ccc32)n1	O=[N+]([O-])[At]_3.395	[H][At]_3.636	N[At]_3.924
208754_Nc1nc(O)c2c(ccc3c([At])cccc32)n1	F[At]_3.682	N[At]_4.409	C[At]_4.742	[H][At]_5.155	I[At]_5.201
208754_Cc1nc(O)c2c(n1)CCc1ccc([At])cc1-2	[H][At]_3.926	F[At]_4.484	Br[At]_5.061
208754_Nc1nc(O)c2c(ccc3cc([At])c(Br)cc32)n1	O=[N+]([O-])[At]_4.509	N[At]_5.553	[H][At]_6.573
208754_Nc1nc(O)c2c(cc([At])c3ccccc32)n1	OC[At]_3.992	[H][At]_5.155	C[At]_6.000
27997_[At]c1ccc(NCCC2CCN(Cc3ccccc3)CC2)nn1	Cc1cc(C)c([At])c(C)c1_5.523	Fc1ccc([At])cc1_6.456	[H][At]_6.620	CO[At]_6.658	CN(C)c1ccc([At])cc1_6.678	[At]c1ccccc1_6.921	COc1ccccc1[At]_6.959	N#Cc1ccc([At])cc1_7.000	[At]c1cccs1_7.013	Cc1ccccc1[At]_7.046	CCc1ccccc1[At]_7.060	Clc1ccccc1[At]_7.097	Cl[At]_7.137	[At]c1ccc2c(c1)OCO2_7.137	CC(=O)Nc1cccc([At])c1_7.237	[At]c1cccnc1_7.244	FC(F)(F)c1cc([At])cc(C(F)(F)F)c1_7.252	[At]c1ccc2ccccc2c1_7.252	CC(=O)c1cccc([At])c1_7.268
27997_[At]c1ccccc1-c1ccc(NCCC2CCN(Cc3ccccc3)CC2)nn1	[H][At]_6.921	CO[At]_6.959	C[At]_7.046	CC[At]_7.060	Cl[At]_7.097
27997_[At]c1ccc(-c2ccc(NCCC3CCN(Cc4ccccc4)CC3)nn2)cc1	F[At]_6.456	CN(C)[At]_6.678	[H][At]_6.921	N#C[At]_7.000
27997_[At]c1cccc(-c2ccc(NCCC3CCN(Cc4ccccc4)CC3)nn2)c1	[H][At]_6.921	CC(=O)N[At]_7.237	CC(=O)[At]_7.268
27997_[At]c1cc(=NCCC2CCN(Cc3ccccc3)CC2)[nH]nc1-c1ccccc1	CCC[At]_7.215	CC[At]_7.569	C[At]_7.678
27997_[At]Cc1cc(=NCCC2CCN(Cc3ccccc3)CC2)[nH]nc1-c1ccccc1	CC[At]_7.215	C[At]_7.569	[H][At]_7.678
27997_[At]CCC1CCN(Cc2ccccc2)CC1	[At]Nc1cccnn1_6.620	COc1ccc(N[At])nn1_6.658	Clc1ccc(N[At])nn1_7.137
27997_[At]NCCC1CCN(Cc2ccccc2)CC1	[At]c1cccnn1_6.620	COc1ccc([At])nn1_6.658	Clc1ccc([At])nn1_7.137
34773_NCCCC[C@@H]([At])OP(=O)(O)CCCCc1ccccc1	O=C(O)[C@@H]1C[C@@H](F)CN1C(=O)[At]_6.495	O=C(O)[C@@H]1CC(F)(F)CN1C(=O)[At]_6.770	O=C(O)[C@@H]1C[C@H](F)CN1C(=O)[At]_6.796	O=C(O)[C@@H]1COCN1C(=O)[At]_6.839	O=C(O)[C@@H]1C[C@@H](O)CN1C(=O)[At]_6.854	O=C(O)[C@@H]1CSCN1C(=O)[At]_7.041	O=C(O)[C@@H]1SCCN1C(=O)[At]_7.092	O=C(O)[C@@H]1C=CCN1C(=O)[At]_7.367	O=C(O)[C@@H]1CCCN1C(=O)[At]_7.444	O=C(O)[C@@H]1C[C@@H]2CCC[C@@H]2N1C(=O)[At]_7.585	O=C(O)[C@@H]1C[C@H](O)CN1C(=O)[At]_7.602	O=C(O)CN(C(=O)[At])C1CCCCC1_7.658	CS[C@H]1C[C@@H](C(=O)O)N(C(=O)[At])C1_8.013	CS[C@@H]1C[C@@H](C(=O)O)N(C(=O)[At])C1_8.032
34773_NCCCC[C@H](OP(=O)(O)CCCCc1ccccc1)C(=O)N1C[C@H]([At])C[C@H]1C(=O)O	F[At]_6.796	[H][At]_7.444	O[At]_7.602	[At]C1CCCCC1_7.959	CS[At]_8.032	[At]c1ccccc1_8.456	[At]Sc1ccccc1_8.523	[At]Cc1ccccc1_9.000
34773_NCCCC[C@H](OP(=O)(O)CCCCc1ccccc1)C(=O)N1C[C@@H]([At])C[C@H]1C(=O)O	F[At]_6.495	[At]c1ccccc1_6.569	O[At]_6.854	[H][At]_7.444	[At]C1CCCCC1_7.509	CS[At]_8.013	[At]Sc1ccccc1_8.585
34773_NCCCC[C@H](OP(=O)(O)CCCCc1ccccc1)C(=O)N([At])CC(=O)O	COc1ccc([At])cc1_7.409	COc1ccc([At])cc1OC_7.456	[At]c1ccc2c(c1)OCO2_7.620	[At]C1CCCCC1_7.658
872_[At]c1ccc2[nH]cc(C3=CCNCC3)c2c1	[H][At]_6.854	F[At]_7.187	O=[N+]([O-])[At]_7.444	N#C[At]_7.495	O[At]_7.523	Cl[At]_7.585	CO[At]_7.854	Br[At]_7.886
1775_[At]c1ccc2[nH]cc(C3=CCNCC3)c2c1	O=[N+]([O-])[At]_8.456	Cl[At]_8.481	Br[At]_8.495	CO[At]_8.699	F[At]_8.721	O[At]_8.921	N#C[At]_9.097
54244_COc1cc(Cc2cnc(N)nc2N)cc([At])c1O	[H][At]_7.180	CC(O)C[At]_8.076	C=CC[At]_8.921
54244_C=CCOc1ccc(Cc2cnc(N)nc2N)cc1[At]	[H][At]_6.222	C=CC[At]_7.137	CO[At]_7.268
54244_COc1cc(Cc2cnc(N)nc2N)cc([At])c1OC	C=CCO[At]_8.092	CO[At]_8.301	CCO[At]_8.398	CCC[At]_8.432	CC=C[At]_8.495
54244_CCCc1cc(Cc2cnc(N)nc2N)cc(C[At])c1OC	CC[At]_7.357	C=C[At]_7.824	C[At]_7.921
54244_CCCc1cc(Cc2cnc(N)nc2N)cc([At])c1OC	CCC[At]_7.357	CC=C[At]_7.444	C=CC[At]_7.824	CC[At]_7.921	CO[At]_8.432
54244_C=CCc1cc(Cc2cnc(N)nc2N)cc([At])c1O	[H][At]_6.824	C=CC[At]_7.620	CCC[At]_7.620	CO[At]_8.921
54244_COc1cc(Cc2cnc(N)nc2N)cc(O[At])c1OC	C=CC[At]_8.092	C[At]_8.301	CC[At]_8.398
54244_COc1cc(Cc2cnc(N)nc2N)cc(OC[At])c1OC	C=C[At]_8.092	[H][At]_8.301	C[At]_8.398
162504_Nc1nc([At])nc2c1ncn2[C@H]1C[C@H](OP(=O)(O)O)[C@@H](COP(=O)(O)O)O1	[H][At]_5.240	CS[At]_5.676	Cl[At]_5.697
162504_O=P(O)(O)OC[C@H]1O[C@@H](n2cnc3c([At])ncnc32)C[C@@H]1OP(=O)(O)O	CN(C)[At]_4.331	CS[At]_4.536	N[At]_5.240	CCN[At]_5.967	CN[At]_6.481
162504_O=P(O)(O)OC[C@H]1O[C@@H](n2cnc3c(N[At])ncnc32)C[C@@H]1OP(=O)(O)O	[H][At]_5.240	CC[At]_5.967	C[At]_6.481
3266_COc1cc(N)c(Cl)cc1NC(=O)OC[At]	CCN(CC)C[At]_6.000	CC1CCN(C[At])CC1_6.699	CC1CC(C)CN(C[At])C1_6.745
3266_COc1cc(N)c(Cl)cc1NC(=O)OCC[At]	CCN([At])CC_6.000	CC1CCN([At])CC1_6.699	CC1CC(C)CN([At])C1_6.745
156041_CCCCCCCCCCCC(=O)c1c(C(=O)O)n(C[At])c2ccccc12	O=C(O)CCCC[At]_5.097	[H][At]_5.097	O=C(O)/C=C/c1cccc([At])c1_5.276	O=C(O)CCc1cccc([At])c1_5.367	O=C(O)/C=C/c1ccc([At])cc1_5.387	O=C(O)CCc1ccc([At])cc1_5.398	O=C(O)CCCCC[At]_5.523	O=C(O)c1cccc(OC[At])c1_5.721	O=C(O)Cc1ccc(OC[At])cc1_5.796	O=C(O)Cc1cccc(OC[At])c1_5.796	O=C(O)c1ccc(OC[At])cc1_6.301
156041_CCCCCCCCCCCC(=O)c1c(C(=O)O)n([At])c2ccccc12	C[At]_5.097	O=C(O)CCCCC[At]_5.097	O=C(O)/C=C/c1cccc(C[At])c1_5.276	O=C(O)CCc1cccc(C[At])c1_5.367	O=C(O)/C=C/c1ccc(C[At])cc1_5.387	O=C(O)CCc1ccc(C[At])cc1_5.398	O=C(O)CCCCCC[At]_5.523	O=C(O)c1cccc(OCC[At])c1_5.721	O=C(O)Cc1ccc(OCC[At])cc1_5.796	O=C(O)Cc1cccc(OCC[At])c1_5.796	O=C(O)c1ccc(OCC[At])cc1_6.301
156041_CCCCCCCCCCCC(=O)c1c(C(=O)O)n(CC[At])c2ccccc12	O=C(O)CCC[At]_5.097	O=C(O)CCCC[At]_5.523	O=C(O)c1cccc(O[At])c1_5.721	O=C(O)Cc1ccc(O[At])cc1_5.796	O=C(O)Cc1cccc(O[At])c1_5.796	O=C(O)c1ccc(O[At])cc1_6.301
156041_CCCCCCCCCCCC(=O)c1c(C(=O)O)n(CCO[At])c2ccccc12	O=C(O)c1cccc([At])c1_5.721	O=C(O)Cc1ccc([At])cc1_5.796	O=C(O)Cc1cccc([At])c1_5.796	O=C(O)c1ccc([At])cc1_6.301
156041_CCCCCCCCCCCC(=O)c1c(C(=O)O)n(C)c2ccc([At])cc12	F[At]_4.959	O=[N+]([O-])[At]_5.000	O[At]_5.000	CO[At]_5.097	Cl[At]_5.097	[H][At]_5.097
156041_Cn1c(C(=O)O)c(C(=O)CCCCCC[At])c2ccccc21	CCC[At]_4.745	CCCCCCCCCCC[At]_5.097	CCCCCCC[At]_5.097	CCCCC[At]_5.097
156041_Cn1c(C(=O)O)c(C(=O)CCCCCCCCCC[At])c2ccccc21	CCCCCCC[At]_5.097	CCC[At]_5.097	C[At]_5.097
156041_Cn1c(C(=O)O)c(C(=O)CCCCCCCCC[At])c2ccccc21	[H][At]_4.745	CCCCCCCC[At]_5.097	CCCC[At]_5.097	CC[At]_5.097
156041_Cn1c(C(=O)O)c(C(=O)CCCCCCCC[At])c2ccccc21	C[At]_4.745	CCCCCCCCC[At]_5.097	CCCCC[At]_5.097	CCC[At]_5.097
156041_Cn1c(C(=O)O)c(C(=O)CCCCCCC[At])c2ccccc21	CC[At]_4.745	CCCCCCCCCC[At]_5.097	CCCCCC[At]_5.097	CCCC[At]_5.097
156041_Cn1c(C(=O)O)c(C(=O)CCCCCCCCCCC[At])c2ccccc21	CCCCCC[At]_5.097	CC[At]_5.097	[H][At]_5.097
156041_Cn1c(C(=O)O)c(C(=O)CCCCC[At])c2ccccc21	CCCC[At]_4.745	CCCCCCCCCCCC[At]_5.097	CCCCCCCC[At]_5.097	CCCCCC[At]_5.097
156041_Cn1c(C(=O)O)c(C(=O)CC[At])c2ccccc21	CCCCCCC[At]_4.745	CCCCCCCCCCC[At]_5.097	CCCCCCCCC[At]_5.097
156041_Cn1c(C(=O)O)c(C(=O)CCCC[At])c2ccccc21	CCCCC[At]_4.745	CCCCCCCCC[At]_5.097	CCCCCCC[At]_5.097
156041_Cn1c(C(=O)O)c(C(=O)CCC[At])c2ccccc21	CCCCCC[At]_4.745	CCCCCCCCCC[At]_5.097	CCCCCCCC[At]_5.097
36949_CCCCc1nn(-c2ccccc2C(F)(F)F)c(=O)n1Cc1ccc(-c2ccccc2[At])cc1	CCCCCCCC(=O)NS(=O)(=O)[At]_8.538	O=C(Cc1ccccc1)NS(=O)(=O)[At]_8.796	CC(C)C(=O)C(=O)NS(=O)(=O)[At]_9.097	O=C(NS(=O)(=O)[At])C(=O)C(F)(F)F_9.097	[At]c1nn[nH]n1_9.108	O=C(NS(=O)(=O)[At])c1ccccc1_9.367
36949_CCCCc1nn(-c2ccccc2C(F)(F)F)c(=O)n1Cc1ccc(-c2ccccc2S(=O)(=O)NC(=O)[At])cc1	CCCCCCC[At]_8.538	[At]Cc1ccccc1_8.796	[At]c1ccccc1_9.367
36949_CCCCc1nn([At])c(=O)n1Cc1ccc(-c2ccccc2S(=O)(=O)NC(=O)c2ccccc2)cc1	CC(C)(C)C[At]_8.481	Clc1cccc(Cl)c1[At]_8.585	Clc1ccccc1[At]_8.854	FC(F)(F)c1ccccc1[At]_9.367
36949_CCCCc1nn([At])c(=O)n1Cc1ccc(-c2ccccc2-c2nn[nH]n2)cc1	Clc1cccc(Cl)c1[At]_8.237	Clc1ccccc1[At]_8.620	CC(C)(C)C[At]_8.678	FC(F)(F)c1ccccc1[At]_9.108
159367_CC1(C)OC(S)=Nc2ccc(-c3cc(Br)cc([At])c3)cc21	C[At]_7.000	FC(F)(F)O[At]_7.000	N#C[At]_7.000
159367_CC1(C)OC(S)=Nc2ccc(-c3cc([At])cc(C#N)c3)cc21	Br[At]_7.000	CO[At]_7.000	FC(F)(F)O[At]_7.000
28793_O=C(NC([At])Cc1ccccc1)C(c1ccccc1)c1ccccc1	O=C(O)c1ccc([At])cc1_5.000	[At]c1cccnc1_5.398	Nc1ccc([At])cc1_5.553	[At]c1ccncc1_5.638	COc1ccccc1[At]_5.745	COc1ccc([At])cc1_5.824	COc1cccc([At])c1_5.824	Oc1ccc([At])cc1_6.000	[At]c1ccccc1_6.337
28793_O=C(NC(C[At])c1ccccc1)C(c1ccccc1)c1ccccc1	CCCCCCCn1ccnc1[At]_5.301	C[Si](C)(C)CCOCn1ccnc1[At]_5.301	Nc1cccc([At])c1_5.301	[At]n1ccnc1_5.456	[At]c1ccncc1_5.745	COc1ccc([At])cc1_5.796	Nc1ccc([At])cc1_5.882	Oc1ccc([At])cc1_6.097	COc1ccc([At])cc1OC_6.301	[At]c1ccccc1_6.337	CS(=O)(=O)Nc1ccc([At])cc1_6.444	CC(=O)Nc1ccc([At])cc1_6.456
28793_O=C(NC(Cc1ccc([At])cc1)c1ccccc1)C(c1ccccc1)c1ccccc1	CO[At]_5.796	N[At]_5.882	O[At]_6.097	[H][At]_6.337	CS(=O)(=O)N[At]_6.444	CC(=O)N[At]_6.456
28793_O=C(NC([At])c1ccccc1)C(c1ccccc1)c1ccccc1	CCCCCCCn1ccnc1C[At]_5.301	C[Si](C)(C)CCOCn1ccnc1C[At]_5.301	Nc1cccc(C[At])c1_5.301	[At]Cn1ccnc1_5.456	[At]Cc1ccncc1_5.745	COc1ccc(C[At])cc1_5.796	Nc1ccc(C[At])cc1_5.882	Oc1ccc(C[At])cc1_6.097	COc1ccc(C[At])cc1OC_6.301	[At]Cc1ccccc1_6.337	CS(=O)(=O)Nc1ccc(C[At])cc1_6.444	CC(=O)Nc1ccc(C[At])cc1_6.456
28793_O=C(NC(Cc1ccccc1)c1ccc([At])cc1)C(c1ccccc1)c1ccccc1	O=C(O)[At]_5.000	N[At]_5.553	CO[At]_5.824	O[At]_6.000	[H][At]_6.337
1696_[At]Cc1c[nH]c2ccc(-n3cnnc3)cc12	CN1CCN(C[At])CC1_6.854	CN1CCN(CC[At])CC1_7.456	[At]CN1CCCC1_8.469
1696_[At]N1CCN(CCCc2c[nH]c3ccc(-n4cnnc4)cc23)CC1	C[At]_7.456	CC(=O)Nc1cccc(CC[At])c1_8.745	[At]CCc1ccccc1_8.854	CC(=O)Nc1ccc(CC[At])cc1_8.886	Fc1ccc(CC[At])cc1F_9.000	Fc1ccc(CC[At])cc1_9.097	Fc1cc(F)cc(CC[At])c1_9.155	Fc1cccc(CC[At])c1_9.222	Fc1ccccc1CC[At]_9.222	[At]Cc1ccccc1_9.699
1696_[At]CCc1c[nH]c2ccc(-n3cnnc3)cc12	CN1CCN([At])CC1_6.854	CN1CCN(C[At])CC1_7.456	[At]N1CCCC1_8.469
1696_[At]CN1CCN(CCCc2c[nH]c3ccc(-n4cnnc4)cc23)CC1	[H][At]_7.456	CC(=O)Nc1cccc(C[At])c1_8.745	[At]Cc1ccccc1_8.854	CC(=O)Nc1ccc(C[At])cc1_8.886	Fc1ccc(C[At])cc1F_9.000	Fc1ccc(C[At])cc1_9.097	Fc1cc(F)cc(C[At])c1_9.155	Fc1cccc(C[At])c1_9.222	Fc1ccccc1C[At]_9.222	[At]c1ccccc1_9.699
1696_[At]CCN1CCN(CCCc2c[nH]c3ccc(-n4cnnc4)cc23)CC1	CC(=O)Nc1cccc([At])c1_8.745	[At]c1ccccc1_8.854	CC(=O)Nc1ccc([At])cc1_8.886	Fc1ccc([At])cc1F_9.000	Fc1ccc([At])cc1_9.097	Fc1cc(F)cc([At])c1_9.155	Fc1cccc([At])c1_9.222	Fc1ccccc1[At]_9.222
1696_[At]c1ccc(CCN2CCN(CCCc3c[nH]c4ccc(-n5cnnc5)cc34)CC2)cc1	[H][At]_8.854	CC(=O)N[At]_8.886	F[At]_9.097
1696_[At]c1cccc(CCN2CCN(CCCc3c[nH]c4ccc(-n5cnnc5)cc34)CC2)c1	CC(=O)N[At]_8.745	[H][At]_8.854	F[At]_9.222
1611_[At]Cc1c[nH]c2ccc(-n3cnnc3)cc12	CN1CCN(CC[At])CC1_6.367	CN1CCN(C[At])CC1_6.509	[At]CN1CCCC1_7.520
1611_[At]N1CCN(CCCc2c[nH]c3ccc(-n4cnnc4)cc23)CC1	C[At]_6.367	CC(=O)Nc1ccc(CC[At])cc1_6.600	CC(=O)Nc1cccc(CC[At])c1_6.770	[At]CCc1ccccc1_6.770	Fc1ccc(CC[At])cc1_6.921	Fc1ccccc1CC[At]_7.000	Fc1ccc(CC[At])cc1F_7.009	Fc1cccc(CC[At])c1_7.125	Fc1cc(F)cc(CC[At])c1_7.328	[At]Cc1ccccc1_8.092
1611_[At]CCc1c[nH]c2ccc(-n3cnnc3)cc12	CN1CCN(C[At])CC1_6.367	CN1CCN([At])CC1_6.509	[At]N1CCCC1_7.520
1611_[At]CN1CCN(CCCc2c[nH]c3ccc(-n4cnnc4)cc23)CC1	[H][At]_6.367	CC(=O)Nc1ccc(C[At])cc1_6.600	CC(=O)Nc1cccc(C[At])c1_6.770	[At]Cc1ccccc1_6.770	Fc1ccc(C[At])cc1_6.921	Fc1ccccc1C[At]_7.000	Fc1ccc(C[At])cc1F_7.009	Fc1cccc(C[At])c1_7.125	Fc1cc(F)cc(C[At])c1_7.328	[At]c1ccccc1_8.092
1611_[At]CCN1CCN(CCCc2c[nH]c3ccc(-n4cnnc4)cc23)CC1	CC(=O)Nc1ccc([At])cc1_6.600	CC(=O)Nc1cccc([At])c1_6.770	[At]c1ccccc1_6.770	Fc1ccc([At])cc1_6.921	Fc1ccccc1[At]_7.000	Fc1ccc([At])cc1F_7.009	Fc1cccc([At])c1_7.125	Fc1cc(F)cc([At])c1_7.328
1611_[At]c1ccc(CCN2CCN(CCCc3c[nH]c4ccc(-n5cnnc5)cc34)CC2)cc1	CC(=O)N[At]_6.600	[H][At]_6.770	F[At]_6.921
1611_[At]c1cccc(CCN2CCN(CCCc3c[nH]c4ccc(-n5cnnc5)cc34)CC2)c1	CC(=O)N[At]_6.770	[H][At]_6.770	F[At]_7.125
159912_CS(=O)(=O)Nc1cc2c(cc1[At])C(=O)CC2	Cc1nc(S[At])sc1C_5.770	Cc1cnc(S[At])s1_5.824	Cc1ccc(S[At])nc1_6.000	[At]Sc1ccccn1_6.092	Clc1cccnc1S[At]_6.284	[At]Sc1nccs1_6.319	Cc1csc(S[At])n1_6.420	Clc1cnc(S[At])c(Cl)c1_6.444	CCc1csc(S[At])n1_6.553	Fc1ccc(S[At])c(F)c1_6.854
159912_CS(=O)(=O)Nc1cc2c(cc1S[At])C(=O)CC2	Cc1nc([At])sc1C_5.770	Cc1cnc([At])s1_5.824	Cc1ccc([At])nc1_6.000	[At]c1ccccn1_6.092	Clc1cccnc1[At]_6.284	[At]c1nccs1_6.319	Cc1csc([At])n1_6.420	Clc1cnc([At])c(Cl)c1_6.444	CCc1csc([At])n1_6.553	Fc1ccc([At])c(F)c1_6.854
159912_CS(=O)(=O)Nc1cc2c(cc1[At])C(=O)OC2	Cc1csc(S[At])n1_5.161	CCc1csc(S[At])n1_6.000	[At]Sc1nccs1_6.215	C=Cc1csc(S[At])n1_6.509	CSc1csc(S[At])n1_6.538
159912_CS(=O)(=O)Nc1cc2c(cc1S[At])C(=O)OC2	Cc1csc([At])n1_5.161	CCc1csc([At])n1_6.000	[At]c1nccs1_6.215	C=Cc1csc([At])n1_6.509	CSc1csc([At])n1_6.538
159912_CS(=O)(=O)Nc1cc2c(cc1Sc1nc([At])cs1)C(=O)OC2	C[At]_5.161	CC[At]_6.000	[H][At]_6.215	C=C[At]_6.509	CS[At]_6.538
159912_CS(=O)(=O)Nc1cc2c(cc1Sc1nc([At])cs1)C(=O)CC2	[H][At]_6.319	C[At]_6.420	CC[At]_6.553
159905_CS(=O)(=O)Nc1cc2c(cc1[At])C(=O)CC2	Cc1cnc(S[At])s1_6.060	Cc1ccc(S[At])nc1_6.194	[At]Sc1ccccn1_6.301	[At]Sc1nccs1_6.495	Clc1cccnc1S[At]_6.658	Clc1cnc(S[At])c(Cl)c1_6.921	CCc1csc(S[At])n1_7.310	Cc1csc(S[At])n1_7.523	Fc1ccc(S[At])c(F)c1_7.538
159905_CS(=O)(=O)Nc1cc2c(cc1S[At])C(=O)CC2	Cc1cnc([At])s1_6.060	Cc1ccc([At])nc1_6.194	[At]c1ccccn1_6.301	[At]c1nccs1_6.495	Clc1cccnc1[At]_6.658	Clc1cnc([At])c(Cl)c1_6.921	CCc1csc([At])n1_7.310	Cc1csc([At])n1_7.523	Fc1ccc([At])c(F)c1_7.538
159905_CS(=O)(=O)Nc1cc2c(cc1[At])C(=O)OC2	CSc1csc(S[At])n1_4.959	C=Cc1csc(S[At])n1_6.854	Cc1csc(S[At])n1_7.367	[At]Sc1nccs1_7.569	CCc1csc(S[At])n1_7.886
159905_CS(=O)(=O)Nc1cc2c(cc1S[At])C(=O)OC2	CSc1csc([At])n1_4.959	C=Cc1csc([At])n1_6.854	Cc1csc([At])n1_7.367	[At]c1nccs1_7.569	CCc1csc([At])n1_7.886
159905_CS(=O)(=O)Nc1cc2c(cc1Sc1nc([At])cs1)C(=O)OC2	CS[At]_4.959	C=C[At]_6.854	C[At]_7.367	[H][At]_7.569	CC[At]_7.886
159905_CS(=O)(=O)Nc1cc2c(cc1Sc1nc([At])cs1)C(=O)CC2	[H][At]_6.495	CC[At]_7.310	C[At]_7.523
158761_CS(=O)(=O)Nc1cc2c(cc1[At])C(=O)OC2	C=Cc1csc(S[At])n1_4.921	CSc1csc(S[At])n1_5.032	CCc1csc(S[At])n1_5.201	[At]Sc1nccs1_5.886	Cc1csc(S[At])n1_6.456
158761_CS(=O)(=O)Nc1cc2c(cc1S[At])C(=O)OC2	C=Cc1csc([At])n1_4.921	CSc1csc([At])n1_5.032	CCc1csc([At])n1_5.201	[At]c1nccs1_5.886	Cc1csc([At])n1_6.456
158761_CS(=O)(=O)Nc1cc2c(cc1Sc1nc([At])cs1)C(=O)OC2	C=C[At]_4.921	CS[At]_5.032	CC[At]_5.201	[H][At]_5.886	C[At]_6.456
158761_CS(=O)(=O)Nc1cc2c(cc1S[At])C(=O)CC2	CCc1csc([At])n1_4.854	[At]c1nccs1_4.886	Clc1cccnc1[At]_5.215	Clc1cnc([At])c(Cl)c1_5.310	Fc1ccc([At])c(F)c1_5.796	Cc1csc([At])n1_6.208
158761_CS(=O)(=O)Nc1cc2c(cc1[At])C(=O)CC2	CCc1csc(S[At])n1_4.854	[At]Sc1nccs1_4.886	Clc1cccnc1S[At]_5.215	Clc1cnc(S[At])c(Cl)c1_5.310	Fc1ccc(S[At])c(F)c1_5.796	Cc1csc(S[At])n1_6.208
158761_CS(=O)(=O)Nc1cc2c(cc1Sc1nc([At])cs1)C(=O)CC2	CC[At]_4.854	[H][At]_4.886	C[At]_6.208
88808_CCC(C)[C@H](N)C(=O)NS(=O)(=O)OC[C@H]1O[C@H]([At])[C@H](O)[C@@H]1O	COc1ccccc1-c1csc([At])n1_6.523	N#Cc1coc(-c2csc([At])n2)c1_6.620	COc1ccc(-c2csc([At])n2)cc1_7.000	COc1cccc(-c2csc([At])n2)c1_7.301	[At]c1nc(CCc2ccccc2)cs1_7.398
88808_CCC(C)[C@H](N)C(=O)NS(=O)(=O)OC[C@H]1O[C@@H](c2nc([At])cs2)[C@H](O)[C@@H]1O	COc1ccccc1[At]_6.523	[At]c1ccc(Oc2ccccc2)cc1_6.569	N#Cc1coc([At])c1_6.620	COc1ccc2cc([At])ccc2c1_6.886	COc1ccc([At])cc1_7.000	COc1cccc([At])c1_7.301	[At]CCc1ccccc1_7.398
209472_Cc1nc(O)c2c(n1)CCc1ccc([At])cc1-2	F[At]_5.145	Cl[At]_5.509	I[At]_5.703
209472_Cc1nc(O)c2c(ccc3ccc([At])cc32)n1	[H][At]_5.268	F[At]_5.796	Cl[At]_6.357	I[At]_6.804
209472_Cc1nc(O)c2c(ccc3c([At])cccc32)n1	I[At]_5.056	[H][At]_5.268	Cl[At]_5.409
212755_C[C@H](C(=O)NO)N1CC[C@@](C)(c2ccc(OC[At])cc2)C1=O	Cc1cc([At])c2ccccc2n1_7.956	Cc1cncc(C)c1[At]_8.136	[At]c1ccncc1_8.229	[At]c1ccnc2ccccc12_8.648
212755_C[C@H](C(=O)NO)N1CC[C@@](C)(c2ccc([At])cc2)C1=O	Cc1cncc(C)c1CO[At]_8.136	[At]OCc1ccncc1_8.229	[At]OCc1ccnc2ccccc12_8.648
212755_C[C@H](C(=O)NO)N1CC[C@@](C)(c2ccc(O[At])cc2)C1=O	Cc1cc(C[At])c2ccccc2n1_7.956	Cc1cncc(C)c1C[At]_8.136	[At]Cc1ccncc1_8.229	[At]Cc1ccnc2ccccc12_8.648
54219_COc1ccc(C#C[At])cc1Cc1cnc(N)nc1N	O=C(O)c1cccc(OC[At])c1_5.252	O=C(O)c1ccccc1[At]_5.387	O=C(O)c1ccccc1OC[At]_5.638	O=C(O)c1ccc([At])cc1_5.886	O=C(O)c1cccc([At])c1_7.638
54219_COc1ccc(CCC[At])cc1Cc1cnc(N)nc1N	O=C(O)c1ccccc1O[At]_5.108	O=C(O)c1cccc(O[At])c1_5.959	O=C(O)CCC[At]_6.276
54219_COc1ccc(CC[At])cc1Cc1cnc(N)nc1N	O=C(O)c1ccccc1OC[At]_5.108	O=C(O)c1ccc([At])cc1_5.149	O=C(O)c1cccc(OC[At])c1_5.959	O=C(O)CCCC[At]_6.276
54219_COc1ccc(C[At])cc1Cc1cnc(N)nc1N	O=C(O)c1ccccc1OCC[At]_5.108	O=C(O)c1ccc(C[At])cc1_5.149	O=C(O)c1cccc(OCC[At])c1_5.959	O=C(O)CCCCC[At]_6.276
54219_COc1ccc([At])cc1Cc1cnc(N)nc1N	O=C(O)c1ccc(CC[At])cc1_5.149	O=C(O)c1ccccc1C#C[At]_5.387	O=C(O)c1ccc(C#C[At])cc1_5.886	O=C(O)c1ccc(CO[At])cc1_5.921	O=C(O)c1cccc(CO[At])c1_6.051	O=C(O)CCCCCC[At]_6.276	O=C(O)c1cccc(C#C[At])c1_7.638
53473_COc1ccc(C#C[At])cc1Cc1cnc(N)nc1N	O=C(O)c1ccccc1[At]_5.721	O=C(O)c1cccc(OC[At])c1_5.796	O=C(O)c1ccccc1OC[At]_6.301	O=C(O)c1ccc([At])cc1_6.469	O=C(O)c1cccc([At])c1_8.260
53473_COc1ccc(CCC[At])cc1Cc1cnc(N)nc1N	O=C(O)c1ccccc1O[At]_6.149	O=C(O)c1cccc(O[At])c1_6.678	O=C(O)CCC[At]_7.523
53473_COc1ccc(CC[At])cc1Cc1cnc(N)nc1N	O=C(O)c1ccc([At])cc1_5.824	O=C(O)c1ccccc1OC[At]_6.149	O=C(O)c1cccc(OC[At])c1_6.678	O=C(O)CCCC[At]_7.523
53473_COc1ccc(C[At])cc1Cc1cnc(N)nc1N	O=C(O)c1ccc(C[At])cc1_5.824	O=C(O)c1ccccc1OCC[At]_6.149	O=C(O)c1cccc(OCC[At])c1_6.678	O=C(O)CCCCC[At]_7.523
53473_COc1ccc([At])cc1Cc1cnc(N)nc1N	O=C(O)c1ccc(CO[At])cc1_5.699	O=C(O)c1ccccc1C#C[At]_5.721	O=C(O)c1ccc(CC[At])cc1_5.824	O=C(O)c1cccc(CO[At])c1_6.222	O=C(O)c1ccc(C#C[At])cc1_6.469	O=C(O)CCCCCC[At]_7.523	O=C(O)c1cccc(C#C[At])c1_8.260
55238_COc1ccc(C#C[At])cc1Cc1cnc(N)nc1N	O=C(O)c1ccccc1[At]_7.000	O=C(O)c1cccc(OC[At])c1_7.244	O=C(O)c1ccccc1OC[At]_7.444	O=C(O)c1ccc([At])cc1_8.432	O=C(O)c1cccc([At])c1_8.824
55238_COc1ccc(CCC[At])cc1Cc1cnc(N)nc1N	O=C(O)c1ccccc1O[At]_6.509	O=C(O)CCC[At]_7.051	O=C(O)c1cccc(O[At])c1_7.602
55238_COc1ccc(CC[At])cc1Cc1cnc(N)nc1N	O=C(O)c1ccccc1OC[At]_6.509	O=C(O)CCCC[At]_7.051	O=C(O)c1ccc([At])cc1_7.602	O=C(O)c1cccc(OC[At])c1_7.602
55238_COc1ccc(C[At])cc1Cc1cnc(N)nc1N	O=C(O)c1ccccc1OCC[At]_6.509	O=C(O)CCCCC[At]_7.051	O=C(O)c1ccc(C[At])cc1_7.602	O=C(O)c1cccc(OCC[At])c1_7.602
55238_COc1ccc([At])cc1Cc1cnc(N)nc1N	O=C(O)c1cccc(CO[At])c1_6.921	O=C(O)c1ccccc1C#C[At]_7.000	O=C(O)CCCCCC[At]_7.051	O=C(O)c1ccc(CO[At])cc1_7.222	O=C(O)c1ccc(CC[At])cc1_7.602	O=C(O)c1ccc(C#C[At])cc1_8.432	O=C(O)c1cccc(C#C[At])c1_8.824
145937_CN(C(=O)C[At])[C@H](CN1CCCC1)c1ccccc1	S=C=Nc1cc(Cl)c(Cl)cc1[At]_8.022	S=C=Nc1cccc([At])c1_8.481	Clc1ccc([At])cc1Cl_8.824	[At]c1ccccc1_8.854
145937_CN(C(=O)[At])[C@H](CN1CCCC1)c1ccccc1	S=C=Nc1cccc(C[At])c1_8.481	Clc1ccc(C[At])cc1Cl_8.824	[At]Cc1ccccc1_8.854
68177_NS(=O)(=O)Oc1ccc(C(=O)OCCC[At])cc1	CCCCCCC[At]_4.650	[H][At]_4.879	C[At]_4.979	CC[At]_5.229	CCCCC[At]_5.301	CCCCCC[At]_5.319	CCC[At]_5.420	CCCC[At]_5.469
68177_NS(=O)(=O)Oc1ccc(C(=O)OCCCCC[At])cc1	CCCCC[At]_4.650	[H][At]_5.229	CCC[At]_5.301	CCCC[At]_5.319	C[At]_5.420	CC[At]_5.469
68177_NS(=O)(=O)Oc1ccc(C(=O)OC[At])cc1	C[At]_4.500	[H][At]_4.500	CCCCCCCCC[At]_4.650	CC[At]_4.879	CCC[At]_4.979	CCCC[At]_5.229	CCCCCCC[At]_5.301	CCCCCCCC[At]_5.319	CCCCC[At]_5.420	CCCCCC[At]_5.469
68177_NS(=O)(=O)Oc1ccc(C(=O)OCCCC[At])cc1	CCCCCC[At]_4.650	[H][At]_4.979	C[At]_5.229	CCCC[At]_5.301	CCCCC[At]_5.319	CC[At]_5.420	CCC[At]_5.469
68177_NS(=O)(=O)Oc1ccc(C(=O)O[At])cc1	CC[At]_4.500	C[At]_4.500	CCC[At]_4.879	CCCC[At]_4.979	[At]C1CCCC1_5.032	CCCCC[At]_5.229	CCCCCCCC[At]_5.301	CCCCCCCCC[At]_5.319	CCCCCC[At]_5.420	CCCCCCC[At]_5.469	[At]C1CCCCC1_5.770	[At]C1CCCCCC1_6.301	[At]C1CCCCCCC1_6.770
68177_NS(=O)(=O)Oc1ccc(C(=O)OCC[At])cc1	[H][At]_4.500	CCCCCCCC[At]_4.650	C[At]_4.879	CC[At]_4.979	CCC[At]_5.229	CCCCCC[At]_5.301	CCCCCCC[At]_5.319	CCCC[At]_5.420	CCCCC[At]_5.469
68177_NS(=O)(=O)Oc1ccc([At])cc1	CCOC(=O)[At]_4.500	COC(=O)[At]_4.500	CCCOC(=O)[At]_4.879	CCCCOC(=O)[At]_4.979
68177_NS(=O)(=O)Oc1ccc(C(=O)OCCCCCC[At])cc1	CCCC[At]_4.650	CC[At]_5.301	CCC[At]_5.319	[H][At]_5.420	C[At]_5.469
68177_NS(=O)(=O)Oc1ccc(C(=O)OCCCCCCC[At])cc1	CCC[At]_4.650	C[At]_5.301	CC[At]_5.319	[H][At]_5.469
68177_NS(=O)(=O)Oc1ccc(C(=O)OCCCCCCCC[At])cc1	CC[At]_4.650	[H][At]_5.301	C[At]_5.319
1240_Oc1cccc2c1CCN([At])CC2	C[At]_5.824	CC[At]_6.201	CCCC[At]_6.377	CCC[At]_7.092
1240_Oc1cccc2c1CCN(C[At])CC2	[H][At]_5.824	C[At]_6.201	CCC[At]_6.377	CC[At]_7.092
1240_Oc1cccc2c1CCN(CC[At])CC2	[H][At]_6.201	CC[At]_6.377	C[At]_7.092
1240_COc1cccc2c1CCN(C[At])CC2	[H][At]_6.319	C[At]_6.678	[At]C1CC1_6.921	CC[At]_7.201
1240_COc1cccc2c1CCN([At])CC2	C[At]_6.319	CC[At]_6.678	[At]CC1CC1_6.921	CCC[At]_7.201
61767_Oc1cccc2c1CCN([At])CC2	C[At]_4.824	CC[At]_4.854	CCCC[At]_4.921
61767_Oc1cccc2c1CCN(C[At])CC2	[H][At]_4.824	C[At]_4.854	CCC[At]_4.921
61767_COc1cccc2c1CCN(C[At])CC2	[At]C1CC1_5.119	CC[At]_5.444	[H][At]_5.638	C[At]_5.658
61767_COc1cccc2c1CCN([At])CC2	[At]CC1CC1_5.119	CCC[At]_5.444	C[At]_5.638	CC[At]_5.658
65262_CS(=O)(=O)CCNc1nc(-c2ccc3ncnc(Nc4ccc([At])c(Cl)c4)c3c2)cs1	F[At]_6.699	Fc1cccc(CO[At])c1_7.854	[At]OCc1ccccc1_7.854
66584_CS(=O)(=O)CCNc1nc(-c2ccc3ncnc(Nc4ccc([At])c(Cl)c4)c3c2)cs1	F[At]_7.456	Fc1cccc(CO[At])c1_8.000	[At]OCc1ccccc1_8.097
78513_CS(=O)(=O)CCNc1nc(-c2ccc3ncnc(Nc4ccc([At])c(Cl)c4)c3c2)cs1	F[At]_6.244	[At]OCc1ccccc1_6.638	Fc1cccc(CO[At])c1_7.097
141598_CS(=O)(=O)CCNc1nc(-c2ccc3ncnc(Nc4ccc([At])c(Cl)c4)c3c2)cs1	F[At]_5.357	[At]OCc1ccccc1_6.444	Fc1cccc(CO[At])c1_6.886
37153_CS(=O)(=O)CCNc1nc(-c2ccc3ncnc(Nc4ccc([At])c(Cl)c4)c3c2)cs1	F[At]_5.620	[At]OCc1ccccc1_6.553	Fc1cccc(CO[At])c1_6.959
138726_CN(C(=O)[At])[C@H](CN1CCCC1)c1ccccc1	S=C=Nc1cccc(C[At])c1_5.292	S=C=Nc1ccc(C[At])cc1_6.137	Clc1ccc(C[At])cc1Cl_6.824
138726_CN(C(=O)C[At])[C@H](CN1CCCC1)c1ccccc1	S=C=Nc1cccc([At])c1_5.292	S=C=Nc1cc(Cl)c(Cl)cc1[At]_5.903	S=C=Nc1ccc([At])cc1_6.137	Clc1ccc([At])cc1Cl_6.824
214965_Cc1ccc(S(=O)(=O)Nc2ccccc2[At])cc1	O=C([At])NCCc1ccccc1_5.174	O=C([At])NCc1ccccc1_5.387	CC(NC(=O)[At])c1ccccc1_5.495
214965_Cc1ccc(S(=O)(=O)Nc2ccccc2C(=O)N[At])cc1	[At]CCc1ccccc1_5.174	[At]Cc1ccccc1_5.387	CC([At])c1ccccc1_5.495	CC[C@H]([At])c1ccccc1_5.569	CC[C@@H]([At])c1ccccc1_5.649	[At]C(c1ccccc1)C1CC1_5.796
214965_CC[C@H](NC(=O)c1ccccc1[At])c1ccccc1	CCS(=O)(=O)N[At]_5.000	O=S(=O)(N[At])c1ccccc1_5.161	CCCS(=O)(=O)N[At]_5.509	Cc1ccc(S(=O)(=O)N[At])cc1_5.649	CC(C)CCS(=O)(=O)N[At]_5.770	COc1ccc(S(=O)(=O)N[At])cc1_6.222
214965_CC[C@H](NC(=O)c1ccccc1NS(=O)(=O)[At])c1ccccc1	CC[At]_5.000	[At]c1cccc2cnccc12_5.046	[At]c1ccccc1_5.161	FC(F)(F)c1ccc([At])cc1_5.208	[At]c1cccc2ccccc12_5.456	CCC[At]_5.509	Cc1ccc([At])cc1_5.649	CC(C)CC[At]_5.770	COc1ccc([At])cc1_6.222	[At]c1cccc2cccnc12_6.222
214965_CC[C@H](NC(=O)c1ccccc1NS(=O)(=O)C[At])c1ccccc1	C[At]_5.000	CC[At]_5.509	CC(C)C[At]_5.770
214965_Cc1ccc(S(=O)(=O)Nc2ccccc2C(=O)NC([At])c2ccccc2)cc1	[H][At]_5.387	C[At]_5.495	[At]C1CC1_5.796
214965_CC[C@H](NC(=O)c1cc([At])ccc1NS(=O)(=O)c1ccc(C)cc1)c1ccccc1	CC(=O)[At]_5.420	[H][At]_5.649	CO[At]_6.301
214965_Cc1ccc(S(=O)(=O)Nc2ccccc2C(=O)N([At])Cc2ccccc2)cc1	[At]CCCn1ccnc1_5.071	CC[At]_5.301	[H][At]_5.387	[At]CC1CC1_5.721	Cn1ccnc1C[At]_6.155	[At]Cc1cccnc1_6.155	[At]Cc1cc[nH]n1_6.301
214965_Cc1ccc(S(=O)(=O)Nc2ccccc2C(=O)N(C[At])Cc2ccccc2)cc1	[At]CCn1ccnc1_5.071	C[At]_5.301	[At]C1CC1_5.721	Cn1ccnc1[At]_6.155	[At]c1cccnc1_6.155	[At]c1cc[nH]n1_6.301
214965_CC[C@H](NC(=O)c1ccccc1NS(=O)(=O)CC[At])c1ccccc1	[H][At]_5.000	C[At]_5.509	CC(C)[At]_5.770
214965_CC[C@H](NC(=O)c1ccccc1NS(=O)(=O)c1ccc([At])cc1)c1ccccc1	[H][At]_5.161	FC(F)(F)[At]_5.208	C[At]_5.649	CO[At]_6.222
157987_C=C[C@@]1(C)CC=C2C(CCC3[C@@](C)([At])CCC[C@@]23C)C1	O=C(O)CC[At]_3.979	O=C(O)C[At]_4.085	O=C(O)C=C[At]_4.157	O=C(O)CCC[At]_4.306	NNC(=O)[At]_4.378	O=C(O)CCCC[At]_4.412	O=C(O)/C=C/CCC[At]_4.423	O=C(O)/C=C\C[At]_4.495	O=C(O)/C=C/C=C[At]_4.572
157987_C=C[C@@]1(C)CC=C2C(CCC3[C@](C)(C[At])CCC[C@@]23C)C1	O=C(O)C[At]_3.979	O=C(O)[At]_4.085	O=C([At])NS(=O)(=O)c1ccc(I)cc1_4.141	O=C(O)CC[At]_4.306	O=C(O)CCC[At]_4.412	O=C(O)/C=C/CC[At]_4.423	O=C(O)C=C[At]_4.495
157987_C=C[C@@]1(C)CC=C2C(CCC3[C@](C)(CC[At])CCC[C@@]23C)C1	O=C(O)[At]_3.979	O=C([At])NS(=O)(=O)c1ccc(I)cc1_4.217	O=C(O)C[At]_4.306	O=C(O)CC[At]_4.412	O=C(O)/C=C/C[At]_4.423
157987_C=C[C@@]1(C)CC=C2C(CCC3[C@](C)(CCC[At])CCC[C@@]23C)C1	O=C(O)[At]_4.306	O=C(O)C[At]_4.412	O=C(O)C=C[At]_4.423
34797_O=C(O)CN(C(=O)c1cccc([At])c1S)C1CCCC1	CC(C)[At]_9.921	[H][At]_11.319	C[At]_11.337	FC(F)(F)[At]_12.167	F[At]_12.260	CO[At]_12.420	Cl[At]_12.553
34797_O=C(O)CN(C(=O)[At])C1CCCC1	Sc1ccc(Cl)cc1[At]_10.097	Sc1cccc([At])c1_10.602	Sc1ccc([At])cc1_10.678	Sc1ccccc1[At]_11.319	Cc1cccc([At])c1S_11.337	Fc1cccc([At])c1S_12.260	Sc1c(Cl)cccc1[At]_12.553
34797_O=C(O)CN(C(=O)c1ccccc1[At])C1CCCC1	O=C(O)[At]_10.000	O=[N+]([O-])[At]_10.000	CC(=O)S[At]_11.041	S[At]_11.319
34797_CC(=O)Sc1c([At])cccc1C(=O)N(CC(=O)O)C1CCCC1	[H][At]_11.041	C[At]_11.658	F[At]_12.222
101941_CC(C)C[C@H](CC(=O)NO)C(=O)N[C@H]1CCCCN([At])C1=O	[H][At]_4.932	COC(=O)C[At]_5.538	[At]CCCOc1ccccc1_5.848	[At]CCOc1ccccc1_6.286
101941_COC(=O)CN1CCCC[C@H](NC(=O)[C@H]([At])CC(=O)NO)C1=O	CC(C)C[At]_5.538	CCCCCCCC[At]_5.983	CCCCC[At]_6.084
101941_COC(=O)CN1CCCC[C@H](NC(=O)[C@H](C[At])CC(=O)NO)C1=O	CC(C)[At]_5.538	CCCCCCC[At]_5.983	CCCC[At]_6.084
101941_CC(C)C[C@H](CC(=O)NO)C(=O)N[C@H]1CCCCN(C[At])C1=O	COC(=O)[At]_5.538	[At]CCOc1ccccc1_5.848	[At]COc1ccccc1_6.286
48464_N=C(N)NCCC[C@H](NC(=O)[C@H](C[At])NC(=O)[C@@H](Cc1ccccc1)NS(=O)(=O)Cc1ccccc1)C(=O)c1nccs1	N#C[At]_5.839	NC(=O)[At]_5.987	N#Cc1ccc([At])cc1_6.469	Clc1cccc([At])c1_6.638	Fc1cccc([At])c1_6.699	[At]c1cccnc1_6.699	Fc1ccc([At])cc1F_6.796	Fc1ccccc1[At]_7.046	[At]c1ccccc1_7.377
48464_N=C(N)NCCC[C@H](NC(=O)[C@@H]([At])NC(=O)[C@@H](Cc1ccccc1)NS(=O)(=O)Cc1ccccc1)C(=O)c1nccs1	NC(=O)C[At]_5.987	Clc1cccc(C[At])c1_6.638	Fc1cccc(C[At])c1_6.699	[At]Cc1cccnc1_6.699	Fc1ccc(C[At])cc1F_6.796	Fc1ccccc1C[At]_7.046	[At]Cc1ccccc1_7.377
48464_NC(N)=NCCC[C@H](NC(=O)[C@H]([At])NC(=O)[C@@H](Cc1ccccc1)NS(=O)(=O)Cc1ccccc1)C(=O)c1nccs1	CC[C@@H](C)[At]_6.523	Cc1ccccc1C[At]_6.620	Cc1cccc(C[At])c1_6.770
48464_N=C(N)NCCC[C@H](NC(=O)[C@H](Cc1cccc([At])c1)NC(=O)[C@@H](Cc1ccccc1)NS(=O)(=O)Cc1ccccc1)C(=O)c1nccs1	Cl[At]_6.638	F[At]_6.699	[H][At]_7.377
62019_COC(=O)C1C2CC[C@H](C[C@@H]1c1ccc([At])cc1)N2C	CC[At]_7.260	I[At]_8.900	Cl[At]_8.951
62019_COC(=O)C1C2CCC(C[C@H]1[At])N2	[At]c1ccccc1_7.511	Fc1ccc([At])cc1_8.358	Clc1ccc([At])cc1_9.208
62019_COC(=O)C1C2CCC(C[C@@H]1c1ccc([At])cc1)N2	[H][At]_7.511	F[At]_8.358	Cl[At]_9.208
201656_COC(=O)C1C2CC[C@H](C[C@@H]1c1ccc([At])cc1)N2C	Cl[At]_7.352	CC[At]_7.547	I[At]_8.376
201656_COC(=O)C1C2CCC(C[C@H]1[At])N2	[At]c1ccccc1_6.807	Fc1ccc([At])cc1_7.164	Clc1ccc([At])cc1_8.384
201656_COC(=O)C1C2CCC(C[C@@H]1c1ccc([At])cc1)N2	[H][At]_6.807	F[At]_7.164	Cl[At]_8.384
142957_COC(=O)C1C2CC[C@H](C[C@@H]1c1ccc([At])cc1)N2C	CC[At]_5.408	Cl[At]_7.428	I[At]_7.444
142957_COC(=O)C1C2CCC(C[C@H]1[At])N2	[At]c1ccccc1_7.073	Fc1ccc([At])cc1_7.726	Clc1ccc([At])cc1_8.264
142957_COC(=O)C1C2CCC(C[C@@H]1c1ccc([At])cc1)N2	[H][At]_7.073	F[At]_7.726	Cl[At]_8.264
163993_O=C(O)C(=O)CC(=O)c1ccc([At])cc1	CC[At]_4.328	[H][At]_5.244	C[At]_5.301
163993_O=C(O)C(=O)CC(=O)c1cccc([At])c1	[At]COc1ccccc1_4.523	[At]NCc1ccccc1_4.777	O=C(N[At])c1ccccc1_4.959	[At]OCc1ccccc1_5.097	[H][At]_5.244
163993_O=C(O)C(=O)/C=C(\O)c1cccc(O[At])c1	N#Cc1cccc(C[At])c1_5.174	N#CCCC[At]_5.602	N#Cc1ccccc1C[At]_6.638	N#Cc1c(Cl)cccc1C[At]_6.959	N#Cc1ccc(Br)cc1C[At]_7.000
163993_O=C(O)C(=O)/C=C(\O)c1cccc(OC[At])c1	N#Cc1cccc([At])c1_5.174	N#CCC[At]_5.602	N#Cc1ccccc1[At]_6.638	N#Cc1c(Cl)cccc1[At]_6.959	N#Cc1ccc(Br)cc1[At]_7.000	N#Cc1c(Cl)cc(Cl)cc1[At]_7.347
163993_O=C(O)C(=O)CC(=O)c1ccccc1O[At]	[At]Cc1ccccc1_4.357	CCCCC[At]_4.602	CCCC[At]_5.000	CCC[At]_5.409	N#CCCC[At]_6.456
163993_O=C(O)C(=O)CC(=O)c1ccccc1OCCC[At]	CC[At]_4.602	C[At]_5.000	[H][At]_5.409	N#C[At]_6.456
163993_O=C(O)C(=O)CC(=O)c1ccccc1OC[At]	[At]c1ccccc1_4.357	CCCC[At]_4.602	CCC[At]_5.000	CC[At]_5.409	N#CCC[At]_6.456
163993_O=C(O)C(=O)CC(=O)c1ccccc1OCC[At]	CCC[At]_4.602	CC[At]_5.000	C[At]_5.409	N#CC[At]_6.456
163993_O=C(O)C(=O)CC(=O)c1ccccc1[At]	[At]OCc1ccccc1_4.357	CCCCCO[At]_4.602	CCCCO[At]_5.000	[H][At]_5.244	CCCO[At]_5.409	N#CCCCO[At]_6.456
32526_[At]Nc1c2ccccc2nc2ccccc12	CCN(CC)CCCC[At]_4.886	CCN(CC)CCC[C@@H](C)[At]_4.959	CC([At])CCCN1CCCC1_5.004	CC([At])CCCNC(C)C_5.292	CCN(CC)CCCC(C)[At]_6.658	CCN(CC)CCC[C@H](C)[At]_6.959
32526_CC(CCC[At])Nc1c2ccccc2nc2ccccc12	[At]N1CCCC1_5.004	CCN(CC)C[At]_5.222	C[C@H]1CCC[C@@H](C)N1[At]_5.229	CC(C)N[At]_5.292	CCN([At])CC_6.658
32526_CC(C[At])Nc1c2ccccc2nc2ccccc12	[At]CCN1CCCC1_5.004	CCN(CC)CCC[At]_5.222	C[C@H]1CCC[C@@H](C)N1CC[At]_5.229	CC(C)NCC[At]_5.292	CCN(CC)CC[At]_6.658
32526_CC(CC[At])Nc1c2ccccc2nc2ccccc12	[At]CN1CCCC1_5.004	CCN(CC)CC[At]_5.222	C[C@H]1CCC[C@@H](C)N1C[At]_5.229	CC(C)NC[At]_5.292	CCN(CC)C[At]_6.658
32526_CC([At])Nc1c2ccccc2nc2ccccc12	[At]CCCN1CCCC1_5.004	CCN(CC)CCCC[At]_5.222	C[C@H]1CCC[C@@H](C)N1CCC[At]_5.229	CC(C)NCCC[At]_5.292	CCN(CC)CCC[At]_6.658
32526_[At]Nc1c2c(nc3c1CCCC3)CCCC2	CCN(CC)CCC[C@@H](C)[At]_6.119	CCN(CC)CCCC(C)[At]_6.796	CCN(CC)CCC[C@H](C)[At]_7.367
32526_CCN(CC)CCC[C@H]([At])Nc1c2ccccc2nc2ccccc12	[H][At]_4.886	C[At]_4.959	CCC[At]_8.046
32526_CCN(CC)CCCC(C[At])Nc1c2ccccc2nc2ccccc12	[H][At]_6.658	C[At]_7.420	CC[At]_7.745
32526_CCN(CC)CCCC([At])Nc1c2ccccc2nc2ccccc12	[H][At]_4.886	[At]c1ccccc1_5.959	C[At]_6.658	[At]C1CC1_7.284	CC[At]_7.420	CCC[At]_7.745
141323_CC(C)CCN(c1ccc(N[At])cc1)C1CCN(C(=O)[C@H](CC(C)C)NC(=O)N2CCCCCC2)CC1	[At]Cc1c[nH]cn1_3.921	[H][At]_5.658	CC(O)CC[At]_5.745	[At]Cc1ccccn1_5.959	Oc1ccc(C[At])cc1_6.161	CN(C)c1ccc(C[At])cc1_6.310	[At]Cc1ccccc1_6.398	[At]CC1CCCCC1_6.538	CC(C)(C)CC[At]_6.745
141323_CC(C)CCN(c1ccc(NC[At])cc1)C1CCN(C(=O)[C@H](CC(C)C)NC(=O)N2CCCCCC2)CC1	[At]c1c[nH]cn1_3.921	CC(O)C[At]_5.745	[At]c1ccccn1_5.959	Oc1ccc([At])cc1_6.161	CN(C)c1ccc([At])cc1_6.310	[At]c1ccccc1_6.398	[At]C1CCCCC1_6.538	CC(C)(C)C[At]_6.745
141323_CC(C)CCN(c1ccc([At])cc1)C1CCN(C(=O)[C@H](CC(C)C)NC(=O)N2CCCCCC2)CC1	[At]NCc1c[nH]cn1_3.921	N[At]_5.658	CC(O)CCN[At]_5.745	O[At]_5.959	[At]NCc1ccccn1_5.959	Oc1ccc(CN[At])cc1_6.161	CN(C)c1ccc(CN[At])cc1_6.310	[At]NCc1ccccc1_6.398	[At]NCC1CCCCC1_6.538	[At]OCc1ccccc1_6.721	CC(C)(C)CCN[At]_6.745
141323_CC(C)CCN([At])C1CCN(C(=O)[C@H](CC(C)C)NC(=O)N2CCCCCC2)CC1	[At]c1ccc(NCc2c[nH]cn2)cc1_3.921	Nc1ccc([At])cc1_5.658	CC(O)CCNc1ccc([At])cc1_5.745	Oc1ccc([At])cc1_5.959	[At]c1ccc(NCc2ccccn2)cc1_5.959	[At]c1ccc(NCc2ccccc2)cc1_6.398	[At]c1ccc(NCC2CCCCC2)cc1_6.538	[At]c1ccc(OCc2ccccc2)cc1_6.721	CC(C)(C)CCNc1ccc([At])cc1_6.745
141323_CC(C)C[C@H](NC(=O)N1CCCCCC1)C(=O)N1CCC([At])CC1	CC(C)CCN([At])c1ccc(N)cc1_5.658	CC(C)CCN([At])c1ccc(O)cc1_5.959	CC(C)=CCN([At])c1ccccc1_6.000
141323_CC(C)=CCN([At])C1CCN(C(=O)[C@H](CC(C)C)NC(=O)N2CCCCCC2)CC1	[At]c1ccccc1_6.000	[At]c1ccc(CCc2ccccc2)cc1_6.174	[At]c1ccc(OCc2ccccc2)cc1_6.469
141323_CC(C)=CCN(c1ccc([At])cc1)C1CCN(C(=O)[C@H](CC(C)C)NC(=O)N2CCCCCC2)CC1	[H][At]_6.000	[At]CCc1ccccc1_6.174	[At]OCc1ccccc1_6.469
141323_CC(C)CCN(c1ccc(NCc2ccc([At])cc2)cc1)C1CCN(C(=O)[C@H](CC(C)C)NC(=O)N2CCCCCC2)CC1	O[At]_6.161	CN(C)[At]_6.310	[H][At]_6.398
161239_O=C(CC1C(=O)N(C[At])C(=O)c2ccccc21)c1ccccc1	CSCC[At]_3.884	CCOC(=O)C[At]_4.257	CS(=O)(=O)CC[At]_4.602	CS(=O)(=O)C[At]_4.656
161239_O=C(CC1C(=O)N(CC[At])C(=O)c2ccccc21)c1ccccc1	CSC[At]_3.884	CCOC(=O)[At]_4.257	CS(=O)(=O)C[At]_4.602	CS(=O)(=O)[At]_4.656
161239_O=C(CC1C(=O)N([At])C(=O)c2ccccc21)c1ccccc1	CSCCC[At]_3.884	CCOC(=O)CC[At]_4.257	CS(=O)(=O)CCC[At]_4.602	CS(=O)(=O)CC[At]_4.656
214713_O=C(c1ccc([At])cc1)N1C[C@@H]2C3CCC(C3)N2Cc2cc(Cl)ccc21	O=C(N[At])c1ccccc1F_7.585	O=C(N[At])c1ccccc1Cl_8.000	O=C(N[At])c1ccccc1C(F)(F)F_8.155
214713_O=C([At])Nc1ccc(C(=O)N2C[C@@H]3C4CCC(C4)N3Cc3cc(Cl)ccc32)cc1	Fc1ccccc1[At]_7.585	Clc1ccccc1[At]_8.000	FC(F)(F)c1ccccc1[At]_8.155	Cc1ccc(-c2ccccc2[At])cc1_8.301
214713_O=C(Nc1ccc(C(=O)N2C[C@@H]3C4CCC(C4)N3Cc3cc(Cl)ccc32)cc1)c1ccccc1[At]	F[At]_7.585	Cl[At]_8.000	FC(F)(F)[At]_8.155	Cc1ccc([At])cc1_8.301
214407_O=C(c1ccc([At])cc1)N1C[C@@H]2C3CCC(C3)N2Cc2cc(Cl)ccc21	O=C(N[At])c1ccccc1F_7.167	O=C(N[At])c1ccccc1Cl_8.301	O=C(N[At])c1ccccc1C(F)(F)F_8.398
214407_O=C([At])Nc1ccc(C(=O)N2C[C@@H]3C4CCC(C4)N3Cc3cc(Cl)ccc32)cc1	Fc1ccccc1[At]_7.167	Cc1ccc(-c2ccccc2[At])cc1_7.620	Clc1ccccc1[At]_8.301	FC(F)(F)c1ccccc1[At]_8.398
214407_O=C(Nc1ccc(C(=O)N2C[C@@H]3C4CCC(C4)N3Cc3cc(Cl)ccc32)cc1)c1ccccc1[At]	F[At]_7.167	Cc1ccc([At])cc1_7.620	Cl[At]_8.301	FC(F)(F)[At]_8.398
159278_CS(=O)(=O)c1ccc(-c2c(-c3ccccc3)cc([At])oc2=O)cc1	C[At]_3.211	CCS[At]_3.413	CC(C)[At]_3.467	CCO[At]_3.551	Clc1ccc(CO[At])cc1_4.295	CO[At]_4.833	CC[At]_5.097	CC(C)O[At]_5.398	CC(C)CO[At]_5.509
159278_CS(=O)(=O)c1ccc(-c2c(-c3ccccc3)cc(OC[At])oc2=O)cc1	C[At]_3.551	Clc1ccc([At])cc1_4.295	[H][At]_4.833	CC(C)[At]_5.509
159278_CS(=O)(=O)c1ccc(-c2c(-c3ccccc3)cc(O[At])oc2=O)cc1	CC[At]_3.551	Clc1ccc(C[At])cc1_4.295	C[At]_4.833	CC(C)[At]_5.398	CC(C)C[At]_5.509
159278_CS(=O)(=O)c1ccc(-c2c(-c3ccc(F)cc3)cc([At])oc2=O)cc1	CC(C)O[At]_3.252	Clc1ccc(CO[At])cc1_3.521	CCO[At]_3.541	C[At]_3.696	CC(C)(C)O[At]_4.164	CC(C)CO[At]_4.371	CC(C)[At]_4.804
159278_CS(=O)(=O)c1ccc(-c2c(-c3ccc(F)cc3)cc(O[At])oc2=O)cc1	CC(C)[At]_3.252	Clc1ccc(C[At])cc1_3.521	CC[At]_3.541	CC(C)(C)[At]_4.164	CC(C)C[At]_4.371
159278_CS(=O)(=O)c1ccc(-c2c(-c3ccc(F)cc3)cc(OC[At])oc2=O)cc1	Clc1ccc([At])cc1_3.521	C[At]_3.541	CC(C)[At]_4.371
210946_CO/C(=C\C=C\c1cc2cc(Cl)c(Cl)cc2[nH]1)C(=O)N[At]	CCN(CC)CCC[At]_6.745	CN1[C@H]2CC[C@@H]1CC([At])C2_7.000	CC1(C)CC([At])CC(C)(C)N1_7.097
210945_CO/C(=C\C=C\c1cc2cc(Cl)c(Cl)cc2[nH]1)C(=O)N[At]	CCN(CC)CCC[At]_5.553	CN1[C@H]2CC[C@@H]1CC([At])C2_5.602	CC1(C)CC([At])CC(C)(C)N1_6.086
34420_OC[C@@H]1[C@H](O)[C@@H](O)[C@H](O)[C@@H](CO)N1[At]	CCCC[At]_5.319	[H][At]_6.469	C[At]_6.770
34421_OC[C@@H]1[C@H](O)[C@@H](O)[C@H](O)[C@@H](CO)N1[At]	CCCC[At]_5.523	[H][At]_6.770	C[At]_7.699
158940_CC(C)(C)c1cc(C(=O)C[At])cc2c1OCC2(C)C	[At]CCC1CC1_5.155	CCC[At]_5.699	CC[At]_7.022	C#CCC[At]_7.222
158940_CC(C)(C)c1cc(C(=O)CCC[At])cc2c1OCC2(C)C	[At]C1CC1_5.155	C[At]_5.699	[H][At]_7.022	C#C[At]_7.222
158940_CC(C)(C)c1cc(C(=O)CC[At])cc2c1OCC2(C)C	[At]CC1CC1_5.155	CC[At]_5.699	C[At]_7.022	C#CC[At]_7.222
158940_CC(C)(C)c1cc([At])cc2c1OCC2(C)C	O=C([At])CCCC1CC1_5.155	CCCCC(=O)[At]_5.699	CCCC(=O)[At]_7.022	C#CCCCC(=O)[At]_7.222
158940_CC(C)(C)c1cc(C(=O)[At])cc2c1OCC2(C)C	[At]CCCC1CC1_5.155	CCCC[At]_5.699	CCC[At]_7.022	C#CCCC[At]_7.222
157496_CC(C)(C)c1cc(C(=O)C[At])cc2c1OCC2(C)C	[At]CCC1CC1_6.658	CC[At]_7.022	CCC[At]_7.398	C#CCC[At]_7.824
157496_CC(C)(C)c1cc(C(=O)CCC[At])cc2c1OCC2(C)C	[At]C1CC1_6.658	[H][At]_7.022	C[At]_7.398	C#C[At]_7.824
157496_CC(C)(C)c1cc(C(=O)CC[At])cc2c1OCC2(C)C	[At]CC1CC1_6.658	C[At]_7.022	CC[At]_7.398	C#CC[At]_7.824
157496_CC(C)(C)c1cc([At])cc2c1OCC2(C)C	O=C([At])CCCC1CC1_6.658	CCCC(=O)[At]_7.022	CCCCC(=O)[At]_7.398	C#CCCCC(=O)[At]_7.824
157496_CC(C)(C)c1cc(C(=O)[At])cc2c1OCC2(C)C	[At]CCCC1CC1_6.658	CCC[At]_7.022	CCCC[At]_7.398	C#CCCC[At]_7.824
157496_CC1(C)COc2c([At])cc(C(=O)CCCC3CC3)cc21	[At]C1CCCC1_4.699	[H][At]_5.097	CC(C)(C)[At]_6.658
168_CC(C)(C)c1cc(C(=O)C[At])cc2c1OCC2(C)C	CCC[At]_4.921	CC[At]_5.071	[At]CCC1CC1_5.097	C#CCC[At]_5.222
168_CC(C)(C)c1cc(C(=O)CCC[At])cc2c1OCC2(C)C	C[At]_4.921	[H][At]_5.071	[At]C1CC1_5.097	C#C[At]_5.222
168_CC(C)(C)c1cc(C(=O)CC[At])cc2c1OCC2(C)C	CC[At]_4.921	C[At]_5.071	[At]CC1CC1_5.097	C#CC[At]_5.222
168_CC(C)(C)c1cc([At])cc2c1OCC2(C)C	CCCCC(=O)[At]_4.921	CCCC(=O)[At]_5.071	O=C([At])CCCC1CC1_5.097	C#CCCCC(=O)[At]_5.222
168_CC(C)(C)c1cc(C(=O)[At])cc2c1OCC2(C)C	CCCC[At]_4.921	CCC[At]_5.071	[At]CCCC1CC1_5.097	C#CCCC[At]_5.222
213093_O=C(O)c1ccc2oc(Cn3ccnc3)c([At])c2c1	C[At]_7.469	Cl[At]_7.509	Br[At]_7.523	[H][At]_7.921
213093_O=C(O)c1ccc2sc(Cn3ccnc3)c([At])c2c1	CS[At]_7.367	Br[At]_7.569	Cl[At]_7.658	C[At]_7.770	[H][At]_7.824
159273_CS(=O)(=O)c1ccc(-c2ccsc2[At])cc1	Fc1ccc([At])cc1_3.310	Oc1ccc([At])cc1_3.533	COc1ccc([At])cc1_4.319
159273_CS(=O)(=O)c1ccc(-c2ccsc2-c2ccc([At])cc2)cc1	F[At]_3.310	O[At]_3.533	CO[At]_4.319
159273_CS(=O)(=O)c1ccc(-c2cc([At])sc2-c2ccc(F)cc2)cc1	[H][At]_3.310	CCOC(=O)CC[At]_3.699	CCOC(=O)C=C[At]_4.000	C[At]_4.097	Br[At]_4.420	O=C(O)CC[At]_4.921	N[At]_5.222
159273_CS(=O)(=O)c1ccc(-c2cscc2-c2ccc([At])cc2)cc1	F[At]_3.171	C[At]_3.359	CS[At]_4.032
159273_CS(=O)(=O)c1ccc(-c2cscc2[At])cc1	Fc1ccc([At])cc1_3.171	Cc1ccc([At])cc1_3.359	CSc1ccc([At])cc1_4.032
159273_CS(=O)(=O)c1ccc(-c2cc(C[At])sc2-c2ccc(F)cc2)cc1	CCOC(=O)C[At]_3.699	[H][At]_4.097	O=C(O)C[At]_4.921
205498_O=C(N[C@H]([At])C(=O)O)OCc1ccccc1	[At]Cc1ccccc1_4.004	Oc1ccc(C[At])cc1_4.658	[At]Cc1c[nH]c2ccccc12_5.125
205498_O=C(N[C@@H](C[At])C(=O)O)OCc1ccccc1	[At]c1ccccc1_4.004	Oc1ccc([At])cc1_4.658	[At]c1c[nH]c2ccccc12_5.125
82007_COc1cc2c([At])ncnc2cc1OCC1CCNCC1	Fc1cc(Cl)cc(F)c1N[At]_6.222	Cc1ccc(N[At])c(F)c1_6.347	Fc1cc(Br)cc(F)c1N[At]_6.398	Fc1cc(Cl)ccc1N[At]_7.000
82007_COc1cc2c(Nc3ccc(Cl)cc3F)ncnc2cc1[At]	[At]OCCN1CCOCC1_6.523	CN(CCO[At])c1ccncc1_6.699	CN1CCC(CCO[At])CC1_6.699	CN1CCN(CCO[At])CC1_6.699	[At]OCCCN1CCOCC1_6.699	CN1CCC[C@@H](CO[At])C1_6.824	CN1CCC(CO[At])CC1_7.000	CN1CCN(CCCO[At])CC1_7.000	COCCO[At]_7.000	[At]OCC1CCNCC1_7.000	[At]OCCCN1CCCC1_7.000	[At]OC/C=C/CN1CCCC1_7.097
82007_COc1cc2c(Nc3ccc(Cl)cc3F)ncnc2cc1OC[At]	[At]CN1CCOCC1_6.523	CN(C[At])c1ccncc1_6.699	CN1CCC(C[At])CC1_6.699	CN1CCN(C[At])CC1_6.699	[At]CCN1CCOCC1_6.699	CN1CCC[C@@H]([At])C1_6.824	CN1CCC([At])CC1_7.000	CN1CCN(CC[At])CC1_7.000	COC[At]_7.000	[At]C1CCNCC1_7.000	[At]CCN1CCCC1_7.000	[At]C=CCN1CCCC1_7.097
82007_COc1cc2c(N[At])ncnc2cc1OCC1CCNCC1	Fc1cc(Cl)cc(F)c1[At]_6.222	Cc1ccc([At])c(F)c1_6.347	Fc1cc(Br)cc(F)c1[At]_6.398	Fc1cc(Cl)ccc1[At]_7.000
82007_COc1cc2c(Nc3ccc(Cl)cc3F)ncnc2cc1O[At]	[At]CCN1CCOCC1_6.523	CN(CC[At])c1ccncc1_6.699	CN1CCC(CC[At])CC1_6.699	CN1CCN(CC[At])CC1_6.699	[At]CCCN1CCOCC1_6.699	CN1CCC[C@@H](C[At])C1_6.824	CN1CCC(C[At])CC1_7.000	CN1CCN(CCC[At])CC1_7.000	COCC[At]_7.000	[At]CC1CCNCC1_7.000	[At]CCCN1CCCC1_7.000	[At]C/C=C/CN1CCCC1_7.097
82007_COc1cc2c(Nc3ccc(Cl)cc3F)ncnc2cc1OCC[At]	[At]N1CCOCC1_6.523	CN([At])c1ccncc1_6.699	CN1CCC([At])CC1_6.699	CN1CCN([At])CC1_6.699	[At]CN1CCOCC1_6.699	CN1CCN(C[At])CC1_7.000	CO[At]_7.000	[At]CN1CCCC1_7.000
82007_COc1cc2c([At])ncnc2cc1OC/C=C/CN1CCCC1	N#Cc1ccc(N[At])c(F)c1_5.854	Fc1cc(Br)ccc1N[At]_7.046	Fc1cc(Cl)ccc1N[At]_7.097
82007_COc1cc2c(N[At])ncnc2cc1OC/C=C/CN1CCCC1	N#Cc1ccc([At])c(F)c1_5.854	Fc1cc(Br)ccc1[At]_7.046	Fc1cc(Cl)ccc1[At]_7.097
82007_COc1cc2c(Nc3ccc([At])cc3F)ncnc2cc1OC/C=C/CN1CCCC1	N#C[At]_5.854	Br[At]_7.046	Cl[At]_7.097
82007_COc1cc2c(Nc3ccc(Br)cc3F)ncnc2cc1OCC[At]	CN1CCC([At])CC1_6.824	CN1CCN(C[At])CC1_7.046	[At]C1CCNCC1_7.097	[At]n1ccnn1_7.301
82007_COc1cc2c(Nc3ccc(Br)cc3F)ncnc2cc1O[At]	CN1CCC(CC[At])CC1_6.824	CN1CCC[C@@H](C[At])C1_6.824	CN1CCC[C@H](C[At])C1_6.824	CN1CCC(C[At])CC1_6.885	CN1CCN(CCC[At])CC1_7.046	[At]C/C=C/CN1CCCC1_7.046	[At]CCC1CCNCC1_7.097	[At]CCn1ccnn1_7.301
82007_COc1cc2c(Nc3ccc(Br)cc3F)ncnc2cc1[At]	CN1CCC(CCO[At])CC1_6.824	CN1CCC[C@@H](CO[At])C1_6.824	CN1CCC[C@H](CO[At])C1_6.824	CN1CCC(CO[At])CC1_6.885	CN1CCN(CCCO[At])CC1_7.046	[At]OC/C=C/CN1CCCC1_7.046	[At]OCCC1CCNCC1_7.097	[At]OCCn1ccnn1_7.301
82007_COc1cc2c(Nc3ccc(Br)cc3F)ncnc2cc1OC[At]	CN1CCC(C[At])CC1_6.824	CN1CCC[C@@H]([At])C1_6.824	CN1CCC[C@H]([At])C1_6.824	CN1CCC([At])CC1_6.885	CN1CCN(CC[At])CC1_7.046	[At]C=CCN1CCCC1_7.046	[At]CC1CCNCC1_7.097	[At]Cn1ccnn1_7.301
82007_COc1cc2c([At])ncnc2cc1OCC1CCN(C)CC1	Cc1ccc(N[At])c(F)c1_6.398	Fc1cc(Br)cc(F)c1N[At]_6.398	Fc1cc(Cl)cc(F)c1N[At]_6.523	Cc1cc(F)c(N[At])cc1O_6.699	Fc1cc(Br)ccc1N[At]_6.885	Fc1cc(Cl)ccc1N[At]_7.000	Oc1cc(N[At])c(F)cc1Cl_7.155
82007_COc1cc2c(N[At])ncnc2cc1OCC1CCN(C)CC1	Cc1ccc([At])c(F)c1_6.398	Fc1cc(Br)cc(F)c1[At]_6.398	Fc1cc(Cl)cc(F)c1[At]_6.523	Cc1cc(F)c([At])cc1O_6.699	Fc1cc(Br)ccc1[At]_6.885	Fc1cc(Cl)ccc1[At]_7.000	Oc1cc([At])c(F)cc1Cl_7.155
82007_COc1cc2c(Nc3ccc([At])cc3F)ncnc2cc1OCC1CCN(C)CC1	C[At]_6.398	Br[At]_6.885	Cl[At]_7.000
82007_COc1cc2c(Nc3ccc(Cl)cc3F)ncnc2cc1OCCC[At]	[At]N1CCOCC1_6.699	CN1CCN([At])CC1_7.000	[At]N1CCCC1_7.000
50536_Nc1ccc(C23CC(C2)C(=O)N(CC[At])C3=O)cc1	CCCCCCCC[At]_6.648	C[At]_6.955	CCCCC[At]_7.310	CCC[At]_7.509
50536_Nc1ccc(C23CC(C2)C(=O)N([At])C3=O)cc1	[H][At]_5.699	COc1ccc(C[At])cc1_6.620	CCCCCCCCCC[At]_6.648	CCC[At]_6.955	[At]CC1CCCCC1_7.013	CC(C)C[At]_7.208	CCCCCCC[At]_7.310	CCCCC[At]_7.509	[At]C1CCCCC1_7.886
50536_Nc1ccc(C23CC(C2)C(=O)N(C[At])C3=O)cc1	COc1ccc([At])cc1_6.620	CCCCCCCCC[At]_6.648	CC[At]_6.955	[At]C1CCCCC1_7.013	CC(C)[At]_7.208	CCCCCC[At]_7.310	CCCC[At]_7.509
50536_Nc1ccc(C23CC(C2)C(=O)N(CCCCC[At])C3=O)cc1	CCCCC[At]_6.648	CC[At]_7.310	[H][At]_7.509
50536_Nc1ccc(C23CC(C2)C(=O)N(CCCC[At])C3=O)cc1	CCCCCC[At]_6.648	CCC[At]_7.310	C[At]_7.509
50536_Nc1ccc(C23CC(C2)C(=O)N(CCC[At])C3=O)cc1	CCCCCCC[At]_6.648	[H][At]_6.955	CCCC[At]_7.310	CC[At]_7.509
61605_CCCN(C[At])C1CCc2n[nH]cc2C1	CSCC[At]_6.509	[At]Cc1cccs1_6.796	[At]Cc1ccccc1_6.854
61605_CCCN(CC[At])C1CCc2n[nH]cc2C1	CSC[At]_6.509	[At]c1cccs1_6.796	[At]c1ccccc1_6.854
61605_CCCN([At])C1CCc2n[nH]cc2C1	CSCCC[At]_6.509	[At]CCc1cccs1_6.796	[At]CCc1ccccc1_6.854	[H][At]_7.187
61605_[At]CCNC1CCc2n[nH]cc2C1	[At]c1ccccc1_4.815	[At]c1cccs1_5.038	CSC[At]_5.693	[H][At]_6.215	C[At]_7.187
61605_[At]CNC1CCc2n[nH]cc2C1	[At]Cc1ccccc1_4.815	[At]Cc1cccs1_5.038	CSCC[At]_5.693	C[At]_6.215	CC[At]_7.187
61605_[At]NC1CCc2n[nH]cc2C1	CSCCC[At]_5.693	CC[At]_6.215	CCC[At]_7.187
61605_[At]C1CCc2n[nH]cc2C1	CSCCCN[At]_5.693	CCN[At]_6.215	CCCN[At]_7.187
59323_CCCN(C[At])C1CCc2n[nH]cc2C1	CSCC[At]_5.399	[At]Cc1cccs1_5.851	[At]Cc1ccccc1_5.975
59323_CCCN(CC[At])C1CCc2n[nH]cc2C1	CSC[At]_5.399	[At]c1cccs1_5.851	[At]c1ccccc1_5.975
59323_CCCN([At])C1CCc2n[nH]cc2C1	[H][At]_4.818	CSCCC[At]_5.399	[At]CCc1cccs1_5.851	[At]CCc1ccccc1_5.975
50174_O=C(N[C@@H]1C(=O)N([At])C[C@@H]1C(=O)O)c1ccc2ccccc2c1	[At]Cc1ccccc1_5.889	Fc1ccccc1[At]_7.208	[At]c1ccccc1_7.796
145889_N[C@@H](Cc1ccc(O)cc1)C(=O)N1Cc2ccccc2C[C@H]1C(=O)N[C@@H](C[At])C(=O)N[C@@H](Cc1ccccc1)C(=O)O	O=C(CBr)Nc1ccc([At])cc1_7.187	Nc1ccc([At])cc1_7.441	[At]c1ccccc1_7.851
145889_N[C@@H](Cc1ccc(O)cc1)C(=O)N1Cc2ccccc2C[C@H]1C(=O)N[C@@H](Cc1ccccc1)C(=O)N[C@@H](C[At])C(=O)O	Nc1ccc([At])cc1_7.701	[At]c1ccccc1_7.851	O=C(CBr)Nc1ccc([At])cc1_8.268
145889_N[C@@H](Cc1ccc(O)cc1)C(=O)N1Cc2ccccc2C[C@H]1C(=O)N[C@@H](Cc1ccccc1)C(=O)N[C@@H](Cc1ccc([At])cc1)C(=O)O	N[At]_7.701	[H][At]_7.851	O=C(CBr)N[At]_8.268
145889_N[C@@H](Cc1ccc(O)cc1)C(=O)N1Cc2ccccc2C[C@H]1C(=O)N[C@@H](Cc1ccc([At])cc1)C(=O)N[C@@H](Cc1ccccc1)C(=O)O	O=C(CBr)N[At]_7.187	N[At]_7.441	[H][At]_7.851
202096_CC(C)=CCC/C(C)=C/CC/C(C)=C/C[N+](C)(C)[At]	O=S(=O)([O-])CCCCC[At]_3.699	O=S(=O)([O-])CCC[At]_3.699	O=S(=O)([O-])CC[At]_3.699	O=S(=O)([O-])CCCC[At]_4.824
202096_CC(C)=CCC/C(C)=C/CC/C(C)=C/C[N+](C)(C)C[At]	O=S(=O)([O-])CCCC[At]_3.699	O=S(=O)([O-])CC[At]_3.699	O=S(=O)([O-])C[At]_3.699	O=S(=O)([O-])CCC[At]_4.824
202096_CC(C)=CCC/C(C)=C/CC/C(C)=C/C[N+](C)(C)CC[At]	O=S(=O)([O-])CCC[At]_3.699	O=S(=O)([O-])C[At]_3.699	O=S(=O)([O-])[At]_3.699	O=S(=O)([O-])CC[At]_4.824
202096_CC(C)=CCC/C(C)=C/CC/C(C)=C/C[N+](C)(C)CCC[At]	O=S(=O)([O-])CC[At]_3.699	O=S(=O)([O-])[At]_3.699	O=S(=O)([O-])C[At]_4.824
202096_C[N+](C)(CCCCC[At])CCCCS(=O)(=O)[O-]	[At]Cc1ccccc1_4.000	[At]CCCc1ccccc1_5.097	[At]CCCCc1ccccc1_5.699
202096_C[N+](C)(CCCCCC[At])CCCCS(=O)(=O)[O-]	[At]c1ccccc1_4.000	[At]CCc1ccccc1_5.097	[At]CCCCc1ccccc1_5.222	[At]CCCc1ccccc1_5.699
202096_C[N+](C)(CCCCCCCC[At])CCCCS(=O)(=O)[O-]	[At]c1ccccc1_5.097	[At]CCc1ccccc1_5.222	[At]Cc1ccccc1_5.699
202096_C[N+](C)(CCCCCCC[At])CCCCS(=O)(=O)[O-]	[At]Cc1ccccc1_5.097	[At]CCCc1ccccc1_5.222	[At]CCc1ccccc1_5.699
36635_CCc1nc2c(C)cc(C)nc2n1Cc1ccc(-c2ccccc2[At])cc1	CC(=O)NS(=O)(=O)[At]_8.658	O=C(NS(=O)(=O)[At])C1CC1_9.167	[At]c1nn[nH]n1_9.523	CCCC(=O)NS(=O)(=O)[At]_9.569	CC(C)C(=O)NS(=O)(=O)[At]_9.678	O=C(NS(=O)(=O)[At])c1ccccc1_9.699
36635_CCc1nc2c(C)cc(C)nc2n1Cc1ccc(-c2ccccc2S(=O)(=O)NC(=O)[At])cc1	C[At]_8.658	[At]C1CC1_9.167	CCC[At]_9.569	CC(C)[At]_9.678	[At]c1ccccc1_9.699
34526_OC[C@@H]1[C@H](O)[C@@H](O)[C@H](O)[C@@H](CO)N1[At]	CCCC[At]_5.658	C[At]_6.000	[H][At]_6.585
143992_O=C(C[At])Nc1cc(-c2ccc(Cl)cc2)n[nH]1	[At]c1ccccc1_6.095	[At]CCc1ccccc1_6.354	[At]c1cccc2ccccc12_6.499	[At]c1ccc2ccccc2c1_7.328
34419_OC[C@@H]1[C@H](O)[C@@H](O)[C@H](O)[C@@H](CO)N1[At]	CCCC[At]_4.000	C[At]_5.553	[H][At]_6.155
34525_OC[C@@H]1[C@H](O)[C@@H](O)[C@H](O)[C@@H](CO)N1[At]	CCCC[At]_4.000	C[At]_4.301	[H][At]_5.076
54240_Cc1cc(Cc2cnc(N)nc2N)cc([At])c1N	CC(C)[At]_6.194	C[At]_6.745	Cl[At]_6.886	CC(C)(C)[At]_7.046	CC[At]_7.319
54240_CCc1cc(Cc2cnc(N)nc2N)cc([At])c1O	C[At]_7.721	CC[At]_7.796	CCC[At]_8.222
54240_Cc1cc(Cc2cnc(N)nc2N)cc([At])c1O	CC(C)(C)[At]_6.959	C[At]_7.155	CC[At]_7.721
54240_CCc1cc(Cc2cnc(N)nc2N)cc(C)c1[At]	CO[At]_7.276	N[At]_7.319	O[At]_7.721
54240_Cc1cc(Cc2cnc(N)nc2N)cc(C(C)(C)C)c1[At]	CO[At]_6.699	O[At]_6.959	N[At]_7.046
54240_CCc1cc(Cc2cnc(N)nc2N)cc([At])c1OC	C[At]_7.276	CC[At]_7.854	CCC[At]_7.921
54240_CCc1cc(Cc2cnc(N)nc2N)cc(CC)c1[At]	CCCCC(CC)CO[At]_6.824	[At]OCCCOc1ccccc1_7.495	CCO[At]_7.699	OCCO[At]_7.796	O[At]_7.796	[At]OCCOCc1ccccc1_7.824	CO[At]_7.854	N[At]_8.495
54240_CCc1cc(Cc2cnc(N)nc2N)cc(CC)c1O[At]	CCCCC(CC)C[At]_6.824	[At]CCCOc1ccccc1_7.495	CC[At]_7.699	OCC[At]_7.796	[H][At]_7.796	[At]CCOCc1ccccc1_7.824	C[At]_7.854
54240_CCc1cc(Cc2cnc(N)nc2N)cc(C[At])c1OC	[H][At]_7.276	C[At]_7.854	CC[At]_7.921
54240_CCCc1cc(Cc2cnc(N)nc2N)cc(CCC)c1[At]	CO[At]_7.357	CCCCO[At]_7.770	O[At]_8.155
54240_COc1cc(Cc2cnc(N)nc2N)cc(OC)c1[At]	O[At]_7.959	N[At]_8.000	CO[At]_8.155
54240_CCc1cc(Cc2cnc(N)nc2N)cc(C[At])c1O	[H][At]_7.721	C[At]_7.796	CC[At]_8.222
54240_CCCc1cc(Cc2cnc(N)nc2N)cc(CCC)c1O[At]	C[At]_7.357	CCCC[At]_7.770	[H][At]_8.155
54240_Cc1cc(Cc2cnc(N)nc2N)cc(C)c1[At]	N[At]_6.745	CO[At]_6.824	O[At]_7.155
54240_COc1c(C)cc(Cc2cnc(N)nc2N)cc1[At]	CC(C)(C)[At]_6.699	C[At]_6.824	CC[At]_7.276
54240_CCc1cc(Cc2cnc(N)nc2N)cc(CC)c1OC[At]	CCCCC([At])CC_6.824	[At]CCOc1ccccc1_7.495	C[At]_7.699	OC[At]_7.796	[At]COCc1ccccc1_7.824	[H][At]_7.854
54240_CC(C)c1cc(Cc2cnc(N)nc2N)cc(C(C)C)c1[At]	CO[At]_6.796	O[At]_7.495	N[At]_7.770
54240_CCc1cc(Cc2cnc(N)nc2N)cc(CC)c1OCC[At]	[At]COc1ccccc1_7.495	[H][At]_7.699	O[At]_7.796	[At]OCc1ccccc1_7.824
54240_CCc1cc(Cc2cnc(N)nc2N)cc([At])c1N	C[At]_7.319	CCC(C)[At]_7.678	CC[At]_8.495
54240_COc1cc(Cc2cnc(N)nc2N)ccc1[At]	N[At]_6.854	O[At]_7.180	CO[At]_7.208
54240_Nc1ncc(Cc2cc(I)c([At])c(I)c2)c(N)n1	[At]OCCCOc1ccccc1_7.538	CO[At]_8.000	O[At]_8.000
54240_Nc1ncc(Cc2cc(I)c(O[At])c(I)c2)c(N)n1	[At]CCCOc1ccccc1_7.538	C[At]_8.000	[H][At]_8.000
40038_Cc1ccc2c(c1)N(CC(=O)NC(C)(C)C)C(=O)[C@H](NC(=O)Nc1cccc([At])c1)C[C@@H]2c1ccccc1	O=C(O)[At]_5.377	Cc1ccccc1S(=O)(=O)NC(=O)[At]_5.886	O=C([At])NS(=O)(=O)c1ccccc1_5.886	CCS(=O)(=O)NC(=O)[At]_5.959	O=C([At])Nc1nn[nH]n1_6.000	CS(=O)(=O)NC(=O)[At]_6.013	O=C([At])NS(=O)(=O)Cc1ccccc1_6.137	[At]c1nn[nH]n1_6.208	O=C([At])NS(=O)(=O)C(F)(F)F_6.495	COC(=O)[At]_6.509	Cl[At]_6.745
40038_Cc1ccc2c(c1)N(CC(=O)NC(C)(C)C)C(=O)[C@H](NC(=O)N[At])C[C@@H]2c1ccccc1	O=C(O)c1cccc([At])c1_5.377	CCS(=O)(=O)NC(=O)c1cccc([At])c1_5.959	O=C(Nc1nn[nH]n1)c1cccc([At])c1_6.000	CS(=O)(=O)NC(=O)c1cccc([At])c1_6.013	[At]c1cccc(-c2nn[nH]n2)c1_6.208	COC(=O)c1cccc([At])c1_6.509	Clc1cccc([At])c1_6.745
40038_Cc1ccc2c(c1)N(CC(=O)NC(C)(C)C)C(=O)[C@H](NC(=O)Nc1cccc(-c3nn[nH]n3)c1)C[C@H]2[At]	[At]c1ccccc1_6.208	[At]C1CCCCC1_6.310	CC(C)[At]_6.602	[At]CC1CCCCC1_6.658	[At]Cc1ccccc1_7.469
40038_Cc1ccc2c(c1)N(CC(=O)NC(C)(C)C)C(=O)[C@H](NC(=O)Nc1cccc(C(=O)NS(=O)(=O)[At])c1)C[C@@H]2c1ccccc1	Cc1ccccc1[At]_5.886	[At]c1ccccc1_5.886	CC[At]_5.959	C[At]_6.013	[At]Cc1ccccc1_6.137	FC(F)(F)[At]_6.495
40038_Cc1ccc2c(c1)N(CC(=O)NC(C)(C)C)C(=O)[C@H](NC(=O)Nc1cccc(C(=O)NS(=O)(=O)C[At])c1)C[C@@H]2c1ccccc1	C[At]_5.959	[H][At]_6.013	[At]c1ccccc1_6.137
40038_Cc1ccc2c(c1)N(CC(=O)NC(C)(C)C)C(=O)[C@H](NC(=O)Nc1cccc([At])c1)C[C@@H]2C1CCCCC1	O=C(O)[At]_5.746	CS(=O)(=O)NC(=O)[At]_6.284	[At]c1nn[nH]n1_6.310	COC(=O)[At]_6.432
40038_Cc1ccc2c(c1)N(CC(=O)NC(C)(C)C)C(=O)[C@H](NC(=O)N[At])C[C@@H]2C1CCCCC1	O=C(O)c1cccc([At])c1_5.746	CS(=O)(=O)NC(=O)c1cccc([At])c1_6.284	[At]c1cccc(-c2nn[nH]n2)c1_6.310	COC(=O)c1cccc([At])c1_6.432
213052_CC(=N)N1CCC(Oc2ccc(N(Cc3cc4cc(C(=N)N)ccc4s3)S(=O)(=O)[At])cc2)CC1	CCOC(=O)C[At]_7.066	O=C(O)C[At]_7.201	C[At]_7.678
213052_CC(=N)N1CCC(Oc2ccc(N(Cc3cc4cc(C(=N)N)ccc4s3)S(=O)(=O)C[At])cc2)CC1	CCOC(=O)[At]_7.066	O=C(O)[At]_7.201	[H][At]_7.678
213052_CC(=N)N1CCC(Oc2ccc3c(c2)OCC(=O)N3C[At])CC1	N=C(N)c1cccc(-c2cc([At])on2)c1_3.602	Cn1c([At])cc2ccc(C(=N)N)cc21_7.119	CCn1c([At])cc2ccc(C(=N)N)cc21_7.237	N=C(N)c1ccc2ccc([At])cc2c1_7.553
213052_CC(=N)N1CCC(Oc2ccc(N(Cc3cccc(-c4cccc(C(=N)N)c4)c3)S(=O)(=O)[At])cc2)CC1	C[At]_6.444	CCOC(=O)C[At]_6.535	O=C(O)C[At]_6.570
213052_CC(=N)N1CCC(Oc2ccc(N(Cc3cccc(-c4cccc(C(=N)N)c4)c3)S(=O)(=O)C[At])cc2)CC1	[H][At]_6.444	CCOC(=O)[At]_6.535	O=C(O)[At]_6.570
213052_CC(=N)N1CCC(Oc2ccc(N([At])S(C)(=O)=O)cc2)CC1	Cn1c(C[At])cc2cc(C(=N)N)ccc21_6.777	N=C(N)c1ccc2ccc(C[At])cc2c1_7.027	Cn1c(C[At])cc2ccc(C(=N)N)cc21_7.602	N=C(N)c1ccc2sc(C[At])cc2c1_7.678
213052_CC(=N)N1CCC(Oc2ccc(N(C[At])S(C)(=O)=O)cc2)CC1	Cn1c([At])cc2cc(C(=N)N)ccc21_6.777	N=C(N)c1ccc2ccc([At])cc2c1_7.027	Cn1c([At])cc2ccc(C(=N)N)cc21_7.602	N=C(N)c1ccc2sc([At])cc2c1_7.678
213052_CC(=N)N1CCC(Oc2ccc(N(Cc3ccc4ccc(C(=N)N)cc4c3)S(=O)(=O)[At])cc2)CC1	C[At]_7.027	CCOC(=O)C[At]_7.081	O=C(O)C[At]_7.201
213052_CC(=N)N1CCC(Oc2ccc(N(Cc3ccc4ccc(C(=N)N)cc4c3)S(=O)(=O)C[At])cc2)CC1	[H][At]_7.027	CCOC(=O)[At]_7.081	O=C(O)[At]_7.201
143487_CC[C@H](NC(=O)[C@@H]1C[C@@](C)(NC(=O)Nc2ccc([At])cc2)c2ncc(NCc3cccc(C(F)(F)F)c3)c(=O)n21)B1OC2C3CC(C[C@]2(C)O1)C3(C)C	[At]Oc1ccccc1_5.324	CS[At]_5.627	Cl[At]_5.959	F[At]_5.987	[H][At]_6.102
143487_CC[C@H](NC(=O)[C@@H]1C[C@@](C)(NC(=O)N[At])c2ncc(NCc3cccc(C(F)(F)F)c3)c(=O)n21)B1OC2C3CC(C[C@]2(C)O1)C3(C)C	[At]c1ccccc1-c1ccccc1_4.523	O=C(O)c1ccccc1[At]_5.194	[At]c1ccc(Oc2ccccc2)cc1_5.324	CSc1ccc([At])cc1_5.627	COC(=O)c1cccc([At])c1_5.752	[At]Cc1ccccc1_5.921	Clc1ccc([At])cc1_5.959	Fc1ccc([At])cc1_5.987	[At]c1ccccc1_6.102	Cc1ccccc1[At]_6.108	CSc1ccccc1[At]_6.149	Fc1cccc([At])c1_6.301	Clc1ccccc1[At]_6.432	COc1ccccc1[At]_6.444	[At]c1ccccc1Oc1ccccc1_6.523	[At]c1cccc2ccccc12_6.569	O=[N+]([O-])c1ccccc1[At]_6.745	CSc1cccc([At])c1_6.886	COC(=O)c1ccccc1[At]_7.097
143487_CC[C@H](NC(=O)[C@@H]1C[C@](C)([At])c2ncc(NCc3cccc(C(F)(F)F)c3)c(=O)n21)B1OC2C3CC(C[C@]2(C)O1)C3(C)C	O=C(N[At])Nc1ccccc1C(=O)O_5.194	O=C(N[At])c1ccccc1_5.469	O=C(C[At])Nc1ccccc1[N+](=O)[O-]_5.597	O=C(Cc1ccccc1)N[At]_5.620	CSc1ccc(NC(=O)N[At])cc1_5.627	COC(=O)c1cccc(NC(=O)N[At])c1_5.752	O=C(N[At])Oc1ccccc1_5.854	O=C(N[At])NCc1ccccc1_5.921	O=C(N[At])Nc1ccc(Cl)cc1_5.959	O=C(N[At])Nc1ccc(F)cc1_5.987	O=C(N[At])Nc1ccccc1_6.102	Cc1ccccc1NC(=O)N[At]_6.108	CSc1ccccc1NC(=O)N[At]_6.149	O=C(N[At])Nc1cccc(F)c1_6.301	O=C(C[At])Nc1nccc2ccccc12_6.357	O=C(N[At])Nc1ccccc1Cl_6.432	COc1ccccc1NC(=O)N[At]_6.444	O=C(N[At])Nc1cccc2ccccc12_6.569	O=C(N[At])Nc1ccccc1[N+](=O)[O-]_6.745	O=C(C[At])Nc1cccc2ccccc12_6.770	O=C(C[At])Nc1ccccc1_6.770	NC(=O)c1ccccc1NC(=O)C[At]_6.824	CSc1cccc(NC(=O)N[At])c1_6.886	COC(=O)c1ccccc1NC(=O)N[At]_7.097
143487_CC[C@H](NC(=O)[C@@H]1C[C@@](C)(NC(=O)Nc2ccccc2[At])c2ncc(NCc3cccc(C(F)(F)F)c3)c(=O)n21)B1OC2C3CC(C[C@]2(C)O1)C3(C)C	[At]c1ccccc1_4.523	O=C(O)[At]_5.194	[H][At]_6.102	C[At]_6.108	CS[At]_6.149	Cl[At]_6.432	CO[At]_6.444	[At]Oc1ccccc1_6.523	O=[N+]([O-])[At]_6.745	COC(=O)[At]_7.097
143487_CC[C@H](NC(=O)[C@@H]1C[C@@](C)(NC(=O)Nc2cccc([At])c2)c2ncc(NCc3cccc(C(F)(F)F)c3)c(=O)n21)B1OC2C3CC(C[C@]2(C)O1)C3(C)C	COC(=O)[At]_5.752	[H][At]_6.102	F[At]_6.301	CS[At]_6.886
143487_CC[C@H](NC(=O)[C@@H]1C[C@@](C)(C[At])c2ncc(NCc3cccc(C(F)(F)F)c3)c(=O)n21)B1OC2C3CC(C[C@]2(C)O1)C3(C)C	O=C([At])Nc1ccccc1[N+](=O)[O-]_5.597	O=C([At])Nc1nccc2ccccc12_6.357	O=C([At])Nc1cccc2ccccc12_6.770	O=C([At])Nc1ccccc1_6.770	NC(=O)c1ccccc1NC(=O)[At]_6.824
143487_CC[C@H](NC(=O)[C@@H]1C[C@@](C)(CC(=O)N[At])c2ncc(NCc3cccc(C(F)(F)F)c3)c(=O)n21)B1OC2C3CC(C[C@]2(C)O1)C3(C)C	O=[N+]([O-])c1ccccc1[At]_5.597	[At]c1nccc2ccccc12_6.357	[At]c1cccc2ccccc12_6.770	[At]c1ccccc1_6.770	NC(=O)c1ccccc1[At]_6.824
143487_CC[C@H](NC(=O)[C@@H]1C[C@@](C)(CC(=O)Nc2ccccc2[At])c2ncc(NCc3cccc(C(F)(F)F)c3)c(=O)n21)B1OC2C3CC(C[C@]2(C)O1)C3(C)C	O=[N+]([O-])[At]_5.597	[H][At]_6.770	NC(=O)[At]_6.824
106622_Cc1cc(Br)cc(C(=O)NO)c1N(C)S(=O)(=O)c1ccc(OC[At])cc1	CCN(CC)CC#C[At]_5.624	CN(C)CCCNCC#C[At]_6.042	CCCCC#C[At]_6.154	CCCC#C[At]_6.446	[At]C#Cc1ccccc1_6.493	CCC#C[At]_6.539	CNCC#C[At]_6.593	COCC#C[At]_6.633	CC#C[At]_6.812	OCC#C[At]_7.081	CCC[At]_7.167	C#C[At]_7.284	[H][At]_7.678
106622_Cc1cc(Br)cc(C(=O)NO)c1N(C)S(=O)(=O)c1ccc(OCC#CC[At])cc1	CCN([At])CC_5.624	CN(C)CCCN[At]_6.042	CCC[At]_6.154	CC[At]_6.446	C[At]_6.539	CN[At]_6.593	CO[At]_6.633	[H][At]_6.812	O[At]_7.081
106622_Cc1cc(Br)cc(C(=O)NO)c1N(C)S(=O)(=O)c1ccc(O[At])cc1	CCN(CC)CC#CC[At]_5.624	CN(C)CCCNCC#CC[At]_6.042	CCCCC#CC[At]_6.154	C#CC(C)[At]_6.364	CCCC#CC[At]_6.446	[At]CC#Cc1ccccc1_6.493	CCC#CC[At]_6.539	CNCC#CC[At]_6.593	COCC#CC[At]_6.633	CC#CC[At]_6.812	OCC#CC[At]_7.081	CCCC[At]_7.167	C#CC[At]_7.284	C[At]_7.678
106622_Cc1cc(Br)cc(C(=O)NO)c1N(C)S(=O)(=O)c1ccc(OCC#C[At])cc1	CCN(CC)C[At]_5.624	CN(C)CCCNC[At]_6.042	CCCC[At]_6.154	CCC[At]_6.446	[At]c1ccccc1_6.493	CC[At]_6.539	CNC[At]_6.593	COC[At]_6.633	C[At]_6.812	OC[At]_7.081	[H][At]_7.284
106622_Cc1cc(Br)cc(C(=O)NO)c1N(C)S(=O)(=O)c1ccc([At])cc1	CCN(CC)CC#CCO[At]_5.624	CN(C)CCCNCC#CCO[At]_6.042	CCCCC#CCO[At]_6.154	C#CC(C)O[At]_6.364	CCCC#CCO[At]_6.446	[At]OCC#Cc1ccccc1_6.493	CCC#CCO[At]_6.539	CNCC#CCO[At]_6.593	COCC#CCO[At]_6.633	CC#CCO[At]_6.812	OCC#CCO[At]_7.081	CCCCO[At]_7.167	C#CCO[At]_7.284	CO[At]_7.678
106622_Cc1cc(Br)cc(C(=O)NO)c1N(C)S(=O)(=O)c1ccc(OCC#CCC[At])cc1	CC[At]_6.154	C[At]_6.446	[H][At]_6.539
106622_Cc1cc(Br)cc(C(=O)NO)c1N(C)S(=O)(=O)[At]	C#CC(C)Oc1ccc([At])cc1_6.364	CC#CCOc1ccc([At])cc1_6.812	CCCCOc1ccc([At])cc1_7.167	C#CCOc1ccc([At])cc1_7.284	COc1ccc([At])cc1_7.678
212591_Cc1cc(Br)cc(C(=O)NO)c1N(C)S(=O)(=O)c1ccc(OC[At])cc1	CCN(CC)CC#C[At]_6.461	CCC[At]_7.174	[At]C#Cc1ccccc1_7.180	CNCC#C[At]_7.237	CCCC#C[At]_7.328	CCCCC#C[At]_7.469	[H][At]_7.495	CN(C)CCCNCC#C[At]_7.538	[At]c1cccnc1_7.553	CC#C[At]_7.796	CCC#C[At]_7.921	C#C[At]_7.959	COCC#C[At]_7.959	OCC#C[At]_8.155
212591_Cc1cc(Br)cc(C(=O)NO)c1N(C)S(=O)(=O)c1ccc(OCC#CC[At])cc1	CCN([At])CC_6.461	CN[At]_7.237	CC[At]_7.328	CCC[At]_7.469	CN(C)CCCN[At]_7.538	[H][At]_7.796	C[At]_7.921	CO[At]_7.959	O[At]_8.155
212591_Cc1cc(Br)cc(C(=O)NO)c1N(C)S(=O)(=O)c1ccc(O[At])cc1	CCN(CC)CC#CC[At]_6.461	C#CC(C)[At]_6.914	CCCC[At]_7.174	[At]CC#Cc1ccccc1_7.180	CNCC#CC[At]_7.237	CCCC#CC[At]_7.328	CCCCC#CC[At]_7.469	C[At]_7.495	CN(C)CCCNCC#CC[At]_7.538	[At]Cc1cccnc1_7.553	CC#CC[At]_7.796	CCC#CC[At]_7.921	C#CC[At]_7.959	COCC#CC[At]_7.959	OCC#CC[At]_8.155
212591_Cc1cc(Br)cc(C(=O)NO)c1N(C)S(=O)(=O)c1ccc(OCC#C[At])cc1	CCN(CC)C[At]_6.461	[At]c1ccccc1_7.180	CNC[At]_7.237	CCC[At]_7.328	CCCC[At]_7.469	CN(C)CCCNC[At]_7.538	C[At]_7.796	CC[At]_7.921	COC[At]_7.959	[H][At]_7.959	OC[At]_8.155
212591_Cc1cc(Br)cc(C(=O)NO)c1N(C)S(=O)(=O)c1ccc([At])cc1	CCN(CC)CC#CCO[At]_6.461	C#CC(C)O[At]_6.914	CCCCO[At]_7.174	[At]OCC#Cc1ccccc1_7.180	CNCC#CCO[At]_7.237	CCCC#CCO[At]_7.328	CCCCC#CCO[At]_7.469	CO[At]_7.495	CN(C)CCCNCC#CCO[At]_7.538	[At]OCc1cccnc1_7.553	CC#CCO[At]_7.796	CCC#CCO[At]_7.921	C#CCO[At]_7.959	COCC#CCO[At]_7.959	OCC#CCO[At]_8.155
212591_Cc1cc(Br)cc(C(=O)NO)c1N(C)S(=O)(=O)c1ccc(OCC#CCC[At])cc1	C[At]_7.328	CC[At]_7.469	[H][At]_7.921
212591_Cc1cc(Br)cc(C(=O)NO)c1N(C)S(=O)(=O)[At]	C#CC(C)Oc1ccc([At])cc1_6.914	CCCCOc1ccc([At])cc1_7.174	COc1ccc([At])cc1_7.495	CC#CCOc1ccc([At])cc1_7.796	C#CCOc1ccc([At])cc1_7.959
27659_O[C@@H]1CCN([At])C[C@H]1N1CCC(c2ccccc2)CC1	[H][At]_5.538	O=[N+]([O-])c1ccc([At])cc1_6.538	Fc1ccccc1C[At]_7.377	Fc1cccc(C[At])c1_7.509	[At]Cc1ccccc1_7.523	Ic1cccc(C[At])c1_7.585	Brc1ccc(C[At])cc1_7.602	Cc1ccccc1C[At]_7.602	Cc1ccc(C[At])cc1_7.620	Brc1ccccc1C[At]_7.658	Cc1cccc(C[At])c1_7.658	Brc1cccc(C[At])c1_7.678	Fc1ccc(C[At])cc1_7.854
27659_O=C([At])N1CC[C@@H](O)[C@H](N2CCC(c3ccccc3)CC2)C1	Ic1ccccc1[At]_6.602	[At]c1ccccc1_7.235	Ic1cccc([At])c1_7.409	Ic1ccc([At])cc1_7.658
27659_[At]N1CCC(c2ccccc2)CC1	O[C@@H]1CNCC[C@@H]1[At]_5.301	O[C@@H]1CCNC[C@@H]1[At]_5.538	O[C@@H]1CCCC[C@@H]1[At]_7.469
27659_O[C@@H]1CCN(C[At])C[C@H]1N1CCC(c2ccccc2)CC1	Fc1ccccc1[At]_7.377	Fc1cccc([At])c1_7.509	[At]c1ccccc1_7.523	Ic1cccc([At])c1_7.585	Brc1ccc([At])cc1_7.602	Cc1ccccc1[At]_7.602	Cc1ccc([At])cc1_7.620	Brc1ccccc1[At]_7.658	Cc1cccc([At])c1_7.658	Brc1cccc([At])c1_7.678	Fc1ccc([At])cc1_7.854
27659_O[C@@H]1CCN(Cc2ccccc2[At])C[C@H]1N1CCC(c2ccccc2)CC1	F[At]_7.377	[H][At]_7.523	C[At]_7.602	Br[At]_7.658
27659_O[C@@H]1CCN(Cc2ccc([At])cc2)C[C@H]1N1CCC(c2ccccc2)CC1	[H][At]_7.523	Br[At]_7.602	C[At]_7.620	F[At]_7.854
27659_O[C@@H]1CCN(Cc2cccc([At])c2)C[C@H]1N1CCC(c2ccccc2)CC1	F[At]_7.509	[H][At]_7.523	I[At]_7.585	C[At]_7.658	Br[At]_7.678
27659_O[C@@H]1CN(C[At])CC[C@H]1N1CCC(c2ccccc2)CC1	Brc1ccc([At])cc1_6.509	[At]c1ccccc1_7.081	Brc1ccccc1[At]_7.260
27659_O[C@@H]1CN([At])CC[C@H]1N1CCC(c2ccccc2)CC1	[H][At]_5.301	Brc1ccc(C[At])cc1_6.509	[At]Cc1ccccc1_7.081	Brc1ccccc1C[At]_7.260
159292_CC(C)(C)NC(=O)[C@@H]1C[C@@H]2CCCC[C@@H]2CN1C[C@@H](O)[C@H](Cc1ccccc1)NC(=O)O[At]	O=S1(=O)CCC[C@@H]([At])C1_5.684	O=S1(=O)CCC[C@H]([At])C1_5.758	C[C@H]1C[C@H]([At])CS1(=O)=O_5.796	CS(=O)(=O)CC[At]_5.987	[At][C@@H]1CCSC1_6.658	C[C@@H]1CS(=O)(=O)C[C@H]1[At]_6.666	C[C@H]1OCC[C@@H]1[At]_6.772	O=S1(=O)CC[C@@H]([At])C1_6.854	[At][C@H]1CCOC1_6.879	[At][C@H]1CCSC1_6.879	O=S1(=O)CC([At])C1_6.983	C[C@@H]1C[C@@H]([At])CS1(=O)=O_7.086	O=S1(=O)CC[C@H]([At])C1_7.119	C[C@H]1CS(=O)(=O)C[C@@H]1[At]_7.155	C[C@@H]1OCC[C@H]1[At]_7.281	CCCC[C@@H]1[C@@H]([At])CCS1(=O)=O_7.339	O=S1(=O)CC[C@@H]([At])[C@H]1C1CCCC1_7.646	C[C@@H]1[C@@H]([At])CCS1(=O)=O_7.652	CCC[C@@H]1[C@@H]([At])CCS1(=O)=O_7.697	CCCC[C@H]1[C@H]([At])CCS1(=O)=O_7.827	CC[C@@H]1[C@@H]([At])CCS1(=O)=O_7.883	C[C@H]1[C@H]([At])CCS1(=O)=O_7.943	CC(C)[C@H]1[C@H]([At])CCS1(=O)=O_7.959	CCC[C@H]1[C@H]([At])CCS1(=O)=O_8.208	O=S1(=O)CC[C@H]([At])[C@@H]1C1CCCC1_8.208	CC[C@H]1[C@H]([At])CCS1(=O)=O_8.268	CC(C)[C@@H]1[C@@H]([At])CCS1(=O)=O_8.456
159292_CC(C)(C)NC(=O)[C@@H]1C[C@@H]2CCCC[C@@H]2CN1C[C@@H](O)[C@@H]([At])Cc1ccccc1	O=C(N[At])O[C@@H]1CCCS(=O)(=O)C1_5.684	O=C(N[At])O[C@H]1CCCS(=O)(=O)C1_5.758	C[C@H]1C[C@@H](OC(=O)N[At])CS1(=O)=O_5.796	CS(=O)(=O)CCOC(=O)N[At]_5.987	O=C(N[At])O[C@@H]1CCSC1_6.658	C[C@@H]1CS(=O)(=O)C[C@@H]1OC(=O)N[At]_6.666	C[C@H]1OCC[C@H]1OC(=O)N[At]_6.772	O=C(N[At])O[C@@H]1CCS(=O)(=O)C1_6.854	O=C(N[At])O[C@H]1CCOC1_6.879	O=C(N[At])O[C@H]1CCSC1_6.879	O=C(N[At])OC1CS(=O)(=O)C1_6.983	C[C@@H]1C[C@H](OC(=O)N[At])CS1(=O)=O_7.086	O=C(N[At])O[C@H]1CCS(=O)(=O)C1_7.119	C[C@H]1CS(=O)(=O)C[C@H]1OC(=O)N[At]_7.155	C[C@@H]1OCC[C@@H]1OC(=O)N[At]_7.281	O=C(N[At])C1CO[C@@H]2CCS(=O)(=O)[C@@H]2C1_7.523	C[C@@H]1[C@H](OC(=O)N[At])CCS1(=O)=O_7.652	CCC[C@@H]1[C@H](OC(=O)N[At])CCS1(=O)=O_7.697	CC[C@@H]1[C@H](OC(=O)N[At])CCS1(=O)=O_7.883	O=C(N[At])C1CO[C@H]2CCS(=O)(=O)[C@H]2C1_7.921	C[C@H]1[C@@H](OC(=O)N[At])CCS1(=O)=O_7.943	CC(C)[C@H]1[C@@H](OC(=O)N[At])CCS1(=O)=O_7.959	CCC[C@H]1[C@@H](OC(=O)N[At])CCS1(=O)=O_8.208	CC[C@H]1[C@@H](OC(=O)N[At])CCS1(=O)=O_8.268	CC(C)[C@@H]1[C@H](OC(=O)N[At])CCS1(=O)=O_8.456
159292_CC(C)(C)NC(=O)[C@@H]1C[C@@H]2CCC[C@@H]2CN1C[C@@H](O)[C@@H]([At])Cc1ccccc1	O=C(N[At])O[C@H]1CCOC1_7.215	C[C@H]1[C@@H](OC(=O)N[At])CCS1(=O)=O_7.900	O=C(N[At])O[C@H]1CCS(=O)(=O)C1_7.947	CC(C)[C@@H]1[C@H](OC(=O)N[At])CCS1(=O)=O_8.523
159292_CC(C)(C)NC(=O)[C@@H]1C[C@@H]2CCC[C@@H]2CN1C[C@@H](O)[C@H](Cc1ccccc1)NC(=O)O[At]	[At][C@H]1CCOC1_7.215	C[C@H]1[C@H]([At])CCS1(=O)=O_7.900	O=S1(=O)CC[C@H]([At])C1_7.947	CC(C)[C@@H]1[C@@H]([At])CCS1(=O)=O_8.523
159292_CC(C)(C)NC(=O)[C@@H]1C[C@@H]2CCCC[C@@H]2CN1C[C@@H](O)[C@H](Cc1ccccc1)NC(=O)O[C@H]1CCS(=O)(=O)[C@H]1C[At]	CCC[At]_7.827	[H][At]_7.943	CC[At]_8.208	C[At]_8.268
159292_CC(C)(C)NC(=O)[C@@H]1C[C@@H]2CCCC[C@@H]2CN1C[C@@H](O)[C@H](Cc1ccccc1)NC(=O)O[C@H]1CCS(=O)(=O)[C@H]1[At]	[H][At]_7.119	CCCC[At]_7.827	C[At]_7.943	CC(C)[At]_7.959	CCC[At]_8.208	CC[At]_8.268
159292_CC(C)(C)NC(=O)[C@@H]1C[C@@H]2CCCC[C@@H]2CN1C[C@@H](O)[C@H](Cc1ccccc1)NC(=O)O[C@H]1CCS(=O)(=O)[C@H]1CC[At]	CC[At]_7.827	C[At]_8.208	[H][At]_8.268
159292_CC(C)(C)NC(=O)[C@@H]1C[C@@H]2CCCC[C@@H]2CN1C[C@@H](O)[C@H](Cc1ccccc1)NC(=O)O[C@@H]1CCS(=O)(=O)[C@@H]1[At]	[H][At]_6.854	CCCC[At]_7.339	C[At]_7.652	CCC[At]_7.697	CC[At]_7.883	CC(C)[At]_8.456
159292_CC(C)(C)NC(=O)[C@@H]1C[C@@H]2CCCC[C@@H]2CN1C[C@@H](O)[C@H](Cc1ccccc1)NC(=O)O[C@@H]1CCS(=O)(=O)[C@@H]1CC[At]	CC[At]_7.339	C[At]_7.697	[H][At]_7.883
159292_CC(C)(C)NC(=O)[C@@H]1C[C@@H]2CCCC[C@@H]2CN1C[C@@H](O)[C@H](Cc1ccccc1)NC(=O)O[C@@H]1CCS(=O)(=O)[C@@H]1C[At]	CCC[At]_7.339	[H][At]_7.652	CC[At]_7.697	C[At]_7.883
37806_CCCN(CCC)C(=O)Cc1c(-c2ccc(Cl)cc2)nc2c(Cl)cc([At])cn12	[H][At]_8.370	FC(F)(F)[At]_8.740	Cl[At]_9.000
37806_CCCN(CCC)C(=O)Cc1c(-c2ccc(Cl)cc2)nc2c([At])cccn12	CO[At]_7.780	CC(=O)N[At]_8.000	[H][At]_8.000	N[At]_8.200	O=[N+]([O-])[At]_8.240	Cl[At]_8.370	CN[At]_8.430	C[At]_8.850
37806_[At]Cc1c(-c2ccccc2)nc2ccccn12	CCCNC(=O)[At]_5.700	CCN(CC)C(=O)[At]_6.360	CCCN(CCC)C(=O)[At]_7.000
37806_[At]c1c(-c2ccccc2)nc2ccccn12	CCCNC(=O)C[At]_5.700	CCN(CC)C(=O)C[At]_6.360	CCCN(CCC)C(=O)C[At]_7.000
37806_CCCN(CCC)C(=O)Cc1c(-c2ccccc2)nc2c([At])cccn12	CC(=O)N[At]_6.590	[H][At]_7.000	O=[N+]([O-])[At]_7.070	CO[At]_7.330	Cl[At]_7.640	C[At]_7.700	N[At]_8.370
37806_CCCN(CCC)C(=O)Cc1c(-c2ccccc2)nc2ccc([At])cn12	NC(=O)[At]_6.340	[H][At]_7.000	COC(=O)[At]_7.780	O=[N+]([O-])[At]_8.120
37806_Clc1ccc(-c2nc3ccccn3c2C[At])cc1	CCCNC(=O)[At]_6.230	CCCN(CCC)C(=O)[At]_8.000	CCCCN(CCCC)C(=O)[At]_8.230
37807_CCCN(CCC)C(=O)Cc1c(-c2ccc(Cl)cc2)nc2c(Cl)cc([At])cn12	[H][At]_8.130	FC(F)(F)[At]_8.550	Cl[At]_8.580
37807_CCCN(CCC)C(=O)Cc1c(-c2ccc(Cl)cc2)nc2c([At])cccn12	CC(=O)N[At]_7.480	[H][At]_7.480	CO[At]_7.680	O=[N+]([O-])[At]_8.060	CN[At]_8.100	Cl[At]_8.130	N[At]_8.340	C[At]_8.550
37807_[At]Cc1c(-c2ccccc2)nc2ccccn12	CCCNC(=O)[At]_5.700	CCN(CC)C(=O)[At]_6.280	CCCN(CCC)C(=O)[At]_7.020
37807_[At]c1c(-c2ccccc2)nc2ccccn12	CCCNC(=O)C[At]_5.700	CCN(CC)C(=O)C[At]_6.280	CCCN(CCC)C(=O)C[At]_7.020
37807_CCCN(CCC)C(=O)Cc1c(-c2ccccc2)nc2c([At])cccn12	CC(=O)N[At]_6.350	O=[N+]([O-])[At]_6.920	[H][At]_7.020	CO[At]_7.310	C[At]_7.380	Cl[At]_7.800	N[At]_8.240
37807_CCCN(CCC)C(=O)Cc1c(-c2ccccc2)nc2ccc([At])cn12	NC(=O)[At]_6.520	[H][At]_7.020	COC(=O)[At]_7.570	O=[N+]([O-])[At]_8.110
37807_Clc1ccc(-c2nc3ccccn3c2C[At])cc1	CCCNC(=O)[At]_5.790	CCCN(CCC)C(=O)[At]_7.480	CCCCN(CCCC)C(=O)[At]_7.980
52991_Cc1c(C[At])cnc2nc(N)nc(N)c12	Clc1ccc(N[At])cc1Cl_6.495	COc1ccccc1N[At]_6.932	COc1ccc(N[At])cc1_7.020	CN([At])c1ccccc1Cl_7.076	Brc1ccc(N[At])cc1_7.093	[At]Nc1ccccc1_7.097	COc1cccc(N[At])c1_7.162	Clc1ccc(N[At])cc1_7.256	Clc1ccccc1N[At]_7.328	CN([At])c1ccc(Br)cc1_7.432	CN([At])c1ccc(Cl)cc1_7.538	Clc1cccc(N[At])c1_7.638
52991_Cc1c(CN(C)[At])cnc2nc(N)nc(N)c12	COc1ccc(OC)c([At])c1_6.666	Clc1cc([At])cc(Cl)c1Cl_6.981	Clc1ccc([At])cc1Cl_7.000	Clc1ccccc1[At]_7.076	Brc1ccc([At])cc1_7.432	COc1ccc([At])cc1_7.456	COc1cccc([At])c1_7.523	Clc1ccc([At])cc1_7.538
52991_Cc1c(CN[At])cnc2nc(N)nc(N)c12	Clc1ccc([At])cc1Cl_6.495	COc1ccccc1[At]_6.932	COc1ccc([At])cc1_7.020	Brc1ccc([At])cc1_7.093	[At]c1ccccc1_7.097	COc1cccc([At])c1_7.162	Clc1cc([At])cc(Cl)c1Cl_7.201	Clc1ccc([At])cc1_7.256	Clc1ccccc1[At]_7.328	COc1ccc([At])cc1OC_7.357	Clc1cccc([At])c1_7.638
52991_Cc1c(CNc2ccccc2[At])cnc2nc(N)nc(N)c12	CO[At]_6.932	[H][At]_7.097	Cl[At]_7.328
52991_Cc1c(CNc2ccc([At])cc2)cnc2nc(N)nc(N)c12	CO[At]_7.020	Br[At]_7.093	[H][At]_7.097	Cl[At]_7.256
52991_Cc1c(CNc2cccc([At])c2)cnc2nc(N)nc(N)c12	[H][At]_7.097	CO[At]_7.162	Cl[At]_7.638
52991_Cc1c(CN(C)c2ccc([At])cc2)cnc2nc(N)nc(N)c12	Br[At]_7.432	CO[At]_7.456	Cl[At]_7.538
53316_Cc1c(C[At])cnc2nc(N)nc(N)c12	CN([At])c1ccc(Br)cc1_7.523	Clc1ccc(N[At])cc1Cl_7.553	COc1ccccc1N[At]_7.638	Clc1ccc(N[At])cc1_7.721	CN([At])c1ccccc1Cl_7.745	[At]Nc1ccccc1_7.770	COc1ccc(N[At])cc1_7.921	Clc1cccc(N[At])c1_7.959	Brc1ccc(N[At])cc1_8.022	COc1cccc(N[At])c1_8.131	Clc1ccccc1N[At]_8.149	CN([At])c1ccc(Cl)cc1_8.268
53316_Cc1c(CN(C)[At])cnc2nc(N)nc(N)c12	Clc1cc([At])cc(Cl)c1Cl_7.419	COc1ccc(OC)c([At])c1_7.521	Brc1ccc([At])cc1_7.523	Clc1ccc([At])cc1Cl_7.569	Clc1ccccc1[At]_7.745	COc1ccc([At])cc1_8.137	COc1cccc([At])c1_8.201	Clc1ccc([At])cc1_8.268
53316_Cc1c(CN[At])cnc2nc(N)nc(N)c12	COc1ccc([At])cc1OC_7.538	Clc1ccc([At])cc1Cl_7.553	COc1ccccc1[At]_7.638	Clc1ccc([At])cc1_7.721	[At]c1ccccc1_7.770	COc1ccc([At])cc1_7.921	Clc1cc([At])cc(Cl)c1Cl_7.921	Clc1cccc([At])c1_7.959	Brc1ccc([At])cc1_8.022	COc1cccc([At])c1_8.131	Clc1ccccc1[At]_8.149
53316_Cc1c(CNc2ccccc2[At])cnc2nc(N)nc(N)c12	CO[At]_7.638	[H][At]_7.770	Cl[At]_8.149
53316_Cc1c(CNc2ccc([At])cc2)cnc2nc(N)nc(N)c12	Cl[At]_7.721	[H][At]_7.770	CO[At]_7.921	Br[At]_8.022
53316_Cc1c(CNc2cccc([At])c2)cnc2nc(N)nc(N)c12	[H][At]_7.770	Cl[At]_7.959	CO[At]_8.131
53316_Cc1c(CN(C)c2ccc([At])cc2)cnc2nc(N)nc(N)c12	Br[At]_7.523	CO[At]_8.137	Cl[At]_8.268
158956_C[C@@H]1C(=O)N(C(=O)[At])[C@H]2CCN(C(=O)OCc3ccccc3)C12	OCC[At]_3.876	CC(C)[At]_3.900	C[At]_4.102	[At]C1CCC1_4.495	CC(=O)OC[At]_5.222
158956_C[C@@H]1C(=O)N(C(=O)C[At])[C@H]2CCN(C(=O)OCc3ccccc3)C12	OC[At]_3.876	[H][At]_4.102	CC(=O)O[At]_5.222
158955_C[C@@H]1C(=O)N(C(=O)C2CC2)[C@H]2CCN(C(=O)[C@@H]3CCCN3S(=O)(=O)[At])[C@H]12	CC(C)Oc1cccc([At])c1_4.187	CN(C)c1cccc(C[At])c1_5.658	CN(C)C(=O)c1cccc([At])c1_5.854	CN(C)c1cccc2c([At])cccc12_6.469
158955_C[C@@H]1C(=O)N(C(=O)[At])[C@H]2CCN(C(=O)OCc3ccccc3)C12	[H][At]_3.400	C[C@@H]1C([At])[C@@H]1C_4.143	[At]C1Cc2ccccc21_4.939	CC1CC1[At]_5.000	[At]C1CC1_5.046
40273_Cc1cc([At])c2cccc(OCc3c(Cl)ccc(N(C)C(=O)CNC(=O)/C=C/c4ccc(C(=O)N(C)C)cc4)c3Cl)c2n1	[At]N1CCOCC1_7.367	[At]N1CCCCC1_7.523	CN(C)[At]_8.538
40273_Cc1cc(N2CCCCC2)c2cccc(OCc3c(Cl)ccc(N(C)C(=O)CNC(=O)[At])c3Cl)c2n1	CNC(=O)c1ccc(C=C[At])cc1_7.167	CN(C)C(=O)c1ccc(C=C[At])cc1_7.523	O=C1CCCN1c1ccc(C=C[At])cc1_7.553
40273_Cc1cc(N2CCCCC2)c2cccc(OCc3c(Cl)ccc(N(C)C(=O)CNC(=O)/C=C/c4ccc([At])cc4)c3Cl)c2n1	O=C([At])Nc1ccncc1_6.620	O=C(N[At])c1ccncc1_7.125	CNC(=O)[At]_7.167	O=C([At])NCc1ccccn1_7.398	CN(C)C(=O)[At]_7.523	O=C1CCCN1[At]_7.553
40273_Cc1cc(N2CCCCC2)c2cccc(OCc3c(Cl)ccc(N(C)C(=O)CNC(=O)C=C[At])c3Cl)c2n1	CNC(=O)c1ccc([At])cc1_7.167	CN(C)C(=O)c1ccc([At])cc1_7.523	O=C1CCCN1c1ccc([At])cc1_7.553
40273_Cc1cc(N(C)C)c2cccc(OCc3c(Cl)ccc(N(C)C(=O)CNC(=O)C=C[At])c3Cl)c2n1	CC(=O)Nc1ccc([At])cc1C_7.678	CN(C)C(=O)c1ccc([At])cn1_8.092	CC(=O)Nc1ccc([At])cn1_8.201	CNC(=O)c1ccc([At])cc1OC_8.252	CN(C)C(=O)c1ccc([At])cc1_8.538	CNC(=O)c1ccc([At])cc1_8.745	CNC(=O)c1ccc([At])cn1_8.921
40273_Cc1cc(N(C)C)c2cccc(OCc3c(Cl)ccc(N(C)C(=O)CNC(=O)[At])c3Cl)c2n1	CC(=O)Nc1ccc(C=C[At])cc1C_7.678	CN(C)C(=O)c1ccc(C=C[At])cn1_8.092	CC(=O)Nc1ccc(C=C[At])cn1_8.201	CNC(=O)c1ccc(C=C[At])cc1OC_8.252	CN(C)C(=O)c1ccc(C=C[At])cc1_8.538	CNC(=O)c1ccc(C=C[At])cc1_8.745	CNC(=O)c1ccc(C=C[At])cn1_8.921
40273_Cc1cc(N(C)C)c2cccc(OCc3c(Cl)ccc(N(C)C(=O)CNC(=O)/C=C/c4ccc(C(=O)N[At])cc4)c3Cl)c2n1	[At]Cc1ccccn1_7.553	[At]c1ccncc1_8.292	C[At]_8.745
40273_Cc1cc(N(C)C)c2cccc(OCc3c(Cl)ccc(N(C)C(=O)CNC(=O)/C=C/c4ccc([At])cc4)c3Cl)c2n1	O=C([At])NCc1ccccn1_7.553	O=C(N[At])c1ccncc1_8.161	O=C([At])Nc1ccncc1_8.292	CN(C)C(=O)[At]_8.538	CNC(=O)[At]_8.745
40273_Cc1cc(N2CCOCC2)c2cccc(OCc3c(Cl)ccc(N(C)C(=O)CNC(=O)C=C[At])c3Cl)c2n1	CNC(=O)c1ccc([At])cn1_7.071	CC(=O)Nc1ccc([At])cn1_7.187	CN(C)C(=O)c1ccc([At])cc1_7.367	O=C1CCCN1c1ccc([At])cc1_7.886	CNC(=O)c1ccc([At])cc1_7.921
40273_Cc1cc(N2CCOCC2)c2cccc(OCc3c(Cl)ccc(N(C)C(=O)CNC(=O)[At])c3Cl)c2n1	CNC(=O)c1ccc(C=C[At])cn1_7.071	CC(=O)Nc1ccc(C=C[At])cn1_7.187	CN(C)C(=O)c1ccc(C=C[At])cc1_7.367	O=C1CCCN1c1ccc(C=C[At])cc1_7.886	CNC(=O)c1ccc(C=C[At])cc1_7.921
40273_Cc1cc(N2CCOCC2)c2cccc(OCc3c(Cl)ccc(N(C)C(=O)CNC(=O)/C=C/c4ccc([At])cc4)c3Cl)c2n1	CN(C)C(=O)[At]_7.367	O=C([At])Nc1ccncc1_7.432	O=C(N[At])c1ccncc1_7.538	O=C1CCCN1[At]_7.886	CNC(=O)[At]_7.921
40273_CNC(=O)c1ccc(/C=C/C(=O)NCC(=O)N(C)c2ccc(Cl)c(COc3cccc4c([At])cc(C)nc34)c2Cl)cc1	CN(C)CCN[At]_5.638	[At]N1CCCC1_5.638	CN1CCN([At])CC1_5.824	[At]N1CCCCCC1_6.076	[At]N1CCCCC1_7.167	COCCN[At]_7.310	[At]N1CCOCC1_7.921	CN(C)[At]_8.745	[H][At]_9.292
40273_Cc1cc(N(C)C)c2cccc(OCc3c(Cl)ccc(N(C)C(=O)CNC(=O)/C=C/c4ccc([At])nc4)c3Cl)c2n1	CN(C)C(=O)[At]_8.092	CC(=O)N[At]_8.201	CNC(=O)[At]_8.921
40273_Cc1cc(N2CCCCC2)c2cccc(OCc3c(Cl)ccc(N(C)C(=O)CNC(=O)/C=C/c4ccc(C(=O)N[At])cc4)c3Cl)c2n1	[At]c1ccncc1_6.620	C[At]_7.167	[At]Cc1ccccn1_7.398
40273_Cc1cc([At])c2cccc(OCc3c(Cl)ccc(N(C)C(=O)CNC(=O)/C=C/c4ccc(C(=O)Nc5ccncc5)cc4)c3Cl)c2n1	[At]N1CCCCC1_6.620	[At]N1CCOCC1_7.432	CN(C)[At]_8.292
40273_Cc1cc([At])c2cccc(OCc3c(Cl)ccc(N(C)C(=O)CNC(=O)/C=C/c4ccc(NC(=O)c5ccncc5)cc4)c3Cl)c2n1	[At]N1CCCCC1_7.125	[At]N1CCOCC1_7.538	CN(C)[At]_8.161
28632_CN1CC[C@@]2(C)c3cc(OC(=O)N[At])ccc3N(C)[C@@H]12	CC(C)(C)[At]_4.495	C[At]_6.084	COc1ccc([At])cc1_6.638	[At]c1ccccc1_7.444	CCCCCCCC[At]_7.824
28632_CNC(=O)Oc1ccc2c(c1)[C@]1(C)CCN([At])[C@@H]1N2C	C[At]_6.084	[At]Cc1ccccc1_6.721	[At]CCc1ccccc1_6.824	C=CC[At]_7.495	[H][At]_7.638
28632_CN1CC[C@@]2(C)c3cc([At])ccc3N(C)[C@@H]12	CC(C)(C)NC(=O)O[At]_4.495	CNC(=O)O[At]_6.084	CN(C)C(=O)O[At]_6.509	O=C(Nc1ccccc1)O[At]_7.444
28632_CNC(=O)Oc1ccc2c(c1)[C@]1(C)CCN(C[At])[C@@H]1N2C	[H][At]_6.084	[At]c1ccccc1_6.721	[At]Cc1ccccc1_6.824	C=C[At]_7.495
28633_CN1CC[C@@]2(C)c3cc(OC(=O)N[At])ccc3N(C)[C@@H]12	CC(C)(C)[At]_4.638	C[At]_6.029	COc1ccc([At])cc1_6.456	[At]c1ccccc1_7.678	CCCCCCCC[At]_7.796
28633_CNC(=O)Oc1ccc2c(c1)[C@]1(C)CCN([At])[C@@H]1N2C	C[At]_6.029	[At]Cc1ccccc1_6.481	[At]CCc1ccccc1_6.658	C=CC[At]_7.347	[H][At]_7.678
28633_CN1CC[C@@]2(C)c3cc([At])ccc3N(C)[C@@H]12	CC(C)(C)NC(=O)O[At]_4.638	CNC(=O)O[At]_6.029	CN(C)C(=O)O[At]_6.678	O=C(Nc1ccccc1)O[At]_7.678
28633_CNC(=O)Oc1ccc2c(c1)[C@]1(C)CCN(C[At])[C@@H]1N2C	[H][At]_6.029	[At]c1ccccc1_6.481	[At]Cc1ccccc1_6.658	C=C[At]_7.347
28128_CN1CC[C@@]2(C)c3cc(OC(=O)N[At])ccc3N(C)[C@@H]12	COc1ccc([At])cc1_5.770	C[At]_5.915	[At]c1ccccc1_6.456	CCCCCCCC[At]_6.959
28128_CNC(=O)Oc1ccc2c(c1)[C@]1(C)CCN([At])[C@@H]1N2C	C[At]_5.915	[At]CCc1ccccc1_6.000	[At]Cc1ccccc1_6.000	C=CC[At]_7.161	[H][At]_7.244
28128_CN1CC[C@@]2(C)c3cc([At])ccc3N(C)[C@@H]12	CNC(=O)O[At]_5.915	CN(C)C(=O)O[At]_6.013	O=C(Nc1ccccc1)O[At]_6.456
28128_CNC(=O)Oc1ccc2c(c1)[C@]1(C)CCN(C[At])[C@@H]1N2C	[H][At]_5.915	[At]Cc1ccccc1_6.000	[At]c1ccccc1_6.000	C=C[At]_7.161
41592_CN1CC[C@@]2(C)c3cc(OC(=O)N[At])ccc3N(C)[C@@H]12	CC(C)(C)[At]_4.959	[At]c1ccccc1_5.602	C[At]_5.737	COc1ccc([At])cc1_6.638	CCCCCCCC[At]_8.046
41592_CNC(=O)Oc1ccc2c(c1)[C@]1(C)CCN([At])[C@@H]1N2C	C[At]_5.737	[At]Cc1ccccc1_7.260	[H][At]_7.456	C=CC[At]_7.796	[At]CCc1ccccc1_8.155
41592_CN1CC[C@@]2(C)c3cc([At])ccc3N(C)[C@@H]12	CC(C)(C)NC(=O)O[At]_4.959	CN(C)C(=O)O[At]_5.523	O=C(Nc1ccccc1)O[At]_5.602	CNC(=O)O[At]_5.737
41592_CNC(=O)Oc1ccc2c(c1)[C@]1(C)CCN(C[At])[C@@H]1N2C	[H][At]_5.737	[At]c1ccccc1_7.260	C=C[At]_7.796	[At]Cc1ccccc1_8.155
41593_CN1CC[C@@]2(C)c3cc(OC(=O)N[At])ccc3N(C)[C@@H]12	CC(C)(C)[At]_5.699	[At]c1ccccc1_5.886	C[At]_6.611	COc1ccc([At])cc1_7.149	CCCCCCCC[At]_8.398
41593_CNC(=O)Oc1ccc2c(c1)[C@]1(C)CCN([At])[C@@H]1N2C	C[At]_6.611	[At]Cc1ccccc1_8.000	C=CC[At]_8.523	[H][At]_8.523	[At]CCc1ccccc1_8.699
41593_CN1CC[C@@]2(C)c3cc([At])ccc3N(C)[C@@H]12	CC(C)(C)NC(=O)O[At]_5.699	O=C(Nc1ccccc1)O[At]_5.886	CN(C)C(=O)O[At]_6.377	CNC(=O)O[At]_6.611
41593_CNC(=O)Oc1ccc2c(c1)[C@]1(C)CCN(C[At])[C@@H]1N2C	[H][At]_6.611	[At]c1ccccc1_8.000	C=C[At]_8.523	[At]Cc1ccccc1_8.699
28339_CCCCCCCC/C=C/CCCCCCC[At]	O=C([At])Nc1ccccc1Cl_4.125	O=C([At])Nc1ccc(F)cc1F_4.495	COc1ccccc1NC(=O)[At]_5.097	CCc1ccccc1NC(=O)[At]_5.921
28339_CCCCCCCC/C=C/CCCCCCCC(=O)N[At]	Clc1ccccc1[At]_4.125	Fc1ccc([At])c(F)c1_4.495	Cc1cccc([At])c1[N+](=O)[O-]_4.921	COC(=O)c1cc(C)ccc1[At]_5.036	COc1ccccc1[At]_5.097	CCc1ccccc1[At]_5.921	[At]c1ccccc1-c1ccccc1_6.041	Cc1cc(C)c([At])c(C)c1_6.155	CC(C)c1ccccc1[At]_6.222	[At]c1cccc2c1CCCC2_6.456	Clc1cc(Cl)c([At])c(Cl)c1_7.523	COc1cccc(C)c1[At]_7.699
28339_CCCCCCCC/C=C/CCCCCCCC(=O)Nc1ccccc1[At]	Cl[At]_4.125	CO[At]_5.097	CC[At]_5.921	[At]c1ccccc1_6.041	CC(C)[At]_6.222
28339_CCCCCCCCCCC(C)(C)C(=O)N[At]	Cc1ccc([At])cc1C_5.780	Cc1cccc(C)c1[At]_5.886	Cc1cccc(Cl)c1[At]_6.125	Cc1ccc([At])c(C)c1_6.167	Cc1cc(Br)cc(C)c1[At]_6.387	CCc1cccc(CC)c1[At]_6.409	Fc1cc(F)c([At])c(F)c1_6.585	Cc1cccc(C(C)C)c1[At]_6.620	COc1cccc(C)c1[At]_6.678	Cc1cc(C)c([At])c(C)c1_6.712	CCOc1cccc(C)c1[At]_6.745
28339_CCCCCCCCCCC(C)(C)C(=O)Nc1c(C)cccc1[At]	C[At]_5.886	Cl[At]_6.125	CC(C)[At]_6.620	CO[At]_6.678	CCO[At]_6.745
28339_COc1cc(OC)c(NC(=O)C(C)(C)CCCCC[At])c(OC)c1	CC[At]_6.745	CCCCC[At]_7.137	CCC[At]_7.229
28339_COc1cc(OC)c(NC(=O)C(C)(C)CCCCCCC[At])c(OC)c1	[H][At]_6.745	CCC[At]_7.137	C[At]_7.229
28339_COc1cc(OC)c(NC(=O)C(C)(C)CC[At])c(OC)c1	CCCCC[At]_6.745	CCCCCCCC[At]_7.137	CCCCCC[At]_7.229
28339_COc1cc(OC)c(NC(=O)C(C)(C)CCCCCC[At])c(OC)c1	C[At]_6.745	CCCC[At]_7.137	CC[At]_7.229
28339_COc1cc(OC)c(NC(=O)C(C)(C)CCC[At])c(OC)c1	CCCC[At]_6.745	CCCCCCC[At]_7.137	CCCCC[At]_7.229
28339_COc1cc(OC)c(NC(=O)C(C)(C)C[At])c(OC)c1	CCCCCC[At]_6.745	CCCCCCCCC[At]_7.137	CCCCCCC[At]_7.229
28339_COc1cc(OC)c(NC(=O)C(C)(C)CCCC[At])c(OC)c1	CCC[At]_6.745	CCCCCC[At]_7.137	CCCC[At]_7.229
28339_COc1cc(OC)c(NC(=O)C(C)(C)[At])c(OC)c1	CCCCCCC[At]_6.745	CCCCCCCCCC[At]_7.137	CCCCCCCC[At]_7.229
28339_CCCCCCCCCCC(C)(C)C(=O)Nc1c(C)cc([At])cc1C	[H][At]_5.886	Br[At]_6.387	C[At]_6.712
55248_CCc1cc(Cc2cnc(N)nc2N)cc([At])c1O	C[At]_6.456	CC[At]_6.921	CCC[At]_7.310
55248_Cc1cc(Cc2cnc(N)nc2N)cc([At])c1O	C[At]_6.279	CC[At]_6.456	CC(C)(C)[At]_6.587
55248_CCc1cc(Cc2cnc(N)nc2N)cc(C)c1[At]	N[At]_6.252	O[At]_6.456	CO[At]_6.509
55248_Cc1cc(Cc2cnc(N)nc2N)cc(C(C)(C)C)c1[At]	N[At]_6.409	O[At]_6.587	CO[At]_6.620
55248_Cc1cc(Cc2cnc(N)nc2N)cc([At])c1N	CC[At]_6.252	C[At]_6.314	CC(C)(C)[At]_6.409	CC(C)[At]_6.585
55248_CCc1cc(Cc2cnc(N)nc2N)cc([At])c1OC	C[At]_6.509	CC[At]_6.810	CCC[At]_7.357
55248_CCc1cc(Cc2cnc(N)nc2N)cc(CC)c1[At]	CCO[At]_6.449	CCCCC(CC)CO[At]_6.496	CO[At]_6.810	O[At]_6.921	N[At]_6.971	[At]OCCCOc1ccccc1_7.194	[At]OCCOCc1ccccc1_7.319	OCCO[At]_7.347
55248_CCc1cc(Cc2cnc(N)nc2N)cc(CC)c1O[At]	CC[At]_6.449	CCCCC(CC)C[At]_6.496	C[At]_6.810	[H][At]_6.921	[At]CCCOc1ccccc1_7.194	[At]CCOCc1ccccc1_7.319	OCC[At]_7.347
55248_CCc1cc(Cc2cnc(N)nc2N)cc(C[At])c1OC	[H][At]_6.509	C[At]_6.810	CC[At]_7.357
55248_CCCc1cc(Cc2cnc(N)nc2N)cc(CCC)c1[At]	CCCCO[At]_6.879	CO[At]_7.222	O[At]_7.699
55248_COc1cc(Cc2cnc(N)nc2N)cc(OC)c1[At]	N[At]_6.092	CO[At]_6.347	O[At]_6.481
55248_CCc1cc(Cc2cnc(N)nc2N)cc(C[At])c1O	[H][At]_6.456	C[At]_6.921	CC[At]_7.310
55248_CCCc1cc(Cc2cnc(N)nc2N)cc(CCC)c1O[At]	CCCC[At]_6.879	C[At]_7.222	[H][At]_7.699
55248_Cc1cc(Cc2cnc(N)nc2N)cc(C)c1[At]	O[At]_6.279	CO[At]_6.301	N[At]_6.314
55248_COc1c(C)cc(Cc2cnc(N)nc2N)cc1[At]	C[At]_6.301	CC[At]_6.509	CC(C)(C)[At]_6.620
55248_CCc1cc(Cc2cnc(N)nc2N)cc(CC)c1OC[At]	C[At]_6.449	CCCCC([At])CC_6.496	[H][At]_6.810	[At]CCOc1ccccc1_7.194	[At]COCc1ccccc1_7.319	OC[At]_7.347
55248_CC(C)c1cc(Cc2cnc(N)nc2N)cc(C(C)C)c1[At]	N[At]_6.863	CO[At]_7.201	O[At]_7.538
55248_CCc1cc(Cc2cnc(N)nc2N)cc(CC)c1OCC[At]	[H][At]_6.449	[At]COc1ccccc1_7.194	[At]OCc1ccccc1_7.319	O[At]_7.347
55248_CCc1cc(Cc2cnc(N)nc2N)cc([At])c1N	C[At]_6.252	CC[At]_6.971	CCC(C)[At]_7.125
55248_Nc1ncc(Cc2cc(I)c([At])c(I)c2)c(N)n1	[At]OCCCOc1ccccc1_7.367	CO[At]_7.553	O[At]_7.553
55248_Nc1ncc(Cc2cc(I)c(O[At])c(I)c2)c(N)n1	[At]CCCOc1ccccc1_7.367	C[At]_7.553	[H][At]_7.553
79952_O=C1CC(CCc2ccccc2)(c2ccccc2)OC(O)=C1[At]	CC(C)(C)n1c(S[At])nc2ccccc21_6.297	[At]Sc1cc2ccccc2s1_6.440	[At]Sc1cccs1_6.538	Cc1ccsc1S[At]_6.710	Cc1c(S[At])sc2ccccc12_7.131	CCc1c(S[At])sc2ccccc12_7.553	CC(C)(C)c1oc2ccccc2c1S[At]_7.745	CC(C)(C)c1c(S[At])oc2ccccc12_7.959	Cc1ccc(C(C)(C)C)c(S[At])c1_8.000	CC(C)(C)c1cc2c(cc1S[At])CCC2_8.046	CC(C)(C)c1c(S[At])sc2ccccc12_8.155
79952_O=C1CC(CCc2ccccc2)(c2ccccc2)OC(O)=C1S[At]	CC(C)(C)n1c([At])nc2ccccc21_6.297	[At]c1cc2ccccc2s1_6.440	[At]c1cccs1_6.538	Cc1ccsc1[At]_6.710	Cc1c([At])sc2ccccc12_7.131	CC(C)(C)c1cc2c(cc1[At])CCCC2_7.553	CCc1c([At])sc2ccccc12_7.553	CC(C)(C)c1oc2ccccc2c1[At]_7.745	CC(C)(C)c1c([At])oc2ccccc12_7.959	Cc1ccc(C(C)(C)C)c([At])c1_8.000	CC(C)(C)c1cc2c(cc1[At])CCC2_8.046	CC(C)(C)c1c([At])sc2ccccc12_8.155
79952_O=C1CC(CCc2ccccc2)(c2ccccc2)OC(O)=C1Sc1sc2ccccc2c1[At]	[H][At]_6.440	C[At]_7.131	CC[At]_7.553	CC(C)(C)[At]_8.155
538_Oc1ccc(OC[At])cc1	COC(=O)[At]_3.652	CCOC(=O)[At]_4.137	O=C(O)[At]_5.222
538_O=C(COc1ccc(O)cc1)O[At]	C[At]_3.652	CC[At]_4.137	[H][At]_5.222
538_Oc1ccc(O[At])cc1	COC(=O)C[At]_3.652	CC([At])C(=O)O_4.032	O=C(O)C[At]_5.222
52993_COc1ccc(OC)c(N([At])CC2CCc3nc(N)nc(N)c3C2)c1	[H][At]_5.777	C[At]_6.523	CC[At]_6.943
52993_CN([At])CC1CCc2nc(N)nc(N)c2C1	COc1ccc(OC)c([At])c1_6.523	Clc1ccc([At])cc1Cl_6.609	Clc1ccc([At])cc1_6.767	[At]c1cccc2ccccc12_7.000
53480_COc1ccc(OC)c(N([At])CC2CCc3nc(N)nc(N)c3C2)c1	[H][At]_6.742	CC[At]_7.770	C[At]_7.824
53480_CN([At])CC1CCc2nc(N)nc(N)c2C1	[At]c1cccc2ccccc12_7.638	Clc1ccc([At])cc1_7.658	Clc1ccc([At])cc1Cl_7.678	COc1ccc(OC)c([At])c1_7.824
72768_O=C([At])N[C@@H]1[C@H](O)[C@@H](CO)O[C@H]1n1cnc2c(NCc3cccc4ccccc34)ncnc21	CC(=O)Oc1ccc([At])cc1_4.000	COc1ccc([At])cc1_4.000	Clc1ccc([At])cc1_4.000	Oc1ccc([At])cc1_4.097	COc1ccc([At])cc1OC(C)=O_4.108	CC(=O)Oc1cccc([At])c1_4.301	COc1ccc([At])cc1O_4.432	CC(=O)Oc1ccc([At])cc1OC(C)=O_4.602	CN(C)c1cccc([At])c1_4.602	Oc1cccc([At])c1_4.602	Oc1ccc([At])cc1O_4.745	Clc1cc(Cl)cc([At])c1_4.921	CC(=O)Oc1cc([At])cc(OC(C)=O)c1_5.000	COc1cc([At])ccc1O_5.000	COc1cc([At])ccc1OC(C)=O_5.000	COc1cccc([At])c1_5.222	Clc1cccc([At])c1_5.222	Oc1cc(O)cc([At])c1_5.301	COc1ccc([At])cc1OC_5.398	COc1cc([At])cc(OC)c1_5.699
72768_COc1cc(C(=O)N[C@@H]2[C@H](O)[C@@H](CO)O[C@H]2n2cnc3c(NCc4cccc5ccccc45)ncnc32)ccc1[At]	CC(=O)O[At]_5.000	O[At]_5.000	[H][At]_5.222	CO[At]_5.398
72768_CC(=O)Oc1ccc(C(=O)N[C@@H]2[C@H](O)[C@@H](CO)O[C@H]2n2cnc3c(NCc4cccc5ccccc45)ncnc32)cc1[At]	[H][At]_4.000	CC(=O)O[At]_4.602	CO[At]_5.000
72768_COc1cc(OC)cc(C(=O)N[C@@H]2C(Cn3cnc4c(N[At])ncnc43)OC(CO)[C@@H]2O)c1	[At]C1CCCc2ccccc21_4.125	[At]c1ccc2ccccc2c1_4.222	[At]C(c1ccccc1)c1ccccc1_4.260	Cc1cccc(C[At])c1_4.602	Cc1ccccc1C[At]_4.602	[At]Cc1ccccc1_4.699	[At]Cc1ccc2ccccc2c1_5.699
72768_COc1cc(OC)cc(C(=O)N[C@@H]2C(Cn3cnc4c([At])ncnc43)OC(CO)[C@@H]2O)c1	[At]NC1CCCc2ccccc21_4.125	[At]Nc1ccc2ccccc2c1_4.222	[At]NC(c1ccccc1)c1ccccc1_4.260	Cc1cccc(CN[At])c1_4.602	Cc1ccccc1CN[At]_4.602	[At]NCc1ccccc1_4.699	[At]NCc1ccc2ccccc2c1_5.699
72768_OC[C@H]1O[C@@H](n2cnc3c(NCc4cccc5ccccc45)ncnc32)[C@H]([At])[C@@H]1O	CC(=O)Oc1ccc(C(=O)N[At])cc1_4.000	COc1ccc(C(=O)N[At])cc1_4.000	O=C(N[At])c1ccc(Cl)cc1_4.000	O=C(N[At])c1ccc(O)cc1_4.097	CC(=O)Oc1cccc(C(=O)N[At])c1_4.301	COc1ccc(C(=O)N[At])cc1O_4.432	CN(C)c1cccc(C(=O)N[At])c1_4.602	O=C(N[At])c1cccc(O)c1_4.602	O=C(N[At])c1ccc(O)c(O)c1_4.745	O=C(N[At])c1cc(Cl)cc(Cl)c1_4.921	COc1cc(C(=O)N[At])ccc1O_5.000	COc1cccc(C(=O)N[At])c1_5.222	O=C(N[At])c1cccc(Cl)c1_5.222	O=C(N[At])c1cc(O)cc(O)c1_5.301	COc1ccc(C(=O)N[At])cc1OC_5.398	COc1cc(OC)cc(C(=O)N[At])c1_5.699
72768_O=C(N[C@@H]1[C@H](O)[C@@H](CO)O[C@H]1n1cnc2c(NCc3cccc4ccccc34)ncnc21)c1ccc([At])cc1	CC(=O)O[At]_4.000	CO[At]_4.000	Cl[At]_4.000	O[At]_4.097
72768_CC(=O)Oc1cc(C(=O)N[C@@H]2[C@H](O)[C@@H](CO)O[C@H]2n2cnc3c(NCc4cccc5ccccc45)ncnc32)ccc1[At]	CO[At]_4.108	[H][At]_4.301	CC(=O)O[At]_4.602
72768_COc1cccc(C(=O)N[C@@H]2[C@H](O)[C@@H](CO)O[C@H]2n2cnc3c(NC[At])ncnc32)c1	COc1ccc([At])c2ccccc12_5.222	Oc1cc([At])c2ccccc2c1_5.222	[At]c1cccc2ccccc12_5.222	COc1cc([At])c2ccccc2c1_5.523
72768_COc1cccc(C(=O)N[C@@H]2[C@H](O)[C@@H](CO)O[C@H]2n2cnc3c([At])ncnc32)c1	COc1ccc(CN[At])c2ccccc12_5.222	Oc1cc(CN[At])c2ccccc2c1_5.222	[At]NCc1cccc2ccccc12_5.222	COc1cc(CN[At])c2ccccc2c1_5.523
72768_COc1cccc(C(=O)N[C@@H]2[C@H](O)[C@@H](CO)O[C@H]2n2cnc3c(N[At])ncnc32)c1	COc1ccc(C[At])c2ccccc12_5.222	Oc1cc(C[At])c2ccccc2c1_5.222	[At]Cc1cccc2ccccc12_5.222	COc1cc(C[At])c2ccccc2c1_5.523
72768_O=C(N[C@@H]1[C@H](O)[C@@H](CO)O[C@H]1n1cnc2c(NCc3cccc4ccccc34)ncnc21)c1cccc([At])c1	CC(=O)O[At]_4.301	CN(C)[At]_4.602	O[At]_4.602	CO[At]_5.222	Cl[At]_5.222
72768_O=C(N[C@@H]1[C@H](O)[C@@H](CO)O[C@H]1n1cnc2c(NCc3cccc4ccccc34)ncnc21)c1ccc(O)c([At])c1	[H][At]_4.097	O[At]_4.745	CO[At]_5.000
72768_O=C(N[C@@H]1[C@H](O)[C@@H](CO)O[C@H]1n1cnc2c(NCc3cccc4ccccc34)ncnc21)c1ccc([At])c(O)c1	CO[At]_4.432	[H][At]_4.602	O[At]_4.745
72768_O=C(N[C@@H]1[C@H](O)[C@@H](CO)O[C@H]1n1cnc2c([At])ncnc21)c1cc(Cl)cc(Cl)c1	COc1cc(CN[At])c2ccccc2c1_4.602	Oc1cc(CN[At])c2ccccc2c1_4.602	[At]NCc1cccc2ccccc12_4.921
72768_COc1cc(CNc2ncnc3c2ncn3[C@@H]2O[C@H](CO)[C@@H](O)[C@H]2NC(=O)[At])c2ccccc2c1	Clc1cc(Cl)cc([At])c1_4.602	COc1cccc([At])c1_5.523	COc1cc([At])cc(OC)c1_5.699
72768_O=C(N[C@@H]1[C@H](O)[C@@H](CO)O[C@H]1n1cnc2c(N[At])ncnc21)c1cc(Cl)cc(Cl)c1	COc1cc(C[At])c2ccccc2c1_4.602	Oc1cc(C[At])c2ccccc2c1_4.602	[At]Cc1cccc2ccccc12_4.921
72768_O=C(N[C@@H]1[C@H](O)[C@@H](CO)O[C@H]1n1cnc2c(NCc3cc([At])cc4ccccc34)ncnc21)c1cc(Cl)cc(Cl)c1	CO[At]_4.602	O[At]_4.602	[H][At]_4.921
72768_O=C(N[C@@H]1[C@H](O)[C@@H](CO)O[C@H]1n1cnc2c(NC[At])ncnc21)c1cc(Cl)cc(Cl)c1	COc1cc([At])c2ccccc2c1_4.602	Oc1cc([At])c2ccccc2c1_4.602	[At]c1cccc2ccccc12_4.921
72768_COc1cc(OC)cc(C(=O)N[C@@H]2C(Cn3cnc4c(NC[At])ncnc43)OC(CO)[C@@H]2O)c1	Cc1cccc([At])c1_4.602	Cc1ccccc1[At]_4.602	[At]c1ccccc1_4.699	[At]c1ccc2ccccc2c1_5.699
72768_COc1cc(OC)cc(C(=O)N[C@@H]2[C@H](O)[C@@H](CO)O[C@H]2n2cnc3c(NCc4cc([At])cc5ccccc45)ncnc32)c1	CO[At]_5.699	O[At]_5.699	[H][At]_5.699
72768_COc1cc(OC)cc(C(=O)N[C@@H]2[C@H](O)[C@@H](CO)O[C@H]2n2cnc3c(NC[At])ncnc32)c1	COc1cc([At])c2ccccc2c1_5.699	Oc1cc([At])c2ccccc2c1_5.699	[At]c1cccc2ccccc12_5.699
72768_COc1cc(OC)cc(C(=O)N[C@@H]2[C@H](O)[C@@H](CO)O[C@H]2n2cnc3c(N[At])ncnc32)c1	COc1cc(C[At])c2ccccc2c1_5.699	Oc1cc(C[At])c2ccccc2c1_5.699	[At]Cc1cccc2ccccc12_5.699
72768_COc1cc(OC)cc(C(=O)N[C@@H]2[C@H](O)[C@@H](CO)O[C@H]2n2cnc3c([At])ncnc32)c1	COc1cc(CN[At])c2ccccc2c1_5.699	Oc1cc(CN[At])c2ccccc2c1_5.699	[At]NCc1cccc2ccccc12_5.699
72768_COc1ccc(C(=O)N[C@@H]2[C@H](O)[C@@H](CO)O[C@H]2n2cnc3c(NCc4cccc5ccccc45)ncnc32)cc1[At]	[H][At]_4.000	CC(=O)O[At]_4.108	O[At]_4.432	CO[At]_5.398
72768_O=C([At])N[C@@H]1C(Cn2cnc3c(NCc4ccc5ccccc5c4)ncnc32)OC(CO)[C@@H]1O	Clc1cc(Cl)cc([At])c1_4.602	COc1cc([At])cc(OC)c1_5.699	COc1cccc([At])c1_5.699
72768_OCC1OC(Cn2cnc3c(NCc4ccc5ccccc5c4)ncnc32)[C@@H]([At])[C@H]1O	O=C(N[At])c1cc(Cl)cc(Cl)c1_4.602	COc1cc(OC)cc(C(=O)N[At])c1_5.699	COc1cccc(C(=O)N[At])c1_5.699
72768_O=C([At])N[C@@H]1[C@H](O)[C@@H](CO)O[C@H]1n1cnc2c(NCc3cc(O)cc4ccccc34)ncnc21	Clc1cc(Cl)cc([At])c1_4.602	COc1cccc([At])c1_5.222	Clc1cccc([At])c1_5.398	COc1cc([At])cc(OC)c1_5.699
72768_OC[C@H]1O[C@@H](n2cnc3c(NCc4cc(O)cc5ccccc45)ncnc32)[C@H]([At])[C@@H]1O	O=C(N[At])c1cc(Cl)cc(Cl)c1_4.602	COc1cccc(C(=O)N[At])c1_5.222	O=C(N[At])c1cccc(Cl)c1_5.398	COc1cc(OC)cc(C(=O)N[At])c1_5.699
72768_COc1cccc(C(=O)N[C@@H]2[C@H](O)[C@@H](CO)O[C@H]2n2cnc3c(NCc4cc([At])cc5ccccc45)ncnc32)c1	O[At]_5.222	[H][At]_5.222	CO[At]_5.523
72768_COc1cc(OC)cc(C(=O)N[C@@H]2C(Cn3cnc4c(NCc5ccccc5[At])ncnc43)OC(CO)[C@@H]2O)c1	OCc1ccccc1S[At]_4.125	C[At]_4.602	[H][At]_4.699
44678_N#Cc1ccc(NC(=O)Nc2ccccc2Br)c(O)c1[At]	[H][At]_7.602	Cl[At]_7.658	Br[At]_8.222
44673_N#Cc1ccc(NC(=O)Nc2ccccc2Br)c(O)c1[At]	[H][At]_4.821	Cl[At]_5.377	Br[At]_5.585
142881_COc1cc(C(=O)N2CCC(CCN3CCC(C(=O)c4nc5ccccc5n4Cc4ccc([At])cc4)CC3)(c3ccccc3)C2)cc(OC)c1OC	O=C(O)[At]_7.444	F[At]_7.469	COC(=O)[At]_7.638
142881_COc1cc(C(=O)N2CCC(CCN3CCC(C(=O)c4nc5ccccc5n4C[At])CC3)(c3ccccc3)C2)cc(OC)c1OC	[At]c1ccncc1_7.432	O=C(O)c1ccc([At])cc1_7.444	Fc1ccc([At])cc1_7.469	O=C(O)c1ccccc1OCC[At]_7.569	[At]c1ccccn1_7.569	[At]c1cccnc1_7.569	CCOC[At]_7.585	COC(=O)c1ccc([At])cc1_7.638	[At]c1ccco1_7.678	COC(=O)c1ccccc1OCC[At]_7.796	[At]COc1ccco1_7.921
142881_COc1cc(C(=O)N2CCC(CCN3CCC(C(=O)c4nc5ccccc5n4[At])CC3)(c3ccccc3)C2)cc(OC)c1OC	[At]Cc1ccncc1_7.432	O=C(O)c1ccc(C[At])cc1_7.444	[H][At]_7.444	Fc1ccc(C[At])cc1_7.469	O=C(O)c1ccccc1OCCC[At]_7.569	[At]Cc1ccccn1_7.569	[At]Cc1cccnc1_7.569	CCOCC[At]_7.585	COC(=O)c1ccc(C[At])cc1_7.638	[At]Cc1ccco1_7.678	COC(=O)c1ccccc1OCCC[At]_7.796	[At]CCOc1ccco1_7.921
142881_COc1cc(C(=O)N2CCC([At])(CCN3CCC(C(=O)c4nc5ccccc5n4Cc4ccc(F)cc4)CC3)C2)cc(OC)c1OC	Fc1ccc([At])c(F)c1_6.529	[At]c1ccc2c(c1)OCO2_6.836	FC(F)(F)c1ccc([At])cc1_6.932	Clc1ccc([At])cc1Cl_7.036	[At]c1ccccc1_7.469	COc1ccc([At])cc1OC_7.509
142881_COc1cc(C(=O)N2CCC(CCN3CCC(C(=O)c4nc5ccccc5n4CC[At])CC3)(c3ccccc3)C2)cc(OC)c1OC	O=C(O)c1ccccc1OC[At]_7.569	CCO[At]_7.585	COC(=O)c1ccccc1OC[At]_7.796	[At]Oc1ccco1_7.921
142881_COc1cc(C(=O)N2CCC([At])(CCN3CCC(C(=O)c4nc5ccccc5n4Cc4ccccn4)CC3)C2)cc(OC)c1OC	COc1ccc([At])cc1_7.377	Clc1ccc([At])cc1Cl_7.495	[At]c1ccccc1_7.569
138727_Oc1ccc2c3c1OC1[C@@H](O[At])CCC4(O)C(C2)N(CC2CC2)CCC314	[At]Cc1ccc(-c2ccccc2)cc1_8.000	[At]Cc1ccc2ccccc2c1_8.921	[At]Cc1cccc2ccccc12_9.000	[At]Cc1ccccc1_9.523
138727_Oc1ccc2c3c1OC1[C@H]([At])CCC4(O)C(C2)N(CC2CC2)CCC314	[At]OCc1ccc(-c2ccccc2)cc1_8.000	[At]OCc1ccc2ccccc2c1_8.921	[At]OCc1cccc2ccccc12_9.000	[At]OCc1ccccc1_9.523
138727_Oc1ccc2c3c1OC1[C@@H](OC[At])CCC4(O)C(C2)N(CC2CC2)CCC314	[At]c1ccc(-c2ccccc2)cc1_8.000	[At]c1c2ccccc2cc2ccccc12_8.180	[At]c1ccc2ccccc2c1_8.921	[At]c1cccc2ccccc12_9.000	[At]c1ccccc1_9.523
138727_Oc1ccc2c3c1OC1[C@H](OC[At])CCC4(O)C(C2)N(CC2CC2)CCC314	[At]c1c2ccccc2cc2ccccc12_7.796	[At]c1cccc2ccccc12_8.509	[At]c1ccccc1_8.620	[At]c1ccc2ccccc2c1_8.770	[At]c1ccc(-c2ccccc2)cc1_9.155
138727_Oc1ccc2c3c1OC1[C@H](O[At])CCC4(O)C(C2)N(CC2CC2)CCC314	[At]Cc1cccc2ccccc12_8.509	[At]Cc1ccccc1_8.620	[At]Cc1ccc2ccccc2c1_8.770	[At]Cc1ccc(-c2ccccc2)cc1_9.155
138727_Oc1ccc2c3c1OC1[C@@H]([At])CCC4(O)C(C2)N(CC2CC2)CCC314	[At]OCc1cccc2ccccc12_8.509	[At]OCc1ccccc1_8.620	[At]OCc1ccc2ccccc2c1_8.770	[At]OCc1ccc(-c2ccccc2)cc1_9.155
145938_Oc1ccc2c3c1OC1[C@@H](O[At])CCC4(O)C(C2)N(CC2CC2)CCC314	[At]Cc1ccc(-c2ccccc2)cc1_7.921	[At]Cc1cccc2ccccc12_8.357	[At]Cc1ccc2ccccc2c1_8.854	[At]Cc1ccccc1_9.222
145938_Oc1ccc2c3c1OC1[C@H]([At])CCC4(O)C(C2)N(CC2CC2)CCC314	[At]OCc1ccc(-c2ccccc2)cc1_7.921	[At]OCc1cccc2ccccc12_8.357	[At]OCc1ccc2ccccc2c1_8.854	[At]OCc1ccccc1_9.222
145938_Oc1ccc2c3c1OC1[C@@H](OC[At])CCC4(O)C(C2)N(CC2CC2)CCC314	[At]c1c2ccccc2cc2ccccc12_7.469	[At]c1ccc(-c2ccccc2)cc1_7.921	[At]c1cccc2ccccc12_8.357	[At]c1ccc2ccccc2c1_8.854	[At]c1ccccc1_9.222
145938_Oc1ccc2c3c1OC1[C@H](OC[At])CCC4(O)C(C2)N(CC2CC2)CCC314	[At]c1c2ccccc2cc2ccccc12_7.569	[At]c1cccc2ccccc12_8.215	[At]c1ccccc1_8.699	[At]c1ccc(-c2ccccc2)cc1_8.824	[At]c1ccc2ccccc2c1_8.824
145938_Oc1ccc2c3c1OC1[C@H](O[At])CCC4(O)C(C2)N(CC2CC2)CCC314	[At]Cc1cccc2ccccc12_8.215	[At]Cc1ccccc1_8.699	[At]Cc1ccc(-c2ccccc2)cc1_8.824	[At]Cc1ccc2ccccc2c1_8.824
145938_Oc1ccc2c3c1OC1[C@@H]([At])CCC4(O)C(C2)N(CC2CC2)CCC314	[At]OCc1cccc2ccccc12_8.215	[At]OCc1ccccc1_8.699	[At]OCc1ccc(-c2ccccc2)cc1_8.824	[At]OCc1ccc2ccccc2c1_8.824
149171_Cc1ccccc1N1CCN(S(=O)(=O)C[C@]23CCC(C[C@@H]2NC(=O)[C@@H]([At])CCS(C)(=O)=O)C3(C)C)CC1	CCN([At])CC_7.745	[At]NC1CCCCC1_7.824	CN[At]_8.036	CN(C)[At]_8.310	OCN([At])CO_8.553	[At]NC1CCOCC1_8.620	O=S1(=O)CCC(N[At])CC1_8.854	[At]NC1CCNCC1_8.886
149171_Cc1ccccc1N1CCN(S(=O)(=O)C[C@]23CCC(C[C@@H]2NC(=O)[At])C3(C)C)CC1	CCN(CC)[C@H]([At])CCS(C)(=O)=O_7.745	CS(=O)(=O)CC[C@@H]([At])NC1CCCCC1_7.824	CN[C@H]([At])CCS(C)(=O)=O_8.036	CS(=O)(=O)CC[C@H](N)[At]_8.051	CN(C)[C@H]([At])CCS(C)(=O)=O_8.310	CS(=O)(=O)CC[C@@H]([At])N(CO)CO_8.553	CS(=O)(=O)CC[C@@H]([At])NC1CCOCC1_8.620	CS(=O)(=O)CC[C@@H]([At])NC1CCNCC1_8.886
149171_Cc1ccccc1N1CCN(S(=O)(=O)C[C@]23CCC(C[C@@H]2NC(=O)[C@H](CCS(C)(=O)=O)N[At])C3(C)C)CC1	[At]C1CCCCC1_7.824	C[At]_8.036	[H][At]_8.051	[At]C1CCOCC1_8.620	O=S1(=O)CCC([At])CC1_8.854	[At]C1CCNCC1_8.886
215178_Cc1ccccc1N1CCN(S(=O)(=O)C[C@]23CCC(C[C@@H]2NC(=O)[C@@H]([At])CCS(C)(=O)=O)C3(C)C)CC1	CCN([At])CC_5.886	[At]NC1CCOCC1_6.167	OCN([At])CO_6.187	[At]NC1CCCCC1_6.222	O=S1(=O)CCC(N[At])CC1_6.357	CN(C)[At]_6.444	CN[At]_6.495	[At]NC1CCNCC1_6.658
215178_Cc1ccccc1N1CCN(S(=O)(=O)C[C@]23CCC(C[C@@H]2NC(=O)[At])C3(C)C)CC1	CCN(CC)[C@H]([At])CCS(C)(=O)=O_5.886	CS(=O)(=O)CC[C@@H]([At])NC1CCOCC1_6.167	CS(=O)(=O)CC[C@@H]([At])N(CO)CO_6.187	CS(=O)(=O)CC[C@@H]([At])NC1CCCCC1_6.222	CS(=O)(=O)CC[C@H](N)[At]_6.432	CN(C)[C@H]([At])CCS(C)(=O)=O_6.444	CN[C@H]([At])CCS(C)(=O)=O_6.495	CS(=O)(=O)CC[C@@H]([At])NC1CCNCC1_6.658
215178_Cc1ccccc1N1CCN(S(=O)(=O)C[C@]23CCC(C[C@@H]2NC(=O)[C@H](CCS(C)(=O)=O)N[At])C3(C)C)CC1	[At]C1CCOCC1_6.167	[At]C1CCCCC1_6.222	O=S1(=O)CCC([At])CC1_6.357	[H][At]_6.432	C[At]_6.495	[At]C1CCNCC1_6.658
215179_Cc1ccccc1N1CCN(S(=O)(=O)C[C@]23CCC(C[C@@H]2NC(=O)[C@@H]([At])CCS(C)(=O)=O)C3(C)C)CC1	CN[At]_6.456	CCN([At])CC_6.509	CN(C)[At]_6.538	[At]NC1CCOCC1_6.569	OCN([At])CO_6.620	[At]NC1CCCCC1_6.638	O=S1(=O)CCC(N[At])CC1_6.796	[At]NC1CCNCC1_6.886
215179_Cc1ccccc1N1CCN(S(=O)(=O)C[C@]23CCC(C[C@@H]2NC(=O)[At])C3(C)C)CC1	CS(=O)(=O)CC[C@H](N)[At]_6.244	CN[C@H]([At])CCS(C)(=O)=O_6.456	CCN(CC)[C@H]([At])CCS(C)(=O)=O_6.509	CN(C)[C@H]([At])CCS(C)(=O)=O_6.538	CS(=O)(=O)CC[C@@H]([At])NC1CCOCC1_6.569	CS(=O)(=O)CC[C@@H]([At])N(CO)CO_6.620	CS(=O)(=O)CC[C@@H]([At])NC1CCCCC1_6.638	CS(=O)(=O)CC[C@@H]([At])NC1CCNCC1_6.886
215179_Cc1ccccc1N1CCN(S(=O)(=O)C[C@]23CCC(C[C@@H]2NC(=O)[C@H](CCS(C)(=O)=O)N[At])C3(C)C)CC1	[H][At]_6.244	C[At]_6.456	[At]C1CCOCC1_6.569	[At]C1CCCCC1_6.638	O=S1(=O)CCC([At])CC1_6.796	[At]C1CCNCC1_6.886
52992_Nc1nc(N)c2c(n1)CCC(CN[At])C2	Clc1ccc([At])cc1_6.027	Clc1cccc(Cl)c1[At]_6.299	Clc1ccc(Cl)c([At])c1_6.387
53479_Nc1nc(N)c2c(n1)CCC(CN[At])C2	Clc1ccc(Cl)c([At])c1_7.013	Clc1ccc([At])cc1_7.108	Clc1cccc(Cl)c1[At]_8.004
32104_O=C1CC2(c3ccccc3-c3ccc([At])cc32)S(=O)(=O)N1	[H][At]_5.721	Cl[At]_6.633	F[At]_6.772
92451_O=C1NS(=O)(=O)CC12c1ccccc1-c1ccc([At])cc12	[H][At]_5.347	Cl[At]_5.455	F[At]_5.678
92451_O=C1CC2(c3ccccc3-c3ccc([At])cc32)S(=O)(=O)N1	[H][At]_5.757	F[At]_6.821	Cl[At]_6.979
55254_COc1cc(Cc2cnc(N)nc2N)cc2c1N(C[At])CCC2C	COC[At]_5.854	[H][At]_6.051	CC(=O)OC[At]_6.201	OC[At]_6.215
55254_COc1cc(Cc2cnc(N)nc2N)cc2c1N(CC[At])CCC2C	CO[At]_5.854	CC(=O)O[At]_6.201	O[At]_6.215
55254_COc1cc(Cc2cnc(N)nc2N)cc2c1N([At])CCC2C	COCC[At]_5.854	C[At]_6.051	CC(=O)OCC[At]_6.201	OCC[At]_6.215
55254_COc1cc(Cc2cnc(N)nc2N)cc2c1NCC([At])C2	[H][At]_6.292	OC[At]_6.387	CC(=O)OC[At]_6.796
45555_CCCC[C@H](NC(=O)OC(C(C)C)C(C)C)C(=O)C(=O)N[At]	C[C@@H]([At])c1nnco1_4.229	[At]Cc1ccccn1_4.357	[At]Cc1ccncc1_4.523	[At]Cc1cccnc1_4.638	[At]Cc1nnco1_4.721	[At]Cc1nccs1_4.745	[At]Cc1ccno1_4.854	[At]Cc1cncs1_4.854	[At]Cc1cscn1_4.886	C[C@@H]([At])c1ccccc1_5.602	O=C1NCCC[C@@H]1[At]_6.000
45555_CCCC[C@H](NC(=O)OC(C(C)C)C(C)C)C(=O)C(=O)NC[At]	[At]c1ccccn1_4.357	[At]c1ccncc1_4.523	[At]c1cccnc1_4.638	[At]c1nnco1_4.721	[At]c1nccs1_4.745	[At]c1ccno1_4.854	[At]c1cncs1_4.854	[At]c1cscn1_4.886
36953_CCCc1nc(CC)c(C(=O)O)n1Cc1ccc(-c2ccccc2[At])cc1	[At]c1nn[nH]n1_8.222	O=C(NS(=O)(=O)[At])C1CC1_8.367	O=C(NS(=O)(=O)[At])c1ccccc1_8.770
36953_O=C(NS(=O)(=O)c1ccccc1-c1ccc(C[At])cc1)C1CC1	CCCCc1ncc(C(=O)OC)n1[At]_7.409	CCCc1nc(CC)c(C=O)n1[At]_7.921	CCCCc1ncc(C(=O)O)n1[At]_8.237	CCCc1nc(CC)c(C(=O)O)n1[At]_8.367	CCCc1nc(CC)c(C(=O)OC)n1[At]_8.585
36953_O=C(NS(=O)(=O)c1ccccc1-c1ccc([At])cc1)C1CC1	CCCCc1ncc(C(=O)OC)n1C[At]_7.409	CCCc1nc(CC)c(C=O)n1C[At]_7.921	CCCCc1ncc(C(=O)O)n1C[At]_8.237	CCCc1nc(CC)c(C(=O)O)n1C[At]_8.367
36953_CCCCc1ncc(C(=O)OC)n1Cc1ccc(-c2ccccc2[At])cc1	O=C(NS(=O)(=O)[At])C1CC1_7.409	O=C(NS(=O)(=O)N[At])C1CC1_7.495	O=C(NS(=O)(=O)[At])c1ccccc1_7.678	O=C(NS(=O)(=O)N[At])c1ccccc1_7.699	[At]n1cnnn1_7.824	CCCCCCCC(=O)NS(=O)(=O)N[At]_8.721
36953_O=C(NS(=O)(=O)c1ccccc1-c1ccc(C[At])cc1)c1ccccc1	CCCCc1ncc(C(=O)OC)n1[At]_7.678	CCCCc1nc(Cl)c(C(=O)OC)n1[At]_8.056	CCCCc1ncc(C(=O)O)n1[At]_8.208	CCCc1nc(CC)c(C=O)n1[At]_8.620	CCCCc1nc(Cl)c(C(=O)O)n1[At]_8.699	CCCc1nc(CC)c(C(=O)O)n1[At]_8.770	CCCc1nc(CC)c(C(=O)OC)n1[At]_9.301
36953_O=C(NS(=O)(=O)c1ccccc1-c1ccc([At])cc1)c1ccccc1	CCCCc1ncc(C(=O)OC)n1C[At]_7.678	CCCCc1ncc(C(=O)O)n1C[At]_8.208	CCCc1nc(CC)c(C=O)n1C[At]_8.620	CCCCc1nc(Cl)c(C(=O)O)n1C[At]_8.699	CCCc1nc(CC)c(C(=O)O)n1C[At]_8.770
36953_CCCCc1ncc(C(=O)O)n1Cc1ccc(-c2ccccc2[At])cc1	O=C(NS(=O)(=O)N[At])C1CC1_8.131	O=C(NS(=O)(=O)[At])c1ccccc1_8.208	O=C(NS(=O)(=O)N[At])c1ccccc1_8.222	O=C(NS(=O)(=O)[At])C1CC1_8.237	[At]n1cnnn1_8.538	CCCCCCCC(=O)NS(=O)(=O)N[At]_9.699
36953_CCCCc1ncc(C(=O)O)n1Cc1ccc(-c2ccccc2NS(=O)(=O)NC(=O)[At])cc1	[At]C1CC1_8.131	[At]c1ccccc1_8.222	CCCCCCC[At]_9.699
36953_CCCc1nc(CC)c(C=O)n1Cc1ccc(-c2ccccc2[At])cc1	O=C(NS(=O)(=O)[At])C1CC1_7.921	[At]c1nn[nH]n1_8.097	O=C(NS(=O)(=O)[At])c1ccccc1_8.620
36953_CCCCc1ncc(C(=O)OC)n1Cc1ccc(-c2ccccc2NS(=O)(=O)NC(=O)[At])cc1	[At]C1CC1_7.495	[At]c1ccccc1_7.699	CCCCCCC[At]_8.721
36953_CCCCc1nc(Cl)c([At])n1Cc1ccc(-c2ccccc2-n2cnnn2)cc1	OC[At]_7.301	COC(=O)[At]_7.886	O=C(O)[At]_8.155
36953_CCCc1nc(CC)c([At])n1Cc1ccc(-c2ccccc2S(=O)(=O)NC(=O)c2ccccc2)cc1	O=C[At]_8.620	O=C(O)[At]_8.770	COC(=O)[At]_9.301
36953_CCCc1nc(CC)c([At])n1Cc1ccc(-c2ccccc2S(=O)(=O)NC(=O)C2CC2)cc1	O=C[At]_7.921	O=C(O)[At]_8.367	COC(=O)[At]_8.585
105508_Cc1cc(Br)cc(C(=O)NO)c1N(C)S(=O)(=O)c1ccc(OC[At])cc1	CCN(CC)CC#C[At]_5.549	CN(C)CCCNCC#C[At]_5.919	[At]C#Cc1ccccc1_6.067	CCC#C[At]_6.097	CNCC#C[At]_6.192	OCC#C[At]_6.321	CCCCC#C[At]_6.410	COCC#C[At]_6.412	CC#C[At]_6.517	CCCC#C[At]_6.635	CCC[At]_7.678	C#C[At]_7.824	[H][At]_7.959
105508_Cc1cc(Br)cc(C(=O)NO)c1N(C)S(=O)(=O)c1ccc(OCC#CC[At])cc1	CCN([At])CC_5.549	CN(C)CCCN[At]_5.919	C[At]_6.097	CN[At]_6.192	O[At]_6.321	CCC[At]_6.410	CO[At]_6.412	[H][At]_6.517	CC[At]_6.635
105508_Cc1cc(Br)cc(C(=O)NO)c1N(C)S(=O)(=O)c1ccc(O[At])cc1	CCN(CC)CC#CC[At]_5.549	CN(C)CCCNCC#CC[At]_5.919	[At]CC#Cc1ccccc1_6.067	CCC#CC[At]_6.097	CNCC#CC[At]_6.192	OCC#CC[At]_6.321	C#CC(C)[At]_6.342	CCCCC#CC[At]_6.410	COCC#CC[At]_6.412	CC#CC[At]_6.517	CCCC#CC[At]_6.635	CCCC[At]_7.678	C#CC[At]_7.824	C[At]_7.959
105508_Cc1cc(Br)cc(C(=O)NO)c1N(C)S(=O)(=O)c1ccc(OCC#C[At])cc1	CCN(CC)C[At]_5.549	CN(C)CCCNC[At]_5.919	[At]c1ccccc1_6.067	CC[At]_6.097	CNC[At]_6.192	OC[At]_6.321	CCCC[At]_6.410	COC[At]_6.412	C[At]_6.517	CCC[At]_6.635	[H][At]_7.824
105508_Cc1cc(Br)cc(C(=O)NO)c1N(C)S(=O)(=O)c1ccc([At])cc1	CCN(CC)CC#CCO[At]_5.549	CN(C)CCCNCC#CCO[At]_5.919	[At]OCC#Cc1ccccc1_6.067	CCC#CCO[At]_6.097	CNCC#CCO[At]_6.192	OCC#CCO[At]_6.321	C#CC(C)O[At]_6.342	CCCCC#CCO[At]_6.410	COCC#CCO[At]_6.412	CC#CCO[At]_6.517	CCCC#CCO[At]_6.635	CCCCO[At]_7.678	C#CCO[At]_7.824	CO[At]_7.959
105508_Cc1cc(Br)cc(C(=O)NO)c1N(C)S(=O)(=O)c1ccc(OCC#CCC[At])cc1	[H][At]_6.097	CC[At]_6.410	C[At]_6.635
105508_Cc1cc(Br)cc(C(=O)NO)c1N(C)S(=O)(=O)[At]	C#CC(C)Oc1ccc([At])cc1_6.342	CC#CCOc1ccc([At])cc1_6.517	CCCCOc1ccc([At])cc1_7.678	C#CCOc1ccc([At])cc1_7.824	COc1ccc([At])cc1_7.959
80619_O=C([At])OC1COc2cc(O)cc(O)c2C1	Oc1ccc([At])c(O)c1_4.016	Oc1cccc([At])c1O_4.429	Oc1ccc([At])c(O)c1O_5.417
58534_O=C(CCCN1CCC([At])(c2ccccc2)CC1)c1ccc(F)cc1	[H][At]_7.155	O[At]_7.327	CCC(=O)O[At]_7.541
31556_CNC(=O)[C@H]1S[C@@H](n2cnc3c(N[At])nc(Cl)nc32)[C@H](O)[C@@H]1O	[H][At]_9.000	Ic1cccc(C[At])c1_9.222	C[At]_9.398
31556_CNC(=O)[C@H]1S[C@@H](n2cnc3c([At])nc(Cl)nc32)[C@H](O)[C@@H]1O	N[At]_9.000	Ic1cccc(CN[At])c1_9.222	CN[At]_9.398
207459_CNC(=O)[C@@H](NC(=O)[C@H](c1ccc([At])cc1)[C@H](CO)C(=O)NO)C(C)(C)C	[H][At]_6.032	C[At]_6.570	CO[At]_7.319
207459_CNC(=O)[C@@H](NC(=O)[C@@H]([At])[C@H](CO)C(=O)NO)C(C)(C)C	CC(C)C[At]_5.794	[At]c1ccccc1_6.032	Cc1ccc([At])cc1_6.570	COc1ccc([At])cc1_7.319
63620_Brc1cccc(Nc2ncnc3cc(NCC[At])ncc23)c1	O=C(O)[At]_4.943	[At]N1CCOCC1_7.444	[At]CN1CCOCC1_8.092
63620_Brc1cccc(Nc2ncnc3cc([At])ncc23)c1	O=C(O)CCN[At]_4.943	OCC(O)CN[At]_6.644	N[At]_6.959	[At]NCCN1CCOCC1_7.444	CN[At]_7.796	CN(C)[At]_7.854	[At]NCCCN1CCOCC1_8.092
63620_Brc1cccc(Nc2ncnc3cc(N[At])ncc23)c1	O=C(O)CC[At]_4.943	OCC(O)C[At]_6.644	[H][At]_6.959	[At]CCN1CCOCC1_7.444	C[At]_7.796	[At]CCCN1CCOCC1_8.092
63620_Brc1cccc(Nc2ncnc3cc(NC[At])ncc23)c1	O=C(O)C[At]_4.943	OCC(O)[At]_6.644	[At]CN1CCOCC1_7.444	[H][At]_7.796	[At]CCN1CCOCC1_8.092
207975_N=C(N)NCCC[C@H](NC(=O)[C@@H]1CC[C@H]2CN(C(=O)CCc3ccccc3)CC(=O)N21)C(=O)[At]	Cn1ccnc1[At]_5.625	[At]c1ccccn1_6.469	Cn1c([At])nc2ccccc21_7.292	[At]c1nc2c(s1)CCC2_7.745	[At]c1nccs1_8.301
207975_N=C(N)NCCC[C@@H]([At])NC(=O)[C@@H]1CC[C@H]2CN(C(=O)CCc3ccccc3)CC(=O)N21	Cn1ccnc1C(=O)[At]_5.625	O=C([At])c1ccccn1_6.469	Cn1c(C(=O)[At])nc2ccccc21_7.292	O=C([At])c1nc2c(s1)CCC2_7.745	O=C([At])c1nccs1_8.301
207975_Cn1c(C(=O)[C@H](C[At])NC(=O)[C@@H]2CC[C@H]3CN(C(=O)CCc4ccccc4)CC(=O)N32)nc2ccccc21	NCCC[At]_5.688	N=C(N)N1CCCC([At])C1_6.125	N=C(N)c1cccc([At])c1_6.347	N=C(N)NCC[At]_7.292
207975_Cn1c(C(=O)[C@@H]([At])NC(=O)[C@@H]2CC[C@H]3CN(C(=O)CCc4ccccc4)CC(=O)N32)nc2ccccc21	NCCCC[At]_5.688	N=C(N)N1CCCC(C[At])C1_6.125	N=C(N)c1cccc(C[At])c1_6.347	N=C(N)NCCC[At]_7.292
58173_CCCN1CCc2cc([At])cc3c2[C@H]1Cc1ccc(O)c(O)c1-3	CO[At]_5.476	O[At]_5.764	F[At]_5.886	Br[At]_6.013	[H][At]_6.194
58550_CCCN1CCc2cc([At])cc3c2[C@H]1Cc1ccc(O)c(O)c1-3	N[At]_8.260	[H][At]_8.319	CO[At]_8.991	Br[At]_9.051	O[At]_9.495	F[At]_10.149
212705_N=C(N)NCCC[C@H](NC(=O)[C@@H]1CC[C@H]2CN(C(=O)CCc3ccccc3)CC(=O)N21)C(=O)[At]	Cn1ccnc1[At]_4.562	Cn1c([At])nc2ccccc21_5.474	[At]c1ccccn1_6.796	[At]c1nc2c(s1)CCC2_8.699
212705_N=C(N)NCCC[C@@H]([At])NC(=O)[C@@H]1CC[C@H]2CN(C(=O)CCc3ccccc3)CC(=O)N21	Cn1ccnc1C(=O)[At]_4.562	Cn1c(C(=O)[At])nc2ccccc21_5.474	O=C([At])c1ccccn1_6.796	O=C([At])c1nc2c(s1)CCC2_8.699
212705_Cn1c(C(=O)[C@H](C[At])NC(=O)[C@@H]2CC[C@H]3CN(C(=O)CCc4ccccc4)CC(=O)N32)nc2ccccc21	N=C(N)c1cccc([At])c1_4.729	NCCC[At]_5.071	N=C(N)NCC[At]_5.474
212705_Cn1c(C(=O)[C@@H]([At])NC(=O)[C@@H]2CC[C@H]3CN(C(=O)CCc4ccccc4)CC(=O)N32)nc2ccccc21	N=C(N)c1cccc(C[At])c1_4.729	NCCCC[At]_5.071	N=C(N)NCCC[At]_5.474
1086_COc1ccc(NC(=O)c2ccc(-c3ccc([At])cc3C)cc2)cc1N1CCN(C)CC1	Cc1nc([At])no1_6.372	NC(=O)[At]_7.244	N=C(N)[At]_7.638
1086_COc1ccc(NC(=O)c2ccc([At])cc2)cc1N1CCN(C)CC1	Cc1nc(-c2ccc([At])c(C)c2)no1_6.372	Cc1cc(C(N)=O)ccc1[At]_7.244	Cc1cc(C(=N)N)ccc1[At]_7.638
157856_COc1ccc2c(c1)c(CC[At])c(C)n2Cc1ccc(Br)cc1	O=C(O)C[At]_8.222	CC([At])C(=O)O_8.398	O=C(O)[At]_8.523
157856_COc1ccc2c(c1)c([At])c(C)n2Cc1ccc(Br)cc1	C[C@H]([At])[C@@H](C)C(=O)O_7.222	O=C(O)CC1(C[At])CC1_7.796	O=C(O)C[At]_8.046	O=C(O)CCC[At]_8.222	CC(CC[At])C(=O)O_8.398	CC([At])CC(=O)O_8.398	CC(C[At])C(=O)O_8.523	O=C(O)CC[At]_8.523	CC(C[At])CC(=O)O_8.699
157856_COc1ccc2c(c1)c(C[At])c(C)n2Cc1ccc(Br)cc1	O=C(O)CC1([At])CC1_7.796	O=C(O)[At]_8.046	O=C(O)CC[At]_8.222	CC(C[At])C(=O)O_8.398	CC([At])C(=O)O_8.523	O=C(O)C[At]_8.523	CC([At])CC(=O)O_8.699
52047_C[C@H](CS[C@@H](C[At])c1cccc(/C=C/c2ccc3ccc(Cl)cc3n2)c1)C(=O)O	COC(=O)c1cccc(C[At])c1_8.155	CC(=O)c1cccc(C[At])c1_8.229	CCC(=O)c1ccccc1C[At]_8.432	CCOC(=O)c1ccccc1C[At]_8.432	OCc1ccccc1C[At]_8.509	CC(=O)c1ccccc1C[At]_8.523	CC(C)(O)c1ccccc1C[At]_8.569	OCc1cccc(C[At])c1_8.678	O=Cc1ccccc1C[At]_8.699	CC(C)(O)Cc1ccccc1C[At]_9.000
52047_C[C@H](CS[C@@H](CC[At])c1cccc(/C=C/c2ccc3ccc(Cl)cc3n2)c1)C(=O)O	COC(=O)c1cccc([At])c1_8.155	CC(=O)c1cccc([At])c1_8.229	O=C(c1ccccc1)c1ccccc1[At]_8.367	CCC(=O)c1ccccc1[At]_8.432	CCOC(=O)c1ccccc1[At]_8.432	OCc1ccccc1[At]_8.509	CC(=O)c1ccccc1[At]_8.523	CC(C)(O)c1ccccc1[At]_8.569	OCc1cccc([At])c1_8.678	O=Cc1ccccc1[At]_8.699	CC(C)(O)Cc1ccccc1[At]_9.000
52047_C[C@H](CS[C@H]([At])c1cccc(/C=C/c2ccc3ccc(Cl)cc3n2)c1)C(=O)O	OCc1ccccc1CC[At]_8.509	CC(C)(O)c1ccccc1CC[At]_8.569	OCc1cccc(CC[At])c1_8.678	O=Cc1ccccc1CC[At]_8.699	CC(C)(O)Cc1ccccc1CC[At]_9.000
52047_C[C@H](CS[C@@H](CCc1ccccc1[At])c1cccc(/C=C/c2ccc3ccc(Cl)cc3n2)c1)C(=O)O	O=C([At])c1ccccc1_8.367	CCC(=O)[At]_8.432	CCOC(=O)[At]_8.432	OC[At]_8.509	CC(=O)[At]_8.523	CC(C)(O)[At]_8.569	O=C[At]_8.699	CC(C)(O)C[At]_9.000
52047_C[C@H](CS[C@@H](CCc1ccccc1C(=O)[At])c1cccc(/C=C/c2ccc3ccc(Cl)cc3n2)c1)C(=O)O	[At]c1ccccc1_8.367	CC[At]_8.432	C[At]_8.523	[H][At]_8.699
52047_C[C@H](CS[C@@H]([At])c1cccc(/C=C/c2ccc3ccc(Cl)cc3n2)c1)C(=O)O	COC(=O)c1cccc(CC[At])c1_8.155	CC(=O)c1cccc(CC[At])c1_8.229	CCC(=O)c1ccccc1CC[At]_8.432	CCOC(=O)c1ccccc1CC[At]_8.432	CC(=O)c1ccccc1CC[At]_8.523
52047_C[C@H](CS[C@@H](CCc1cccc([At])c1)c1cccc(/C=C/c2ccc3ccc(Cl)cc3n2)c1)C(=O)O	COC(=O)[At]_8.155	CC(=O)[At]_8.229	OC[At]_8.678
92402_CN1CC[C@]23c4c5ccc([At])c4O[C@H]2[C@@H](O)C=C[C@H]3[C@H]1C5	[At]c1cc2ccccc2s1_3.900	O=S(=O)(O[At])C(F)(F)F_3.955	[At]c1ccccc1_4.119	C[At]_4.444	[At]c1cccs1_4.602	[At]c1ccsc1_4.824	[H][At]_4.959	[At]c1ccco1_5.022	CC(=O)[At]_5.292	[At]c1ccoc1_6.041	O[At]_6.886
136092_CN1CC[C@]23c4c5ccc([At])c4O[C@H]2[C@@H](O)C=C[C@H]3[C@H]1C5	O=S(=O)(O[At])C(F)(F)F_5.194	C[At]_5.347	[At]c1ccsc1_5.481	[At]c1ccco1_5.585	CC(=O)[At]_6.194	[H][At]_6.276	[At]c1ccoc1_6.699	O[At]_8.071
159391_CC1(C)OC([At])Nc2ccc(-c3cc(F)cc(C#N)c3)cc21	CCOC(=O)[At]_6.799	CC(C)(C)[At]_6.898	[At]c1ccccc1_7.033	[At]c1cccs1_7.291	CC(C)[At]_7.328
221657_Nc1ncnc2c1c(-c1cccc([At])c1)cn2C1CCC1	[H][At]_6.959	CO[At]_7.398	O[At]_8.398
221657_Nc1ncnc2c1c([At])cn2C1CCC1	COc1ccc([At])cc1_6.699	[At]c1ccccc1_6.959	COc1cccc([At])c1_7.398	Oc1ccc([At])cc1_8.000	Oc1cccc([At])c1_8.398
221657_Nc1ncnc2c1c(-c1ccc([At])cc1)cn2C1CCCC1	[H][At]_6.854	CO[At]_7.097	O[At]_7.699
221657_Nc1ncnc2c1c([At])cn2C1CCCC1	[At]c1ccccc1_6.854	COc1ccc([At])cc1_7.097	Oc1ccc([At])cc1_7.699	COc1cccc([At])c1_8.699	Oc1cccc([At])c1_9.000
221657_COc1cccc(-c2cn([At])c3ncnc(N)c23)c1	COc1ccc(CC([At])CO)cc1_6.000	[At]C1CCC1_7.398	OCC1CC([At])C1_7.523	O=C(NCCO)C1CC([At])C1_7.699	OCCNCC1CC([At])C1_7.699	[At]C1CCCC1_8.699
221657_COc1cccc(-c2cn(C3CC([At])C3)c3ncnc(N)c23)c1	[H][At]_7.398	OC[At]_7.523	O=C([At])NCCO_7.699	OCCNC[At]_7.699
221657_Nc1ncnc2c1c(-c1cccc([At])c1)cn2C1CCCC1	[H][At]_6.854	CO[At]_8.699	O[At]_9.000
221657_Nc1ncnc2c1c(-c1ccccc1)cn2[At]	OCC([At])Cc1ccccc1_6.222	OC[C@H]([At])c1ccccc1_6.319	[At]C1CCCC1_6.854	[At]C1CCC1_6.959	OC1CCC([At])C1_7.301	OC1CC([At])C1_7.699
221657_Nc1ncnc2c1c(-c1ccccc1)cn2C([At])CO	[At]CCc1ccccc1_5.398	Oc1ccc(C[At])cc1_5.721	[At]Cc1ccccc1_6.222
221657_Nc1ncnc2c1c(-c1ccccc1)cn2C(CO)C[At]	[At]Cc1ccccc1_5.398	Oc1ccc([At])cc1_5.721	[At]c1ccccc1_6.222
221657_Nc1ncnc2c1c(-c1ccc([At])cc1)cn2C1CCC1	CO[At]_6.699	[H][At]_6.959	O[At]_8.000
221659_Nc1ncnc2c1c(-c1cccc([At])c1)cn2C1CCC1	[H][At]_6.000	CO[At]_6.222	O[At]_7.000
221659_Nc1ncnc2c1c([At])cn2C1CCC1	COc1ccc([At])cc1_5.523	Oc1ccc([At])cc1_5.824	[At]c1ccccc1_6.000	COc1cccc([At])c1_6.222	Oc1cccc([At])c1_7.000
221659_Nc1ncnc2c1c(-c1ccc([At])cc1)cn2C1CCCC1	[H][At]_5.745	CO[At]_5.921	O[At]_6.523
221659_Nc1ncnc2c1c([At])cn2C1CCCC1	[At]c1ccccc1_5.745	COc1ccc([At])cc1_5.921	Oc1ccc([At])cc1_6.523	Oc1cccc([At])c1_6.699	COc1cccc([At])c1_6.770
221659_COc1cccc(-c2cn([At])c3ncnc(N)c23)c1	O=C(NCCO)C1CC([At])C1_5.398	OCC1CC([At])C1_5.699	[At]C1CCC1_6.222	OCCNCC1CC([At])C1_6.523	[At]C1CCCC1_6.770
221659_COc1cccc(-c2cn(C3CC([At])C3)c3ncnc(N)c23)c1	O=C([At])NCCO_5.398	OC[At]_5.699	[H][At]_6.222	OCCNC[At]_6.523
221659_Nc1ncnc2c1c(-c1cccc([At])c1)cn2C1CCCC1	[H][At]_5.745	O[At]_6.699	CO[At]_6.770
221659_Nc1ncnc2c1c(-c1ccccc1)cn2[At]	OC1CC([At])C1_5.398	[At]C1CCCC1_5.745	[At]C1CCC1_6.000	OC1CCC([At])C1_6.699
221659_Nc1ncnc2c1c(-c1ccc([At])cc1)cn2C1CCC1	CO[At]_5.523	O[At]_5.824	[H][At]_6.000
34917_CC(C)C[C@H](NC(=O)[At])C(=O)N[C@@H](Cc1ccccc1)C(=O)O	NC(=O)N(O)CC([At])Cc1ccccc1_3.277	CC(=O)N(O)CC([At])Cc1ccccc1_3.336	O=CN(O)[C@H]([At])Cc1ccccc1_3.642	O=CN(O)CC([At])Cc1ccccc1_6.975
34917_CC(C)C[C@H](NC(=O)C([At])Cc1ccccc1)C(=O)N[C@@H](Cc1ccccc1)C(=O)O	NC(=O)N(O)C[At]_3.277	CC(=O)N(O)C[At]_3.336	O=CN(O)C[At]_6.975
34917_CC(C)C[C@H](NC(=O)C(C[At])Cc1ccccc1)C(=O)N[C@@H](Cc1ccccc1)C(=O)O	NC(=O)N(O)[At]_3.277	CC(=O)N(O)[At]_3.336	O=CN(O)[At]_6.975
144612_CC(C)C[C@H](NC(=O)[At])C(=O)N[C@@H](Cc1ccccc1)C(=O)O	NC(=O)N(O)CC([At])Cc1ccccc1_3.152	CC(=O)N(O)CC([At])Cc1ccccc1_3.670	O=CN(O)[C@H]([At])Cc1ccccc1_4.032	O=CN(O)CC([At])Cc1ccccc1_5.896
144612_CC(C)C[C@H](NC(=O)C([At])Cc1ccccc1)C(=O)N[C@@H](Cc1ccccc1)C(=O)O	NC(=O)N(O)C[At]_3.152	CC(=O)N(O)C[At]_3.670	O=CN(O)C[At]_5.896
144612_CC(C)C[C@H](NC(=O)C(C[At])Cc1ccccc1)C(=O)N[C@@H](Cc1ccccc1)C(=O)O	NC(=O)N(O)[At]_3.152	CC(=O)N(O)[At]_3.670	O=CN(O)[At]_5.896
64984_CC1=CC(N)=NC(C[At])C1	CC[At]_6.237	C=C[At]_6.444	[H][At]_6.620
64984_CC1=CC(N)=NC([At])C1	CCC[At]_6.237	C=CC[At]_6.444	C[At]_6.620	[H][At]_6.638
72738_CC(C)C[C@H](NC(=O)CC[C@H](N)C(=O)O)C(=O)NC[At]	[At]c1nn[nH]n1_3.860	O=P(O)(O)[At]_4.222	OB(O)[At]_4.764
72738_CC(C)C[C@@H]([At])NC(=O)CC[C@H](N)C(=O)O	O=C([At])NCc1nn[nH]n1_3.860	O=C([At])NCP(=O)(O)O_4.222	O=C([At])NCB(O)O_4.764
72738_CC(C)C[C@H](NC(=O)CC[C@H](N)C(=O)O)C(=O)N[At]	[At]Cc1nn[nH]n1_3.860	O=P(O)(O)C[At]_4.222	OB(O)C[At]_4.764
28664_CC(C)c1cccc(C(C)C)c1NC(=O)NC1=NNN(CCCCCCCCC[At])N1	COC(=O)C[At]_5.328	[H][At]_7.509	CCC[At]_7.854	C[At]_7.854	CCCC[At]_8.046	CC[At]_8.046
28664_CC(C)c1cccc(C(C)C)c1NC(=O)NC1=NNN(CCCC[At])N1	COC(=O)CCCCCC[At]_5.328	[H][At]_7.036	CC[At]_7.137	CCCC[At]_7.229	CCCCC[At]_7.509	CCCCCCCC[At]_7.854	CCCCCC[At]_7.854	CCCCCCCCC[At]_8.046	CCCCCCC[At]_8.046
28664_CC(C)c1cccc(C(C)C)c1NC(=O)NC1=NNN(CCCCC[At])N1	COC(=O)CCCCC[At]_5.328	C[At]_7.137	CCC[At]_7.229	CCCC[At]_7.509	CCCCCCC[At]_7.854	CCCCC[At]_7.854	CCCCCCCC[At]_8.046	CCCCCC[At]_8.046
28664_CC(C)c1cccc(C(C)C)c1NC(=O)NC1=NNN(C[At])N1	COC(=O)CCCCCCCCC[At]_5.328	CCC[At]_7.036	CCCCC[At]_7.137	CCCCCCC[At]_7.229	CCCCCCCC[At]_7.509	CCCCCCCCCCC[At]_7.854	CCCCCCCCC[At]_7.854	CCCCCCCCCCCC[At]_8.046	CCCCCCCCCC[At]_8.046
28664_CC(C)c1cccc(C(C)C)c1NC(=O)NC1=NNN(CCCCCCCCCC[At])N1	COC(=O)[At]_5.328	CC[At]_7.854	[H][At]_7.854	CCC[At]_8.046	C[At]_8.046
28664_CC(C)c1cccc(C(C)C)c1NC(=O)NC1=NNN(CCCCCCCC[At])N1	COC(=O)CC[At]_5.328	[H][At]_7.229	C[At]_7.509	CCCC[At]_7.854	CC[At]_7.854	CCCCC[At]_8.046	CCC[At]_8.046
28664_CC(C)c1cccc(C(C)C)c1NC(=O)NC1=NNN(CCCCCCC[At])N1	COC(=O)CCC[At]_5.328	C[At]_7.229	CC[At]_7.509	CCCCC[At]_7.854	CCC[At]_7.854	CCCCCC[At]_8.046	CCCC[At]_8.046
28664_CC(C)c1cccc(C(C)C)c1NC(=O)NC1=NNN(CCC[At])N1	COC(=O)CCCCCCC[At]_5.328	C[At]_7.036	CCC[At]_7.137	CCCCC[At]_7.229	CCCCCC[At]_7.509	CCCCCCCCC[At]_7.854	CCCCCCC[At]_7.854	CCCCCCCCCC[At]_8.046	CCCCCCCC[At]_8.046
28664_CC(C)c1cccc(C(C)C)c1NC(=O)NC1=NNN(CC[At])N1	COC(=O)CCCCCCCC[At]_5.328	CC[At]_7.036	CCCC[At]_7.137	CCCCCC[At]_7.229	CCCCCCC[At]_7.509	CCCCCCCCCC[At]_7.854	CCCCCCCC[At]_7.854	CCCCCCCCCCC[At]_8.046	CCCCCCCCC[At]_8.046
28664_CC(C)c1cccc(C(C)C)c1NC(=O)NC1=NNN(CCCCCCCCCCC[At])N1	C[At]_7.854	CC[At]_8.046	[H][At]_8.046
28664_CC(C)c1cccc(C(C)C)c1NC(=O)NC1=NNN([At])N1	COC(=O)CCCCCCCCCC[At]_5.328	CCCC[At]_7.036	CCCCCC[At]_7.137	CCCCCCCC[At]_7.229	CCCCCCCCC[At]_7.509	CCCCCCCCCCCC[At]_7.854	CCCCCCCCCC[At]_7.854	CCCCCCCCCCCCC[At]_8.046	CCCCCCCCCCC[At]_8.046
28664_CC(C)c1cccc(C(C)C)c1NC(=O)NC1=NNN(CCCCCC[At])N1	COC(=O)CCCC[At]_5.328	[H][At]_7.137	CC[At]_7.229	CCC[At]_7.509	CCCCCC[At]_7.854	CCCC[At]_7.854	CCCCCCC[At]_8.046	CCCCC[At]_8.046
28664_CC(C)c1cccc(C(C)C)c1NC(=O)NC1=NN([At])NN1	[At]Cc1ccccc1_6.432	CC(C)=CCC/C(C)=C/CC[At]_7.201	OCCCCCCCCCCC[At]_7.495
28664_CC(C)c1cccc(C(C)C)c1NC(=O)NC1=NN(C[At])NN1	[At]c1ccccc1_6.432	CC(C)=CCC/C(C)=C/C[At]_7.201	OCCCCCCCCCC[At]_7.495
197438_Cc1cccc(Cc2cc(O)nc(S[At])n2)c1	CC(C)C[At]_5.076	CC(C)[At]_5.538	[At]C1CCCC1_5.585	[At]C1CCCCC1_5.585	CCC(C)[At]_5.921
197438_Cc1cccc(Cc2cc(O)nc([At])n2)c1	CC(C)CS[At]_5.076	CC(C)S[At]_5.538	[At]SC1CCCC1_5.585	[At]SC1CCCCC1_5.585	CCC(C)S[At]_5.921
197438_Cc1cccc(Cc2nc(S[At])nc(O)c2C)c1	CC(C)C[At]_5.337	[At]C1CCCC1_5.469	CCC(C)[At]_5.569	CC(C)[At]_5.602	C[At]_5.602	[At]C1CCCCC1_5.886
197438_Cc1cccc(Cc2nc([At])nc(O)c2C)c1	CC(C)CS[At]_5.337	[At]SC1CCCC1_5.469	CCC(C)S[At]_5.569	CC(C)S[At]_5.602	CS[At]_5.602	[At]SC1CCCCC1_5.886
197438_Oc1cc(Cc2ccccc2)nc([At])n1	CC(C)CS[At]_5.027	[At]SC1CCCCC1_5.523	[At]SC1CCCC1_5.553	CCC(C)S[At]_5.569
197438_Oc1cc(Cc2ccccc2)nc(S[At])n1	CC(C)C[At]_5.027	[At]C1CCCCC1_5.523	[At]C1CCCC1_5.553	CCC(C)[At]_5.569
197438_Cc1c(O)nc(S[At])nc1Cc1ccccc1	C[At]_5.310	[At]C1CCCCC1_5.367	[At]C1CCCC1_5.469	CC(C)[At]_5.602	CCC(C)[At]_5.620	CC(C)C[At]_5.658
197438_Cc1c(O)nc([At])nc1Cc1ccccc1	CS[At]_5.310	[At]SC1CCCCC1_5.367	[At]SC1CCCC1_5.469	CC(C)S[At]_5.602	CCC(C)S[At]_5.620	CC(C)CS[At]_5.658
197438_CC1(C)C(=O)NC(S[At])=N/C1=C/c1ccccc1	C[At]_5.215	CC(C)C[At]_5.337	CC(C)[At]_5.367	CCC(C)[At]_5.367
3521_Fc1ccc(C(OCCN2CC3CCC(C2)N3C[At])c2ccc(F)cc2)cc1	[At]C=Cc1cccnc1_6.014	[H][At]_6.047	[At]c1cc2ccccc2[nH]1_6.190	[At]CCc1ccccc1_6.296	[At]C=Cc1ccco1_6.524	[At]C=Cc1cccs1_6.572
3521_Fc1ccc(C(OCCN2CC3CCC(C2)N3[At])c2ccc(F)cc2)cc1	[At]C/C=C/c1cccnc1_6.014	C[At]_6.047	[At]Cc1cc2ccccc2[nH]1_6.190	[At]CCCc1ccccc1_6.296	[At]C/C=C/c1ccco1_6.524	[At]C/C=C/c1cccs1_6.572
3521_Fc1ccc(C(OCCN2CC3CCC(C2)N3CC=C[At])c2ccc(F)cc2)cc1	[At]c1cccnc1_6.014	[At]c1ccco1_6.524	[At]c1cccs1_6.572
3521_Fc1ccc(C(OC[At])c2ccc(F)cc2)cc1	CN1CC2CC1CN2C[At]_5.668	CN1C2CCC1CN(C[At])CC2_5.778	CN1C2CCC1CN(C[At])C2_6.047
3521_Fc1ccc(C(OCC[At])c2ccc(F)cc2)cc1	CN1CC2CC1CN2[At]_5.668	CN1C2CCC1CN([At])CC2_5.778	CN1C2CCC1CN([At])C2_6.047
3521_[At]CCOC(c1ccccc1)c1ccccc1	CN1CC2CC1CN2[At]_4.553	CN1C2CCC1CN([At])C2_4.863	CN1C2CCC1CN([At])CC2_5.211	[At]N1CCC2CCC(C1)N2_5.402
3521_[At]N1C2CCC1CN(CCOC(c1ccccc1)c1ccccc1)CC2	C[At]_5.211	[H][At]_5.402	[At]CCCc1ccccc1_5.638
3521_[At]COC(c1ccccc1)c1ccccc1	CN1CC2CC1CN2C[At]_4.553	CN1C2CCC1CN(C[At])C2_4.863	[At]CN1CCC2CCC(C1)N2_5.402
159289_Cc1cc(SC2=C(O)OC([At])(CCc3ccc(O)cc3)CC2=O)c(C(C)(C)C)cc1NS(=O)(=O)c1ccccc1	[At]C1CCCC1_8.066	[At]C1CC1_8.444	CC(C)[At]_8.745	C[At]_8.824
159289_Cc1cc(SC2=C(O)OC(C)(CCc3ccc(O)cc3)CC2=O)c(C(C)(C)C)cc1NS(=O)(=O)[At]	FC(F)(F)c1ccc([At])cc1_7.910	C[At]_8.013	[At]c1ccc(-c2cccs2)cc1_8.201	Fc1ccc([At])cc1_8.432	Clc1ccc([At])cc1_8.456	N#Cc1ccc([At])cc1_8.678	[At]Cn1ccnc1_8.721	[At]c1ccccc1_8.824
159289_Cc1cc(SC2=C(O)OC(C)(CCc3ccc(O)cc3)CC2=O)c(C(C)(C)C)cc1[At]	O=S(=O)(O[At])c1ccc(F)cc1_7.772	N[At]_7.886	O=S(=O)(N[At])c1ccc(C(F)(F)F)cc1_7.910	O=S(=O)(O[At])c1ccccc1_8.009	CS(=O)(=O)N[At]_8.013	O=S(=O)(N[At])c1ccc(F)cc1_8.432	O=S(=O)(N[At])c1ccc(Cl)cc1_8.456	N#Cc1ccc(S(=O)(=O)N[At])cc1_8.678	O=S(=O)(Cn1ccnc1)O[At]_8.699	O=S(=O)(Cn1ccnc1)N[At]_8.721	O=S(=O)(N[At])c1ccccc1_8.824
159289_Cc1cc(SC2=C(O)OC(CCc3ccccc3)(C(C)C)CC2=O)c(C(C)(C)C)cc1NS(=O)(=O)[At]	N#Cc1ccc([At])cc1_8.041	[At]c1cccs1_8.444	[At]c1cccnc1_8.456	[At]c1ccccn1_8.523	[At]Cn1ccnc1_8.721
159289_Cc1cc(SC2=C(O)OC(CCc3ccccc3)(C(C)C)CC2=O)c(C(C)(C)C)cc1[At]	O=S(=O)(O[At])c1cccnc1_7.854	N#Cc1ccc(S(=O)(=O)N[At])cc1_8.041	CCNS(=O)(=O)O[At]_8.051	O=S(=O)(O[At])c1ccccn1_8.174	N[At]_8.444	O=S(=O)(N[At])c1cccs1_8.444	O=S(=O)(N[At])c1cccnc1_8.456	CCNS(=O)(=O)N[At]_8.481	O=S(=O)(Cn1ccnc1)O[At]_8.523	O=S(=O)(N[At])c1ccccn1_8.523	O=S(=O)(Cn1ccnc1)N[At]_8.721
159289_Cc1cc(SC2=C(O)OC(C)(CCc3ccc(O)cc3)CC2=O)c(C(C)(C)C)cc1OS(=O)(=O)[At]	Fc1ccc([At])cc1_7.772	[At]c1ccccc1_8.009	[At]Cn1ccnc1_8.699
159289_Cc1cc(SC2=C(O)OC([At])(CCc3ccc(O)cc3)CC2=O)c(C(C)(C)C)cc1OS(=O)(=O)c1ccc(F)cc1	[At]C1CCCCC1_7.538	C[At]_7.772	CC(C)[At]_8.018
159289_Cc1cc(SC2=C(O)OC(CCc3ccc(N)cc3)(C(C)C)CC2=O)c(C(C)(C)C)cc1[At]	O=S(=O)(O[At])c1cccs1_7.733	CCNS(=O)(=O)O[At]_8.367	O=S(=O)(O[At])c1cccnc1_8.387	CN(C)S(=O)(=O)O[At]_8.409	O=S(=O)(Cn1ccnc1)O[At]_8.658	N#Cc1ccc(S(=O)(=O)O[At])cc1_8.886
159289_Cc1cc(SC2=C(O)OC(CCc3ccc(N)cc3)(C(C)C)CC2=O)c(C(C)(C)C)cc1OS(=O)(=O)[At]	[At]c1cccs1_7.733	[At]c1cccnc1_8.387	[At]Cn1ccnc1_8.658	N#Cc1ccc([At])cc1_8.886
159289_Cc1cc(SC2=C(O)OC(CCc3ccc(O)cc3)(C(C)C)CC2=O)c(C(C)(C)C)cc1[At]	O=S(=O)(O[At])c1cccs1_7.662	O=S(=O)(O[At])c1ccccc1_7.983	O=S(=O)(O[At])c1ccc(F)cc1_8.018	O=S(=O)(N[At])c1cccs1_8.060	O=S(=O)(N[At])c1ccc(Cl)cc1_8.276	O=S(=O)(O[At])c1ccccn1_8.301	CCNS(=O)(=O)O[At]_8.310	N#Cc1ccc(S(=O)(=O)O[At])cc1_8.347	O=S(=O)(N[At])c1ccc(F)cc1_8.387	CS(=O)(=O)N[At]_8.398	CN(C)S(=O)(=O)N[At]_8.444	O=S(=O)(O[At])c1cccnc1_8.456	CN(C)S(=O)(=O)O[At]_8.469	N[At]_8.569	O=S(=O)(N[At])c1ccccn1_8.585	O=S(=O)(N[At])c1cccnc1_8.585	O=S(=O)(Cn1ccnc1)O[At]_8.620	CS(=O)(=O)O[At]_8.658	N#Cc1ccc(S(=O)(=O)N[At])cc1_8.658	O=S(=O)(N[At])c1ccccc1_8.745	CCNS(=O)(=O)N[At]_8.770
159289_Cc1cc(SC2=C(O)OC(CCc3ccc(O)cc3)(C(C)C)CC2=O)c(C(C)(C)C)cc1NS(=O)(=O)[At]	[At]c1cccs1_8.060	Clc1ccc([At])cc1_8.276	Fc1ccc([At])cc1_8.387	C[At]_8.398	[At]c1ccccn1_8.585	[At]c1cccnc1_8.585	N#Cc1ccc([At])cc1_8.658	[At]c1ccccc1_8.745
159289_Cc1cc(SC2=C(O)OC(C[At])(CCc3ccc(O)cc3)CC2=O)c(C(C)(C)C)cc1OS(=O)(=O)Cn1ccnc1	CC(C)[At]_8.444	CC[At]_8.658	[H][At]_8.699
159289_Cc1cc(SC2=C(O)OC([At])(CCc3ccc(O)cc3)CC2=O)c(C(C)(C)C)cc1OS(=O)(=O)Cn1ccnc1	[At]C1CCCCC1_8.097	CC(C)C[At]_8.444	CC(C)[At]_8.620	CCC[At]_8.658	C[At]_8.699
159289_Cc1cc(SC2=C(O)OC(C[At])(C(C)C)CC2=O)c(C(C)(C)C)cc1OS(=O)(=O)Cn1ccnc1	[At]Cc1ccccc1_8.523	Oc1ccc(C[At])cc1_8.620	Nc1ccc(C[At])cc1_8.658
159289_Cc1cc(SC2=C(O)OC(CCc3ccccc3)(C(C)C)CC2=O)c(C(C)(C)C)cc1OS(=O)(=O)[At]	[At]c1cccnc1_7.854	[At]c1ccccn1_8.174	[At]Cn1ccnc1_8.523
159289_Cc1cc(SC2=C(O)OC(CC[At])(C(C)C)CC2=O)c(C(C)(C)C)cc1OS(=O)(=O)Cn1ccnc1	[At]c1ccccc1_8.523	Oc1ccc([At])cc1_8.620	Nc1ccc([At])cc1_8.658
159289_Cc1cc(SC2=C(O)OC([At])(C(C)C)CC2=O)c(C(C)(C)C)cc1OS(=O)(=O)Cn1ccnc1	[At]CCc1ccccc1_8.523	Oc1ccc(CC[At])cc1_8.620	Nc1ccc(CC[At])cc1_8.658
159289_CCNS(=O)(=O)Oc1cc(C(C)(C)C)c(SC2=C(O)OC(CC[At])(C(C)C)CC2=O)cc1C	[At]c1ccccc1_8.051	Oc1ccc([At])cc1_8.310	Nc1ccc([At])cc1_8.367
159289_CCNS(=O)(=O)Oc1cc(C(C)(C)C)c(SC2=C(O)OC([At])(C(C)C)CC2=O)cc1C	[At]CCc1ccccc1_8.051	Oc1ccc(CC[At])cc1_8.310	Nc1ccc(CC[At])cc1_8.367
159289_CCNS(=O)(=O)Oc1cc(C(C)(C)C)c(SC2=C(O)OC(C[At])(C(C)C)CC2=O)cc1C	[At]Cc1ccccc1_8.051	Oc1ccc(C[At])cc1_8.310	Nc1ccc(C[At])cc1_8.367
159289_Cc1cc(SC2=C(O)OC(C)(CCc3ccc(O)cc3)CC2=O)c(C(C)(C)C)cc1NS(=O)(=O)c1ccc([At])cc1	FC(F)(F)[At]_7.910	[At]c1cccs1_8.201	F[At]_8.432	Cl[At]_8.456	N#C[At]_8.678	[H][At]_8.824
159289_Cc1cc(SC2=C(O)OC(C[At])(C(C)C)CC2=O)c(C(C)(C)C)cc1OS(=O)(=O)c1cccnc1	[At]Cc1ccccc1_7.854	Nc1ccc(C[At])cc1_8.387	Oc1ccc(C[At])cc1_8.456
159289_Cc1cc(SC2=C(O)OC([At])(C(C)C)CC2=O)c(C(C)(C)C)cc1OS(=O)(=O)c1cccnc1	[At]CCc1ccccc1_7.854	Nc1ccc(CC[At])cc1_8.387	Oc1ccc(CC[At])cc1_8.456
159289_Cc1cc(SC2=C(O)OC(CC[At])(C(C)C)CC2=O)c(C(C)(C)C)cc1OS(=O)(=O)c1cccnc1	[At]c1ccccc1_7.854	Nc1ccc([At])cc1_8.387	Oc1ccc([At])cc1_8.456
159289_Cc1cc(SC2=C(O)OC(CCc3ccc(O)cc3)(C(C)C)CC2=O)c(C(C)(C)C)cc1NS(=O)(=O)c1ccc([At])cc1	Cl[At]_8.276	F[At]_8.387	N#C[At]_8.658	[H][At]_8.745
159289_Cc1cc(SC2=C(O)OC(CCc3ccc(O)cc3)(C(C)C)CC2=O)c(C(C)(C)C)cc1OS(=O)(=O)[At]	[At]c1cccs1_7.662	[At]c1ccccc1_7.983	Fc1ccc([At])cc1_8.018	[At]c1ccccn1_8.301	N#Cc1ccc([At])cc1_8.347	[At]c1cccnc1_8.456	[At]Cn1ccnc1_8.620	C[At]_8.658
159289_Cc1cc(SC2=C(O)OC([At])(CCc3ccc(O)cc3)CC2=O)c(C(C)(C)C)cc1OS(=O)(=O)c1ccccc1	[At]C1CCCCC1_6.883	CC(C)[At]_7.983	C[At]_8.009
159289_Cc1cc(SC2=C(O)OC(CCc3ccc(O)cc3)(C3CCCCC3)CC2=O)c(C(C)(C)C)cc1OS(=O)(=O)[At]	[At]c1ccccc1_6.883	Fc1ccc([At])cc1_7.538	N#Cc1ccc([At])cc1_7.678	[At]Cn1ccnc1_8.097
159289_Cc1cc(SC2=C(O)OC(CCc3ccc(O)cc3)(C3CCCCC3)CC2=O)c(C(C)(C)C)cc1[At]	O=S(=O)(O[At])c1ccccc1_6.883	O=S(=O)(O[At])c1ccc(F)cc1_7.538	N#Cc1ccc(S(=O)(=O)O[At])cc1_7.678	O=S(=O)(Cn1ccnc1)O[At]_8.097
159289_Cc1cc(SC2=C(O)OC(CCc3ccc(O)cc3)(C(C)C)CC2=O)c(C(C)(C)C)cc1OS(=O)(=O)c1ccc([At])cc1	[H][At]_7.983	F[At]_8.018	N#C[At]_8.347
159289_Cc1cc(SC2=C(O)OC(CCc3ccc([At])cc3)(C(C)C)CC2=O)c(C(C)(C)C)cc1OS(=O)(=O)c1cccnc1	[H][At]_7.854	N[At]_8.387	O[At]_8.456
159289_CCNS(=O)(=O)Oc1cc(C(C)(C)C)c(SC2=C(O)OC(CCc3ccc([At])cc3)(C(C)C)CC2=O)cc1C	[H][At]_8.051	O[At]_8.310	N[At]_8.367
159289_Cc1cc(SC2=C(O)OC(CCc3ccc(O)cc3)(C3CCCCC3)CC2=O)c(C(C)(C)C)cc1OS(=O)(=O)c1ccc([At])cc1	[H][At]_6.883	F[At]_7.538	N#C[At]_7.678
159289_Cc1cc(SC2=C(O)OC(CCc3ccc([At])cc3)(C(C)C)CC2=O)c(C(C)(C)C)cc1OS(=O)(=O)Cn1ccnc1	[H][At]_8.523	O[At]_8.620	N[At]_8.658
155193_COC(=O)c1c(C(=O)N2CCN(CCO)CC2)cc2cc(OC)c(OC)cc2c1[At]	Clc1cc(Cl)cc([At])c1_4.268	Clc1ccc([At])cc1Cl_4.276	COc1cc(C)c([At])cc1OC_4.284	[At]c1ccc2c(c1)OCO2_4.481	COc1cc([At])cc(N)c1OC_4.523	COc1cc([At])cc(OC)c1OC_7.027	COc1cc([At])cc(Cl)c1OC_7.310	COc1cc([At])cc(Br)c1OC_7.620
155193_COC(=O)c1c([At])cc2cc(OC)c(OC)cc2c1-c1cc(OC)c(OC)c(OC)c1	OCCN1CCN(C[At])CC1_5.620	COC(=O)[At]_5.678	O=C([At])N1CCCCC1_5.678	CCOC(=O)C1CCN(C(=O)[At])CC1_5.699	CN1CCN(C(=O)[At])CC1_5.854	O=C([At])N1CCCC1_6.108	O=C1CCN(C(=O)[At])CC1_6.301	O=C([At])N1CCOCC1_6.409	O=C([At])N1CCC(CO)CC1_6.495	CN(C)C(=O)[At]_6.638	O=C([At])N1CCC(O)CC1_6.770	O=C([At])N1CCN(CCO)CC1_7.027
155193_COC(=O)c1c(C(=O)N2CCC([At])CC2)cc2cc(OC)c(OC)cc2c1-c1cc(OC)c(OC)c(OC)c1	[H][At]_5.678	CCOC(=O)[At]_5.699	OC[At]_6.495	O[At]_6.770
155193_COC(=O)c1c(C(=O)N2CCN(CCO)CC2)cc2cc(OC)c(OC)cc2c1-c1cc([At])c(OC)c(OC)c1	N[At]_4.523	CO[At]_7.027	Cl[At]_7.310	Br[At]_7.620
155193_COC(=O)c1c(C(=O)N2CCN(CCO)CC2)cc2ccc([At])cc2c1-c1cc(Br)c(OC)c(OC)c1	C[At]_7.292	[H][At]_7.602	Cl[At]_7.678
54739_Nc1nc(N)c2cc3c(nc2n1)CCN(C[At])C3	[At]c1ccccc1_5.000	COc1ccc([At])cc1_5.097	COc1cc([At])cc(OC)c1_5.523	Clc1ccc([At])c(Cl)c1_5.523	Clc1ccc([At])cc1Cl_5.523
54739_Nc1nc(N)c2cc3c(nc2n1)CCN(Cc1ccc([At])cc1)C3	[H][At]_5.000	CO[At]_5.097	O=C(O)CC[C@H](NC(=O)[At])C(=O)O_6.046
54739_Nc1nc(N)c2cc3c(nc2n1)CCN([At])C3	[At]Cc1ccccc1_5.000	COc1ccc(C[At])cc1_5.097	Clc1ccc(C[At])c(Cl)c1_5.523	Clc1ccc(C[At])cc1Cl_5.523
53318_Nc1nc(N)c2cc3c(nc2n1)CCN(C[At])C3	Clc1ccc([At])cc1Cl_5.292	COc1ccc([At])cc1_5.538	COc1cc([At])cc(OC)c1_5.569	Clc1ccc([At])c(Cl)c1_5.678	[At]c1ccccc1_5.854
53318_Nc1nc(N)c2cc3c(nc2n1)CCN(Cc1ccc([At])cc1)C3	CO[At]_5.538	[H][At]_5.854	O=C(O)CC[C@H](NC(=O)[At])C(=O)O_6.046
53318_Nc1nc(N)c2cc3c(nc2n1)CCN([At])C3	Clc1ccc(C[At])cc1Cl_5.292	COc1ccc(C[At])cc1_5.538	Clc1ccc(C[At])c(Cl)c1_5.678	[At]Cc1ccccc1_5.854
201343_OC1([At])c2ccccc2C2=NCCCN21	COc1ccc([At])cc1_7.027	[At]c1ccc2c(c1)OCO2_7.081	Oc1ccc([At])cc1_7.222	Clc1ccc([At])cc1_7.276
201343_OC1(c2ccc(Cl)cc2)c2cccc([At])c2C2=NCCN21	CO[At]_6.553	F[At]_6.889	[H][At]_7.027
201343_OC1(c2ccc([At])cc2)c2ccccc2C2=NCCCN21	CO[At]_7.027	O[At]_7.222	Cl[At]_7.276
145000_OC1([At])c2ccccc2C2=NCCCN21	Clc1ccc([At])cc1_8.310	COc1ccc([At])cc1_8.387	Oc1ccc([At])cc1_8.721	[At]c1ccc2c(c1)OCO2_9.208
145000_OC1(c2ccc(Cl)cc2)c2cccc([At])c2C2=NCCN21	F[At]_8.301	[H][At]_8.310	CO[At]_8.328
145000_OC1(c2ccc([At])cc2)c2ccccc2C2=NCCCN21	Cl[At]_8.310	CO[At]_8.387	O[At]_8.721
27791_C[C@@H]([C@H]1CC[C@H]2[C@@H]3CC[C@H]4C[C@@H]([At])CC[C@]4(C)[C@H]3CC[C@]12C)N(C)C	CC(=O)N[At]_4.156	C/C(=C\C(=O)N[At])C(C)C_4.296	C/C(=C\C(=O)N(C)[At])C(C)C_5.201
83766_[At]CCN1CCC(Cc2ccccc2)CC1	O=C(N[At])c1ccccc1_5.810	O=C([At])Nc1ccccc1_5.820	Cc1ccccc1C(=O)N[At]_5.970	O=C([At])Nc1ccccc1F_6.080	O=C(N[At])c1ccccc1Cl_6.097	O=C(N[At])c1ccccc1Br_6.180	O=C([At])Nc1ccccc1Cl_6.251
83766_O=C(CCN1CCC(Cc2ccccc2)CC1)N[At]	[At]c1ccccc1_5.820	Fc1ccccc1[At]_6.080	Clc1ccccc1[At]_6.251	CCc1ccccc1[At]_6.321
83766_O=C(CCN1CCN(Cc2ccccc2)CC1)N[At]	[At]c1ccccc1_5.664	O=[N+]([O-])c1ccccc1[At]_5.769	Fc1ccccc1[At]_5.880	Clc1ccccc1[At]_6.078	CCc1ccccc1[At]_6.109
83766_O=C(CCN1CCN(Cc2ccccc2)CC1)Nc1ccccc1[At]	[H][At]_5.664	O=[N+]([O-])[At]_5.769	F[At]_5.880	Cl[At]_6.078	CC[At]_6.109
83766_O=C(CCN1CCC(Cc2ccccc2)CC1)Nc1ccccc1[At]	[H][At]_5.820	F[At]_6.080	Cl[At]_6.251	CC[At]_6.321
83766_[At]CCN1CCN(Cc2ccccc2)CC1	Cc1ccccc1C(=O)N[At]_5.148	O=C(N[At])c1ccccc1_5.159	O=C([At])Nc1ccccc1_5.664	O=C([At])Nc1ccccc1F_5.880	O=C([At])Nc1ccccc1Cl_6.078	O=C(N[At])c1ccccc1Cl_6.157	O=C(N[At])c1ccccc1Br_6.376	O=C(N[At])c1ccccc1I_6.462
83766_O=C([At])NCCN1CCN(Cc2ccccc2)CC1	Cc1ccccc1[At]_5.148	[At]c1ccccc1_5.159	O=[N+]([O-])c1ccccc1[At]_5.880	Clc1ccccc1[At]_6.157	Brc1ccccc1[At]_6.376	Ic1ccccc1[At]_6.462
83766_O=C(NCCN1CCN(Cc2ccccc2)CC1)c1ccccc1[At]	C[At]_5.148	[H][At]_5.159	O=[N+]([O-])[At]_5.880	Cl[At]_6.157	Br[At]_6.376	I[At]_6.462
83766_O=C(CCN1CCN2Cc3ccccc3CC2C1)N[At]	[At]c1ccccc1_5.872	O=[N+]([O-])c1ccccc1[At]_5.881	Clc1ccccc1[At]_6.169	CCc1ccccc1[At]_6.280
83766_[At]CCN1CCN2Cc3[nH]c4ccccc4c3CC2C1	O=C([At])Nc1ccccc1[N+](=O)[O-]_5.759	O=C([At])Nc1ccccc1_5.795	O=C([At])Nc1ccccc1F_5.894	O=C([At])Nc1ccccc1Cl_6.009	CCc1ccccc1NC(=O)[At]_6.198
83766_[At]CN1CCN2Cc3[nH]c4ccccc4c3CC2C1	O=C(C[At])Nc1ccccc1_5.795	O=C(C[At])Nc1ccccc1F_5.894	O=C(C[At])Nc1ccccc1Cl_6.009	CCc1ccccc1NC(=O)C[At]_6.198	[H][At]_6.548
83766_O=C(CCN1CCN2Cc3[nH]c4ccccc4c3CC2C1)Nc1ccccc1[At]	O=[N+]([O-])[At]_5.759	[H][At]_5.795	F[At]_5.894	Cl[At]_6.009	CC[At]_6.198
83766_O=C(CCN1CCN2Cc3[nH]c4ccccc4c3CC2C1)N[At]	O=[N+]([O-])c1ccccc1[At]_5.759	[At]c1ccccc1_5.795	Fc1ccccc1[At]_5.894	Clc1ccccc1[At]_6.009	CCc1ccccc1[At]_6.198
83766_O=C(CCN1CCN2Cc3ccccc3CC2C1)Nc1ccccc1[At]	[H][At]_5.872	O=[N+]([O-])[At]_5.881	Cl[At]_6.169	CC[At]_6.280
83766_O=C([At])NCCN1CCC(Cc2ccccc2)CC1	[At]c1ccccc1_5.810	Cc1ccccc1[At]_5.970	Clc1ccccc1[At]_6.097	Brc1ccccc1[At]_6.180
83766_O=C(NCCN1CCC(Cc2ccccc2)CC1)c1ccccc1[At]	[H][At]_5.810	C[At]_5.970	Cl[At]_6.097	Br[At]_6.180
83766_[At]N1CCN2Cc3[nH]c4ccccc4c3CC2C1	O=C(CC[At])Nc1ccccc1_5.795	[H][At]_6.272	C[At]_6.548
146240_O=C1CC[C@@]2(O)[C@H]3Cc4ccc([At])c5c4[C@@]2(CCN3CC2CC2)[C@H]1O5	COC(=O)C(C)CO[At]_6.076	C=C(CO[At])C(=O)OC_8.824	O[At]_9.137
146240_O=C1CC[C@@]2(O)[C@H]3Cc4ccc(O[At])c5c4[C@@]2(CCN3CC2CC2)[C@H]1O5	COC(=O)C(C)C[At]_6.076	C=C(C[At])C(=O)OC_8.824	[H][At]_9.137
146240_O=C1CC[C@@]2(O)[C@H]3Cc4ccc(O)c5c4[C@@]2(CCN3C[At])[C@H]1O5	C=C[At]_8.051	[H][At]_8.854	[At]C1CC1_9.137
146240_O=C1CC[C@@]2(O)[C@H]3Cc4ccc(O)c5c4[C@@]2(CCN3[At])[C@H]1O5	C=CC[At]_8.051	C[At]_8.854	[At]CC1CC1_9.137
3253_COc1cc(N)c(Cl)cc1C(=O)OC[At]	CN(C)C[At]_6.222	CC1CN(C[At])CC(C)O1_6.523	[At]CN1CCCC1_6.699	CC1(C)CCCN(C[At])C1_6.824	CCN(CC)C[At]_7.114	CC1CC(C)CN(C[At])C1_7.922
3253_COc1cc(N)c(Cl)cc1C(=O)OCC[At]	CN(C)[At]_6.222	CC1CN([At])CC(C)O1_6.523	[At]N1CCCC1_6.699	CC1(C)CCCN([At])C1_6.824	CCN([At])CC_7.114	CC1CC(C)CN([At])C1_7.922
3253_COc1cc(N)c(Cl)cc1C(=O)O[At]	CN(C)CC[At]_6.222	[At][C@@H]1CN2CCC1CC2_6.347	[At]CCN1CCCC1_6.699	CCN(CC)CC[At]_7.114	[At][C@H]1CN2CCC1CC2_7.523
159406_NS(=O)(=O)c1ccc(-n2nc(C(F)(F)F)cc2[At])cc1CO	COc1ccccc1[At]_2.939	[At]c1ccccc1_2.965	Fc1cccc([At])c1_3.000	Clc1ccccc1[At]_3.291	CCc1ccc([At])cc1_3.301	Fc1ccc([At])cc1_3.301	Fc1ccccc1[At]_3.301	Clc1cccc([At])c1_3.333	Clc1ccc([At])cc1_3.474	Cc1cccc([At])c1_3.485	CCSc1ccc([At])cc1_3.523	Cc1ccc([At])cc1_3.556	Brc1ccc([At])cc1_3.638	CCOc1ccc([At])cc1_3.870	COc1ccc([At])cc1_4.201	CSc1ccc([At])cc1_4.224
159406_NS(=O)(=O)c1ccc(-n2nc(C(F)(F)F)cc2-c2ccccc2[At])cc1CO	CO[At]_2.939	[H][At]_2.965	Cl[At]_3.291	F[At]_3.301
159406_NS(=O)(=O)c1ccc(-n2nc(C(F)(F)F)cc2-c2ccc([At])cc2)cc1CO	[H][At]_2.965	CC[At]_3.301	F[At]_3.301	Cl[At]_3.474	CCS[At]_3.523	C[At]_3.556	Br[At]_3.638	CCO[At]_3.870	CO[At]_4.201	CS[At]_4.224
159406_NS(=O)(=O)c1ccc(-n2nc(C(F)(F)F)cc2-c2cccc([At])c2)cc1CO	[H][At]_2.965	F[At]_3.000	Cl[At]_3.333	C[At]_3.485
159406_Cc1ccc(-c2cc(C(F)(F)F)nn2-c2ccc(S(N)(=O)=O)c(C[At])c2)cc1	O[At]_3.556	CCC(=O)O[At]_4.461	CC(=O)N[At]_5.335
159406_CC(=O)NCc1cc(-n2nc(C(F)(F)F)cc2-c2ccc([At])cc2)ccc1S(N)(=O)=O	CO[At]_4.000	Cl[At]_4.000	C[At]_5.335
159406_Cc1ccc(-c2cc(C(F)(F)F)nn2-c2ccc(S(N)(=O)=O)c([At])c2)cc1	OC[At]_3.556	CCC(=O)OC[At]_4.461	[H][At]_4.971	CC(=O)NC[At]_5.335
159406_CC(=O)NCc1cc(-n2nc(C(F)(F)F)cc2[At])ccc1S(N)(=O)=O	COc1ccc([At])cc1_4.000	Clc1ccc([At])cc1_4.000	Cc1ccc([At])cc1_5.335
205575_FC(F)(F)c1cc(CO[At])cc(C(F)(F)F)c1	CC(N)(C[At])c1ccccc1_7.523	CC([At])C(N)c1ccccc1_7.588	N[C@H](C[At])c1ccccc1_7.886
205575_Cc1cc([At])cc(COC[C@@H](N)c2ccccc2)c1	CO[At]_6.870	C[At]_7.260	Br[At]_7.699	CC(C)(C)[At]_7.863
205575_FC(F)(F)c1cc(COC[C@@H]([At])c2ccccc2)cc(C(F)(F)F)c1	N[At]_7.886	NC(=O)CN[At]_8.097	CN([At])CC(N)=O_8.237
218969_CC[C@H](C)[C@@H]1NC(=O)[C@H](Cc2cn(OC)c3ccccc23)NC(=O)[C@@H]([At])NC(=O)[C@H]2CCCCN2CC1=O	COP(=O)(CCCCC[At])OC_6.071	O=C(O)CCCCC[At]_7.523	CC(O)C(=O)CCCCC[At]_8.398	O=C(CCCCC[At])NO_8.398	O=C(CCCCC[At])C1CO1_9.000	COC(=O)CCCCC[At]_9.097
218969_CC[C@H](C)[C@@H]1NC(=O)[C@H](Cc2cn(OC)c3ccccc23)NC(=O)[C@H](CCCCCC(=O)[At])NC(=O)[C@H]2CCCCN2CC1=O	CC(O)[At]_8.398	CC[At]_9.000	[At]C1CO1_9.000
218969_CC[C@H](C)[C@@H]1NC(=O)[C@H](Cc2cn(OC)c3ccccc23)NC(=O)[C@H](CC[At])NC(=O)[C@H]2CCCCN2CC1=O	C=C(CC)CCC[At]_5.824	COP(=O)(CCC[At])OC_6.071	CCCCCC[At]_6.523	CCC(CCC[At])SC(C)=O_6.959	O=C(O)CCC[At]_7.523	CC(O)C(=O)CCC[At]_8.398	O=C(CCC[At])NO_8.398	CCC(=O)CCC[At]_9.000	O=C(CCC[At])C1CO1_9.000	COC(=O)CCC[At]_9.097
218969_CC[C@H](C)[C@@H]1NC(=O)[C@H](Cc2cn(OC)c3ccccc23)NC(=O)[C@H](CCCC[At])NC(=O)[C@H]2CCCCN2CC1=O	C=C(CC)C[At]_5.824	COP(=O)(C[At])OC_6.071	CCCC[At]_6.523	CCC(C[At])SC(C)=O_6.959	O=C(O)C[At]_7.523	CC(O)C(=O)C[At]_8.398	O=C(C[At])NO_8.398	CCC(=O)C[At]_9.000	O=C(C[At])C1CO1_9.000	COC(=O)C[At]_9.097
218969_CC[C@H](C)[C@@H]1NC(=O)[C@H](Cc2cn(OC)c3ccccc23)NC(=O)[C@H](CCC[At])NC(=O)[C@H]2CCCCN2CC1=O	C=C(CC)CC[At]_5.824	COP(=O)(CC[At])OC_6.071	CCCCC[At]_6.523	CCC(CC[At])SC(C)=O_6.959	O=C(O)CC[At]_7.523	CC(O)C(=O)CC[At]_8.398	O=C(CC[At])NO_8.398	CCC(=O)CC[At]_9.000	O=C(CC[At])C1CO1_9.000	COC(=O)CC[At]_9.097
218969_CC[C@H](C)[C@@H]1NC(=O)[C@H](Cc2cn(OC)c3ccccc23)NC(=O)[C@H](C[At])NC(=O)[C@H]2CCCCN2CC1=O	C=C(CC)CCCC[At]_5.824	COP(=O)(CCCC[At])OC_6.071	CCCCCCC[At]_6.523	CCC(CCCC[At])SC(C)=O_6.959	O=C(O)CCCC[At]_7.523	CC(O)C(=O)CCCC[At]_8.398	O=C(CCCC[At])NO_8.398	CCC(=O)CCCC[At]_9.000	O=C(CCCC[At])C1CO1_9.000	COC(=O)CCCC[At]_9.097
218969_CC[C@H](C)[C@@H]1NC(=O)[C@H](Cc2cn(OC)c3ccccc23)NC(=O)[C@H](CCCCC[At])NC(=O)[C@H]2CCCCN2CC1=O	C=C([At])CC_5.824	COP(=O)([At])OC_6.071	CCC[At]_6.523	CCC([At])SC(C)=O_6.959	O=C(O)[At]_7.523	CC(O)C(=O)[At]_8.398	O=C([At])NO_8.398	CCC(=O)[At]_9.000	O=C([At])C1CO1_9.000	COC(=O)[At]_9.097
218969_CC[C@H](C)[C@@H]1NC(=O)[C@H](Cc2cn(OC)c3ccccc23)NC(=O)[C@H]([At])NC(=O)[C@H]2CCCCN2CC1=O	C=C(CC)CCCCC[At]_5.824	CCCCCCCC[At]_6.523	CCC(CCCCC[At])SC(C)=O_6.959	CCC(=O)CCCCC[At]_9.000
159307_CC(C)(C)NC(=O)[C@@H]1C[C@@H]2CCCC[C@@H]2CN1C[C@@H](O)CNC(=O)[C@@H]1N[C@@H](C([At])NC(=O)Cc2ccccc2)SC1(C)C	COC(=O)[At]_7.268	NC(=O)[At]_7.638	O=C([At])NCc1ccccc1_7.638
158030_CC(C)(C)OC(=O)N[C@@H](Cc1ccccc1)[C@@H](O)C[C@H]([At])Cc1ccccc1	O=C([At])N[C@H](CO)Cc1ccccc1_6.161	C[C@]1(NC(=O)[At])c2ccccc2C[C@H]1O_6.673	CC(C)[C@H](NC(=O)[At])C(=O)O_6.793	C[C@@H](NC(=O)[At])c1ccccc1_6.836	O=C([At])NC1Cc2ccccc2C1_6.886	O=C([At])N[C@@H]1CCCC[C@H]1O_6.914	O=C([At])NCc1ccccc1_6.943	O=C([At])N[C@H]1c2ccccc2OC[C@@H]1O_7.392	O=C([At])N[C@H](CO)c1ccccc1_7.413	O=C([At])N[C@H]1CCc2ccccc21_7.465	O=C([At])N[C@@H]1C=CC[C@H]1O_8.021	O=C([At])N[C@@H]1c2ccccc2CC[C@H]1O_9.155	O=C([At])N[C@@H]1c2ccccc2C[C@H]1O_9.602	O=C([At])N[C@@H]1c2ccccc2OC[C@H]1O_9.745	O=C([At])N[C@@H]1c2ccccc2[C@@H](O)[C@H]1O_10.000
158030_CC(C)(C)OC(=O)N[C@@H](Cc1ccccc1)[C@@H](O)C[C@@H](Cc1ccccc1)C(=O)N[At]	OC[C@@H]([At])Cc1ccccc1_6.161	C[C@@]1([At])c2ccccc2C[C@H]1O_6.673	CC(C)[C@@H]([At])C(=O)O_6.793	C[C@H]([At])c1ccccc1_6.836	[At]C1Cc2ccccc2C1_6.886	O[C@@H]1CCCC[C@H]1[At]_6.914	[At]Cc1ccccc1_6.943	COC(=O)[C@@H]1Cc2ccccc2[C@@H]1[At]_7.179	O[C@H]1COc2ccccc2[C@@H]1[At]_7.392	OC[C@@H]([At])c1ccccc1_7.413	[At][C@H]1CCc2ccccc21_7.465	O[C@@H]1CC=C[C@H]1[At]_8.021	O[C@@H]1CCc2ccccc2[C@H]1[At]_9.155	O[C@@H]1Cc2ccccc2[C@H]1[At]_9.602	O[C@@H]1COc2ccccc2[C@H]1[At]_9.745	O[C@@H]1c2ccccc2[C@@H]([At])[C@@H]1O_10.000
158030_CC(C)(C)OC(=O)N[C@@H](Cc1ccccc1)[C@@H](O)C[C@@H](C[At])C(=O)N[C@@H]1c2ccccc2C[C@H]1O	C=C[At]_7.561	O=C([At])c1ccccc1_8.266	Ic1ccc([At])cc1_9.143	[At]c1ccncc1_9.276	Nc1ccc([At])cc1_9.509	Cc1ccc([At])cc1_9.538	O=[N+]([O-])c1ccc([At])cc1_9.569	FC(F)(F)c1ccc([At])cc1_9.585	[At]Sc1ccccc1_9.602	[At]c1ccccc1_9.602	[At]C=Cc1ccccc1_9.638	CC(C)(C)c1ccc([At])cc1_9.770	Oc1ccc([At])cc1_9.796
158030_CC(C)(C)OC(=O)N[C@@H](Cc1ccccc1)[C@@H](O)C[C@H]([At])C(=O)N[C@@H]1c2ccccc2C[C@H]1O	[H][At]_5.532	O=C(C[At])c1ccccc1_8.266	Ic1ccc(C[At])cc1_9.143	[At]Cc1ccncc1_9.276	Nc1ccc(C[At])cc1_9.509	O=[N+]([O-])c1ccc(C[At])cc1_9.569	FC(F)(F)c1ccc(C[At])cc1_9.585	[At]CSc1ccccc1_9.602	[At]Cc1ccccc1_9.602	[At]C/C=C/c1ccccc1_9.638	CC(C)(C)c1ccc(C[At])cc1_9.770	Oc1ccc(C[At])cc1_9.796
158030_CC(C)(C)OC(=O)N[C@@H](Cc1ccccc1)[C@@H](O)C[C@@H](Cc1ccc([At])cc1)C(=O)N[C@@H]1c2ccccc2C[C@H]1O	I[At]_9.143	N[At]_9.509	C[At]_9.538	O=[N+]([O-])[At]_9.569	FC(F)(F)[At]_9.585	[H][At]_9.602	CC(C)(C)[At]_9.770	O[At]_9.796
158030_CC(C)(C)OC(=O)N[C@@H](Cc1ccccc1)[C@@H](O)C[C@@H]([At])C(=O)N[C@@H]1c2ccccc2C[C@H]1O	[H][At]_5.532	C=CC[At]_7.561	Cc1ccc(C[At])cc1_9.538
61511_[At]C1CCN(CCOC(c2ccccc2)c2ccccc2)CC1	[At]NCCCc1ccccc1_6.409	Fc1ccc(CCN[At])cc1_6.495	CN([At])CCCc1ccccc1_6.678
61511_[At]C1CCCN(CCOC(c2ccccc2)c2ccccc2)C1	CN(C[At])CCc1ccc(F)cc1_5.900	Fc1ccc(CCNC[At])cc1_6.439	[At]CNCCCc1ccccc1_6.979
61511_[At]CC1CCCN(CCOC(c2ccccc2)c2ccccc2)C1	CN([At])CCc1ccc(F)cc1_5.900	Fc1ccc(CCN[At])cc1_6.439	[At]NCCCc1ccccc1_6.979
201352_[At]C1CCN(CCOC(c2ccccc2)c2ccccc2)CC1	Fc1ccc(CCN[At])cc1_6.328	[At]NCCCc1ccccc1_6.409	CN([At])CCCc1ccccc1_6.509
201352_[At]C1CCCN(CCOC(c2ccccc2)c2ccccc2)C1	CN(C[At])CCc1ccc(F)cc1_5.672	Fc1ccc(CCNC[At])cc1_5.738	[At]CNCCCc1ccccc1_6.114
201352_[At]CC1CCCN(CCOC(c2ccccc2)c2ccccc2)C1	CN([At])CCc1ccc(F)cc1_5.672	Fc1ccc(CCN[At])cc1_5.738	[At]NCCCc1ccccc1_6.114
140880_[At]C1CCN(CCOC(c2ccccc2)c2ccccc2)CC1	[At]NCCCc1ccccc1_6.638	CN([At])CCCc1ccccc1_6.745	Fc1ccc(CCN[At])cc1_6.770
140880_[At]C1CCCN(CCOC(c2ccccc2)c2ccccc2)C1	CN(C[At])CCc1ccc(F)cc1_6.456	Fc1ccc(CCNC[At])cc1_6.721	[At]CNCCCc1ccccc1_7.319
140880_[At]CC1CCCN(CCOC(c2ccccc2)c2ccccc2)C1	CN([At])CCc1ccc(F)cc1_6.456	Fc1ccc(CCN[At])cc1_6.721	[At]NCCCc1ccccc1_7.319
61503_OC1(c2ccc(Cl)cc2)c2cccc([At])c2C2=NCCN21	F[At]_7.041	[H][At]_7.367	CO[At]_7.377
61503_OC1([At])c2ccccc2C2=NCCCN21	Oc1ccc([At])cc1_7.229	COc1ccc([At])cc1_7.517	Clc1ccc([At])cc1_8.432
61503_OC1(c2ccc([At])cc2)c2ccccc2C2=NCCCN21	O[At]_7.229	CO[At]_7.517	Cl[At]_8.432
218827_CN(C)CCCN1C(=O)CSC1[At]	Brc1cccc([At])c1_4.222	Nc1ccc([At])cc1_4.398	COc1cccc([At])c1_4.602	Fc1ccc([At])cc1_4.620	Clc1ccc([At])cc1_4.678	[At]c1ccccc1_4.699	Cc1cccc([At])c1_5.301	Fc1cccc([At])c1_5.509	Brc1ccc([At])cc1_5.638	Clc1cccc([At])c1_5.658	Cc1ccc([At])cc1_5.921
218827_CN(C)CCCN1C(=O)CSC1c1cccc([At])c1	Br[At]_4.222	CO[At]_4.602	[H][At]_4.699	C[At]_5.301	F[At]_5.509	Cl[At]_5.658
218827_CN(C)CCCN1C(=O)CSC1c1ccc([At])cc1	N[At]_4.398	F[At]_4.620	Cl[At]_4.678	[H][At]_4.699	Br[At]_5.638	C[At]_5.921	CC(C)[At]_6.000
145206_O=C1CC[C@@]2(O)[C@H]3Cc4ccc(O)c5c4[C@@]2(CCN3C[At])[C@H]1O5	[H][At]_6.201	C=C[At]_7.301	[At]C1CC1_8.022
145206_O=C1CC[C@@]2(O)[C@H]3Cc4ccc(O)c5c4[C@@]2(CCN3[At])[C@H]1O5	C[At]_6.201	C=CC[At]_7.301	[At]CC1CC1_8.022
106035_N[C@@](C[At])(C(=O)O)C1C[C@@H]1C(=O)O	Nc1cccc(C[At])c1_5.509	Oc1cccc(C[At])c1_6.000	Clc1cccc(C[At])c1_6.745	Fc1ccc(C[At])cc1_6.745
106035_N[C@@](CC[At])(C(=O)O)C1C[C@@H]1C(=O)O	Nc1cccc([At])c1_5.509	Oc1cccc([At])c1_6.000	COc1cccc([At])c1_6.367	Clc1cccc([At])c1_6.745	Fc1ccc([At])cc1_6.745
106035_N[C@@](CCc1cccc([At])c1)(C(=O)O)C1C[C@@H]1C(=O)O	N[At]_5.509	O[At]_6.000	CO[At]_6.367	FC(F)(F)[At]_6.658	CS(=O)(=O)[At]_6.721	Cl[At]_6.745
106376_N[C@@](C[At])(C(=O)O)C1C[C@@H]1C(=O)O	Oc1cccc(C[At])c1_6.585	Fc1ccc(C[At])cc1_6.678	Nc1cccc(C[At])c1_6.699	Clc1cccc(C[At])c1_6.745
106376_N[C@@](CC[At])(C(=O)O)C1C[C@@H]1C(=O)O	Oc1cccc([At])c1_6.585	Fc1ccc([At])cc1_6.678	Nc1cccc([At])c1_6.699	Clc1cccc([At])c1_6.745	COc1cccc([At])c1_6.796
106376_N[C@@](CCc1cccc([At])c1)(C(=O)O)C1C[C@@H]1C(=O)O	FC(F)(F)[At]_6.377	O[At]_6.585	N[At]_6.699	CS(=O)(=O)[At]_6.745	Cl[At]_6.745	CO[At]_6.796
162100_O=I(=O)c1cccc([At])c1	[H][At]_2.577	O=[N+]([O-])[At]_2.943	O=C(O)[At]_3.051
162100_O=I(=O)c1ccc([At])cc1	[H][At]_2.577	C[At]_2.821	O=I(=O)[At]_2.851	O=C(O)[At]_3.699	O=[N+]([O-])[At]_3.886
123279_Nc1[nH]nc2c3ccccc3nc-2c1[At]	Fc1ccccc1[At]_3.200	Clc1ccccc1[At]_3.500	CN(C)c1ccc([At])cc1_4.100	Cc1ccc([At])cc1_4.500
123279_CC(C)c1ccc(-c2c(N)nnc3c4ccccc4n([At])c23)cc1	CN(C)CC[At]_3.000	CC[At]_4.000	C[At]_4.851
123279_CC(C)c1ccc(-c2c(N)nnc3c4ccccc4n(C[At])c23)cc1	CN(C)C[At]_3.000	C[At]_4.000	[H][At]_4.851
123279_Cn1c2ccccc2c2nnc(N)c([At])c21	Brc1cccc([At])c1_4.200	[At]c1ccccc1_4.550	CC(C)c1ccc([At])cc1_4.851
58686_CCN1CCN(C)CC(NC(=O)c2cc(Br)c([At])nc2OC)C1	CN(C)[At]_7.125	CCN[At]_7.319	CN[At]_7.638
58686_CCN1CCN(C)CC(NC(=O)c2cc(Cl)c([At])nc2OC)C1	N[At]_6.413	CCN[At]_7.119	CN[At]_7.367
58686_CCN1CCN(C)CC(NC(=O)c2cc(Cl)c(N[At])nc2OC)C1	[H][At]_6.413	CC[At]_7.119	C[At]_7.367
177425_COc1cc2nccc(O[At])c2cc1OC	COc1cccc(OC)c1[At]_4.159	CCOc1cccc([At])c1_4.889	Brc1cccc([At])c1_5.076	CCc1cccc([At])c1_5.076	Cc1cccc([At])c1_5.161	COc1cc([At])cc(OC)c1_5.260	COc1cccc([At])c1OC_5.357	COc1ccc([At])cc1_5.721	Nc1cccc([At])c1_5.770	Fc1cccc([At])c1_5.824	[At]c1ccccc1_6.119	O=[N+]([O-])c1cccc([At])c1_6.155	COc1ccccc1[At]_6.222	Oc1cccc([At])c1_6.252	COc1cccc([At])c1_6.357	COc1ccc([At])cc1OC_6.886
177425_COc1cc2nccc([At])c2cc1OC	Brc1cccc(N[At])c1_4.668	Brc1cccc(O[At])c1_5.076	CCc1cccc(O[At])c1_5.076	Cc1cccc(O[At])c1_5.161	COc1ccc(O[At])cc1_5.721	Nc1cccc(O[At])c1_5.770	Fc1cccc(O[At])c1_5.824	[At]Oc1ccccc1_6.119	COc1ccccc1O[At]_6.222	Oc1cccc(O[At])c1_6.252	COc1cccc(O[At])c1_6.357
177425_COc1cc2nccc(Oc3cccc([At])c3)c2cc1OC	CCO[At]_4.889	Br[At]_5.076	CC[At]_5.076	C[At]_5.161	N[At]_5.770	F[At]_5.824	[H][At]_6.119	O=[N+]([O-])[At]_6.155	O[At]_6.252	CO[At]_6.357
177425_COc1cc2nccc(Oc3cccc(O[At])c3)c2cc1OC	CC[At]_4.889	[H][At]_6.252	C[At]_6.357
159275_CC(C)(C)c1cc([At])cc(C(C)(C)C)c1O	CSC1=NC(=O)C(=C[At])S1_4.201	O=C1N=C(NO)SC1=C[At]_4.284	O=C1NC(=O)C(=C[At])S1_4.377	O=C1NC(=S)SC1=C[At]_4.620	CONC1=NC(=O)C(=C[At])O1_5.137	CSC1=NC(=O)C(=C[At])O1_5.796	O=C1NC(=S)NC1=C[At]_5.886	O=C1NC(=O)C(=C[At])O1_7.022
159275_CC(C)(C)c1cc(/C=C2\OC(NOC[At])=NC2=O)cc(C(C)(C)C)c1O	[H][At]_5.137	C=C[At]_5.398	C[At]_5.456
159275_CC(C)(C)c1cc(/C=C2\OC(NO[At])=NC2=O)cc(C(C)(C)C)c1O	C[At]_5.137	C=CC[At]_5.398	CC[At]_5.456
202612_Cn1c(=O)c(-c2c(Cl)cccc2Cl)cc2cnc(N[At])nc21	O=P(O)(O)c1ccc([At])cc1P(=O)(O)O_5.886	O=P(O)(O)CP(=O)(O)c1cccc([At])c1_7.114	[At]c1ccccc1_7.796	O=P(O)(O)CP(=O)(O)c1ccc([At])cc1_8.699
202612_Cn1c(=O)c(-c2c(Cl)cccc2Cl)cc2cnc(Nc3ccc([At])cc3)nc21	O=P(O)(O)CP(=O)(O)C[At]_6.125	[H][At]_7.796	O=P(O)(O)CP(=O)(O)[At]_8.699
124228_CCn1c2ccccc2c2nnc(N)c([At])c21	[At]c1ccccc1_4.143	CC(C)c1ccc([At])cc1_4.801	Cc1ccc([At])cc1_4.959
124228_CCn1c2ccccc2c2nnc(N)c(-c3ccc([At])cc3)c21	[H][At]_4.143	CC(C)[At]_4.801	C[At]_4.959
124228_Cn1c2ccccc2c2nnc(N)c([At])c21	CC(C)c1ccc([At])cc1_3.500	Brc1cccc([At])c1_4.000	Fc1ccccc1[At]_4.381
52841_Nc1nc(N)c2cc3c(nc2n1)CCN([At])C3	[At]Cc1ccccc1_4.796	Clc1ccc(C[At])cc1Cl_5.301	Clc1ccc(C[At])c(Cl)c1_5.398
52841_Nc1nc(N)c2cc3c(nc2n1)CCN(C[At])C3	[At]c1ccccc1_4.796	COc1cc([At])cc(OC)c1_4.854	Clc1ccc([At])cc1Cl_5.301	Clc1ccc([At])c(Cl)c1_5.398
49578_CCCCCN(CCCCC)C(=O)[C@@H](CCC(=O)O)NC(=O)[At]	[At]c1cccc2ccccc12_6.495	[At]c1c[nH]c2ccccc12_6.585	[At]c1ccc2ccccc2n1_7.201	[At]c1ccc2ccccc2c1_7.921	[At]c1cnc2ccccc2c1_8.292
49577_CCCCCN(CCCCC)C(=O)[C@@H](CCC(=O)O)NC(=O)[At]	[At]c1c[nH]c2ccccc12_4.495	[At]c1cccc2ccccc12_4.959	[At]c1ccc2ccccc2c1_5.377	[At]c1ccc2ccccc2n1_5.377	[At]c1cnc2ccccc2c1_5.456
124495_O=C1NCc2cc([At])ccc2N1c1c(Cl)cccc1Cl	[H][At]_4.928	O=C(N[At])c1ccccc1_5.071	Cc1ccc(S(=O)(=O)N[At])cc1_5.745	O=S(=O)(N[At])c1cc(Cl)ccc1O_6.244	Fc1ccc(S[At])c(F)c1_6.328	Fc1ccc(N[At])c(F)c1_6.420	O=S(=O)(N[At])c1ccccc1Cl_6.745	[At]NCc1ccccc1_6.824	O=S(=O)(N[At])c1cc(Cl)ccc1Cl_7.000	O=S(=O)(N[At])c1ccccc1_7.276	O=S(=O)(N[At])c1ccc(F)c(Cl)c1_7.469
124495_O=C1NCc2cc(NS(=O)(=O)[At])ccc2N1c1c(Cl)cccc1Cl	Cc1ccc([At])cc1_5.745	Oc1ccc(Cl)cc1[At]_6.244	Clc1ccccc1[At]_6.745	Clc1ccc(Cl)c([At])c1_7.000	[At]c1ccccc1_7.276	Fc1ccc([At])cc1Cl_7.469
144000_O=S(=O)(NC[C@H]1CC[C@H](CNC2=NC3CCc4cc([At])ccc4C3C2)CC1)c1ccccc1	CO[At]_7.244	Cl[At]_7.268	[H][At]_7.409	O[At]_9.000
144000_O=C(NC1=NC2CCc3cc([At])ccc3C2C1)[C@H]1CC[C@H](CNS(=O)(=O)c2ccccc2)CC1	Cl[At]_6.955	CO[At]_7.041	[H][At]_7.222	O[At]_8.046
47599_O=C(N[C@@H](Cc1ccccc1)C(=O)N[At])OCc1ccccc1	O=C1N[C@H](Sc2ccccc2)[C@@H]1[At]_4.401	O=C1N[C@@H](OCc2ccccc2)[C@@H]1[At]_4.487	O=C(O[C@@H]1NC(=O)[C@H]1[At])c1ccccc1_4.561	O=C1NC[C@H]1[At]_4.866	CC(C)(C)O[C@@H]1NC(=O)[C@@H]1[At]_4.943	O=C1N[C@@H](Oc2ccccc2)[C@@H]1[At]_4.963	O=C1N[C@@H](Sc2ccccc2)[C@@H]1[At]_4.979	O=C1N[C@@H](S(=O)(=O)c2ccccc2)[C@@H]1[At]_5.131	CCCCO[C@@H]1NC(=O)[C@@H]1[At]_5.154	CC(C)CO[C@@H]1NC(=O)[C@@H]1[At]_5.190	O=C1NC[C@@H]1[At]_5.569	CC(=O)O[C@@H]1NC(=O)[C@@H]1[At]_6.328	O=C1N[C@H](Oc2ccccc2)[C@@H]1[At]_6.367
47599_O=C(N[C@@H](Cc1ccccc1)C(=O)N[C@@H]1C(=O)N[C@@H]1[At])OCc1ccccc1	[At]OCc1ccccc1_4.487	O=C(O[At])c1ccccc1_4.561	[At]Oc1ccccc1_4.963	[At]Sc1ccccc1_4.979	O=S(=O)([At])c1ccccc1_5.131	[H][At]_5.569
47599_O=C([At])O[C@@H]1NC(=O)[C@H]1NC(=O)[C@H](Cc1ccccc1)NC(=O)OCc1ccccc1	[At]c1ccccc1_4.561	[At]CCc1ccccc1_5.013	C[At]_6.328
47599_O=C(N[C@@H](Cc1ccccc1)C(=O)N[C@@H]1C(=O)N[C@H]1[At])OCc1ccccc1	[At]Sc1ccccc1_4.401	CC(C)(C)O[At]_4.943	O=C(CCc1ccccc1)O[At]_5.013	CCCCO[At]_5.154	CC(C)CO[At]_5.190	[H][At]_5.569	CC(=O)O[At]_6.328	[At]Oc1ccccc1_6.367
47599_O=C(N[C@@H](Cc1ccccc1)C(=O)N[C@@H]1C(=O)N[C@H]1O[At])OCc1ccccc1	[At]Cc1ccccc1_4.487	CC(C)(C)[At]_4.943	[At]c1ccccc1_4.963	CCCC[At]_5.154	CC(C)C[At]_5.190
47599_O=C(N[C@@H](Cc1ccccc1)C(=O)N[C@@H]1C(=O)N[C@H]1OC[At])OCc1ccccc1	[At]c1ccccc1_4.487	CCC[At]_5.154	CC(C)[At]_5.190
47599_O=C(N[C@H]([At])Cc1ccccc1)OCc1ccccc1	O=C([At])N[C@@H]1CNC1=O_4.866	O=C([At])N[C@H]1CNC1=O_5.569	CC(=O)O[C@@H]1NC(=O)[C@H]1NC(=O)[At]_6.328
48362_O=C(N[C@@H](Cc1ccccc1)C(=O)N[At])OCc1ccccc1	O=C1NC[C@H]1[At]_4.427	O=C1N[C@@H](OCc2ccccc2)[C@@H]1[At]_5.402	CC(C)(C)O[C@@H]1NC(=O)[C@@H]1[At]_6.108	O=C(O[C@@H]1NC(=O)[C@H]1[At])c1ccccc1_6.780	CCCCO[C@@H]1NC(=O)[C@@H]1[At]_6.788	CC(C)CO[C@@H]1NC(=O)[C@@H]1[At]_7.041	CC(=O)O[C@@H]1NC(=O)[C@@H]1[At]_7.377	O=C1N[C@@H](Oc2ccccc2)[C@@H]1[At]_7.770	O=C1N[C@H](Sc2ccccc2)[C@@H]1[At]_7.824	O=C1N[C@H](Oc2ccccc2)[C@@H]1[At]_8.585	O=C1N[C@@H](S(=O)(=O)c2ccccc2)[C@@H]1[At]_10.000	O=C1N[C@@H](Sc2ccccc2)[C@@H]1[At]_10.000
48362_O=C(N[C@@H](Cc1ccccc1)C(=O)N[C@@H]1C(=O)N[C@@H]1[At])OCc1ccccc1	[At]OCc1ccccc1_5.402	O=C(O[At])c1ccccc1_6.780	[At]Oc1ccccc1_7.770	O=S(=O)([At])c1ccccc1_10.000	[At]Sc1ccccc1_10.000
48362_O=C([At])O[C@@H]1NC(=O)[C@H]1NC(=O)[C@H](Cc1ccccc1)NC(=O)OCc1ccccc1	[At]c1ccccc1_6.780	[At]CCc1ccccc1_7.328	C[At]_7.377
48362_O=C(N[C@@H](Cc1ccccc1)C(=O)N[C@@H]1C(=O)N[C@H]1[At])OCc1ccccc1	CC(C)(C)O[At]_6.108	CCCCO[At]_6.788	CC(C)CO[At]_7.041	O=C(CCc1ccccc1)O[At]_7.328	CC(=O)O[At]_7.377	[At]Sc1ccccc1_7.824	[At]Oc1ccccc1_8.585
48362_O=C(N[C@@H](Cc1ccccc1)C(=O)N[C@@H]1C(=O)N[C@H]1O[At])OCc1ccccc1	[At]Cc1ccccc1_5.402	CC(C)(C)[At]_6.108	CCCC[At]_6.788	CC(C)C[At]_7.041	[At]c1ccccc1_7.770
48362_O=C(N[C@@H](Cc1ccccc1)C(=O)N[C@@H]1C(=O)N[C@H]1OC[At])OCc1ccccc1	[At]c1ccccc1_5.402	CCC[At]_6.788	CC(C)[At]_7.041
45544_O=C(N[C@@H](Cc1ccccc1)C(=O)N[At])OCc1ccccc1	CC(C)(C)O[C@@H]1NC(=O)[C@@H]1[At]_5.602	O=C1N[C@@H](OCc2ccccc2)[C@@H]1[At]_5.602	CC(C)CO[C@@H]1NC(=O)[C@@H]1[At]_5.638	CC(=O)O[C@@H]1NC(=O)[C@@H]1[At]_7.000	CCCCO[C@@H]1NC(=O)[C@@H]1[At]_7.000	O=C(O[C@@H]1NC(=O)[C@H]1[At])c1ccccc1_7.000	O=C1N[C@@H](Oc2ccccc2)[C@@H]1[At]_7.000	O=C1N[C@H](Sc2ccccc2)[C@@H]1[At]_7.143	O=C1N[C@H](Oc2ccccc2)[C@@H]1[At]_7.796	O=C1N[C@@H](Sc2ccccc2)[C@@H]1[At]_8.076	O=C1N[C@@H](S(=O)(=O)c2ccccc2)[C@@H]1[At]_8.187
45544_O=C(N[C@@H](Cc1ccccc1)C(=O)N[C@@H]1C(=O)N[C@@H]1[At])OCc1ccccc1	[At]OCc1ccccc1_5.602	O=C(O[At])c1ccccc1_7.000	[At]Oc1ccccc1_7.000	[At]Sc1ccccc1_8.076	O=S(=O)([At])c1ccccc1_8.187
45544_O=C([At])O[C@@H]1NC(=O)[C@H]1NC(=O)[C@H](Cc1ccccc1)NC(=O)OCc1ccccc1	C[At]_7.000	[At]c1ccccc1_7.000	[At]CCc1ccccc1_7.420
45544_O=C(N[C@@H](Cc1ccccc1)C(=O)N[C@@H]1C(=O)N[C@H]1[At])OCc1ccccc1	CC(C)(C)O[At]_5.602	CC(C)CO[At]_5.638	CC(=O)O[At]_7.000	CCCCO[At]_7.000	[At]Sc1ccccc1_7.143	O=C(CCc1ccccc1)O[At]_7.420	[At]Oc1ccccc1_7.796
45544_O=C(N[C@@H](Cc1ccccc1)C(=O)N[C@@H]1C(=O)N[C@H]1O[At])OCc1ccccc1	CC(C)(C)[At]_5.602	[At]Cc1ccccc1_5.602	CC(C)C[At]_5.638	CCCC[At]_7.000	[At]c1ccccc1_7.000
45544_O=C(N[C@@H](Cc1ccccc1)C(=O)N[C@@H]1C(=O)N[C@H]1OC[At])OCc1ccccc1	[At]c1ccccc1_5.602	CC(C)[At]_5.638	CCC[At]_7.000
48668_O=C(N[C@@H](Cc1ccccc1)C(=O)N[At])OCc1ccccc1	O=C1N[C@H](Sc2ccccc2)[C@@H]1[At]_5.602	CCCCO[C@@H]1NC(=O)[C@@H]1[At]_6.450	O=C1N[C@@H](Oc2ccccc2)[C@@H]1[At]_6.481	O=C1N[C@@H](Sc2ccccc2)[C@@H]1[At]_6.481	CC(=O)O[C@@H]1NC(=O)[C@@H]1[At]_6.684	O=C1N[C@@H](S(=O)(=O)c2ccccc2)[C@@H]1[At]_7.319	O=C(O[C@@H]1NC(=O)[C@H]1[At])c1ccccc1_7.699
48668_O=C(N[C@@H](Cc1ccccc1)C(=O)N[C@@H]1C(=O)N[C@@H]1[At])OCc1ccccc1	[At]Oc1ccccc1_6.481	[At]Sc1ccccc1_6.481	O=S(=O)([At])c1ccccc1_7.319	O=C(O[At])c1ccccc1_7.699
48668_O=C([At])O[C@@H]1NC(=O)[C@H]1NC(=O)[C@H](Cc1ccccc1)NC(=O)OCc1ccccc1	C[At]_6.684	[At]CCc1ccccc1_7.387	[At]c1ccccc1_7.699
48668_O=C(N[C@@H](Cc1ccccc1)C(=O)N[C@@H]1C(=O)N[C@H]1[At])OCc1ccccc1	[At]Sc1ccccc1_5.602	CCCCO[At]_6.450	CC(=O)O[At]_6.684	O=C(CCc1ccccc1)O[At]_7.387
49576_CCCCCN(CCCCC)C(=O)[C@@H](CCC(=O)O)NC(=O)[At]	Clc1ccc([At])cc1Cl_7.180	[At]c1ccc2ncccc2c1_7.509	[At]c1cc2ccccc2[nH]1_7.721
49575_CCCCCN(CCCCC)C(=O)[C@@H](CCC(=O)O)NC(=O)[At]	Clc1ccc([At])cc1Cl_4.907	[At]c1ccc2ncccc2c1_4.959	[At]c1cc2ccccc2[nH]1_5.886
756_Fc1ccc(C2CC([At])c3cc(F)ccc32)cc1	OCCN1CCN([At])CC1_5.325	CN1CCN([At])CC1_5.628	OCCCCN1CCN([At])CC1_5.968
756_Fc1ccc(C2CC(N3CCN([At])CC3)c3cc(F)ccc32)cc1	OCC[At]_5.325	C[At]_5.628	OCCCC[At]_5.968	[At]C/C=C/c1ccccc1_6.597
756_Fc1ccc(C2CC(N3CCN(C[At])CC3)c3cc(F)ccc32)cc1	OC[At]_5.325	[H][At]_5.628	OCCC[At]_5.968	[At]C=Cc1ccccc1_6.597
144836_Clc1ccc(C2CC(N3CCN([At])CC3)c3ccccc32)cc1Cl	C[At]_7.547	OCC[At]_8.043	OCCC[At]_8.845
144836_Clc1ccc(C2CC([At])c3ccccc32)cc1Cl	CN1CCN([At])CC1_7.547	OCCN1CCN([At])CC1_8.043	OCCCN1CCN([At])CC1_8.845
144836_Clc1ccc(C2CC(N3CCN(C[At])CC3)c3ccccc32)cc1Cl	[H][At]_7.547	OC[At]_8.043	OCC[At]_8.845
755_Clc1ccc(C2CC(N3CCN([At])CC3)c3ccccc32)cc1Cl	C[At]_6.176	OCC[At]_6.450	OCCC[At]_6.639
755_Clc1ccc(C2CC([At])c3ccccc32)cc1Cl	CN1CCN([At])CC1_6.176	OCCN1CCN([At])CC1_6.450	OCCCN1CCN([At])CC1_6.639
755_Clc1ccc(C2CC(N3CCN(C[At])CC3)c3ccccc32)cc1Cl	[H][At]_6.176	OC[At]_6.450	OCC[At]_6.639
34801_O=C(O)CN1C[C@@H]([At])SC[C@H](N[C@@H](CCc2ccccc2)C(=O)O)C1=O	[At]c1ccsc1_7.061	[At]c1cccs1_7.189	[At]c1ccccc1_7.450
34801_O=C(O)CN1C[C@H]([At])SC[C@H](N[C@@H](CCc2ccccc2)C(=O)O)C1=O	[At]c1ccsc1_8.387	[At]c1ccccc1_8.432	[At]c1cccs1_8.444
36928_CCCCc1nc2ccc([At])cc2c(=O)n1Cc1ccc(-c2ccccc2-c2nn[nH]n2)cc1	O=S(=O)(N[At])C(F)(F)F_6.921	Cl[At]_7.538	O=[N+]([O-])[At]_7.553	F[At]_7.585	CC(=O)N[At]_8.046	[At]NCc1ccccc1_8.097	CS[At]_8.155	CC(C)COC(=O)N[At]_8.194	[H][At]_8.222	CC(C)[At]_8.301	CN(C)[At]_8.301	CO[At]_8.301	O=C(N[At])OCc1ccccc1_8.367	CC[At]_8.398	C[At]_8.398	CC(C)COC(=O)N(C)[At]_8.469	CS(=O)(=O)[At]_8.523	CCCCC(=O)N[At]_8.699	CN[At]_8.699	N[At]_8.886	CC(C)NC(=O)O[At]_9.000	C[S+]([O-])[At]_9.000	CN([At])C(=O)OCc1ccccc1_9.081	CC(C)NC(=O)N[At]_9.125
36928_CCCCc1nc2ccc(N[At])cc2c(=O)n1Cc1ccc(-c2ccccc2-c2nn[nH]n2)cc1	[At]Cc1ccccc1_8.097	C[At]_8.699	[H][At]_8.886
36928_O=C(O)c1ccccc1-c1ccc(-c2nc3ccc([At])cc3c(=O)n2Cc2ccc(-c3ccccc3-c3nn[nH]n3)cc2)cc1	O=[N+]([O-])[At]_6.027	C[At]_7.036	CC(=O)N[At]_7.301	N[At]_7.481	[H][At]_7.699
36926_CCCCc1nc2ccc([At])cc2c(=O)n1Cc1ccc(-c2ccccc2-c2nn[nH]n2)cc1	Clc1ccc([At])cc1_7.523	I[At]_7.921	CCCCC(=O)N[At]_8.051	CS(=O)(=O)[At]_8.119	[At]c1ccccn1_8.301	CC(C)[At]_8.398	CC(C)COC(=O)N(C)[At]_8.796	CC(C)COC(=O)N[At]_8.796	C[At]_8.959	[At]NCc1ccccc1_8.959	C[S+]([O-])[At]_9.046	CC(C)N(C)C(=O)N(C)[At]_9.237	CC(C)NC(=O)N[At]_9.301	CC(C)N(C)C(=O)N[At]_10.000
90526_Nc1ncnc2c1c(-c1cccc(O)c1)cn2C1CCN([At])CC1	NC(=O)C[At]_6.097	OCC[At]_6.222	CN(C)C(=O)C[At]_6.301	COC(=O)C[At]_6.398
90526_Nc1ncnc2c1c(-c1cccc(O)c1)cn2[At]	NC(=O)CN1CCC([At])CC1_6.097	[At]C1CCNC1_6.097	COC(=O)CN1CCC([At])C1_6.155	OCCN1CCC([At])CC1_6.222	COC(=O)CN1CCC([At])CC1_6.398	NC(=O)CN1CCC([At])C1_6.398
90526_Nc1ncnc2c1c(-c1cccc(O)c1)cn2C1CCN(C[At])CC1	NC(=O)[At]_6.097	OC[At]_6.222	CN(C)C(=O)[At]_6.301	COC(=O)[At]_6.398
90526_COc1cccc(-c2cn(C3CCN(C[At])CC3)c3ncnc(N)c23)c1	COC(=O)[At]_5.553	OC[At]_5.854	NC(=O)[At]_6.155	CN(C[At])CCO_6.222
90526_COc1cccc(-c2cn(C3CCN([At])CC3)c3ncnc(N)c23)c1	COC(=O)C[At]_5.553	OCC[At]_5.854	NC(=O)C[At]_6.155	CN(CCO)CC[At]_6.222
90526_COc1cccc(-c2cn([At])c3ncnc(N)c23)c1	CC(C)(C)OC(=O)N1CCC([At])C1_5.357	COC(=O)CN1CCC([At])CC1_5.553	OCCN1CCC([At])CC1_5.854	NC(=O)CN1CCC([At])CC1_6.155
90526_CC(C)(C)OC(=O)N1CCC(n2cc([At])c3c(N)ncnc32)C1	COc1cccc([At])c1_5.357	Oc1cccc([At])c1_5.509	COc1ccc([At])cc1_6.398	Oc1ccc([At])cc1_6.398
90526_Nc1ncnc2c1c(-c1cccc(O)c1)cn2C1CCN([At])C1	[H][At]_6.097	COC(=O)C[At]_6.155	NC(=O)C[At]_6.398
87851_O=S(=O)(Nc1ccc(C[At])cc1)c1ccccc1	CC([At])C(=O)NO_4.770	O=C(CC[At])NO_6.000	O=C([At])NO_6.000	O=C(C[At])NO_7.000
87851_O=S(=O)(Nc1ccc([At])cc1)c1ccccc1	CC(C[At])C(=O)NO_4.770	CC(=C[At])C(=O)NO_5.699	O=C(CCC[At])NO_6.000	O=C(C[At])NO_6.000	O=C([At])NO_6.046	O=C(C=C[At])NO_6.699	O=C(CC[At])NO_7.000
87851_O=C(/C=C/c1ccc(NS(=O)(=O)c2ccc([At])cc2)cc1)NO	NS(=O)(=O)[At]_6.097	O=[N+]([O-])[At]_6.155	FC(F)(F)O[At]_6.222	C[At]_6.523	[H][At]_6.699	CC(C)(C)[At]_7.000	Cl[At]_7.125	CO[At]_7.222
87851_O=C(/C=C/c1ccc(NS(=O)(=O)[At])cc1)NO	NS(=O)(=O)c1ccc([At])cc1_6.097	O=[N+]([O-])c1ccc([At])cc1_6.155	Cc1ccc([At])cc1_6.523	Clc1ccc([At])c(Cl)c1_6.523	[At]c1ccccc1_6.699	CC(C)(C)c1ccc([At])cc1_7.000	Cc1cccc([At])c1_7.000	Clc1ccc([At])cc1Cl_7.000	FC(F)(F)c1cccc([At])c1_7.000	COc1ccc([At])cc1OC_7.046	Clc1ccc([At])cc1_7.125	COc1ccc([At])cc1_7.222
87851_O=C(/C=C/c1ccc(NS(=O)(=O)c2cccc([At])c2)cc1)NO	[H][At]_6.699	C[At]_7.000	FC(F)(F)[At]_7.000
100228_N#Cc1cnc2cc([At])ccc2c1Nc1ccc(Oc2ccccc2)cc1	[H][At]_6.167	CO[At]_6.903	[At]OCCCN1CCOCC1_7.167
100228_COc1cc2c(Nc3ccc(Oc4ccccc4)cc3)c(C#N)cnc2cc1O[At]	C[At]_7.523	[At]CCN1CCOCC1_7.602	[At]CCCN1CCOCC1_8.155
100228_COc1cc2c(Nc3ccc(Oc4ccccc4)cc3)c(C#N)cnc2cc1[At]	[H][At]_7.456	CO[At]_7.523	[At]OCCN1CCOCC1_7.602	[At]OCCCN1CCOCC1_8.155
100228_COc1cc2c(Nc3ccc(Oc4ccccc4)cc3)c(C#N)cnc2cc1OC[At]	[H][At]_7.523	[At]CN1CCOCC1_7.602	[At]CCN1CCOCC1_8.155
28797_CC(C)c1cccc(C(C)C)c1OC(=O)NS(=O)(=O)N[At]	[At]c1nc2ccccc2[nH]1_4.284	[At]c1ccccc1_4.419	CC(C)c1cccc(C(C)C)c1[At]_4.588	CCCCCC[At]_4.678	[At]C(c1ccccc1)c1ccccc1_4.975
28797_CC(C)c1cccc(C(C)C)c1OC(=O)NS(=O)(=O)O[At]	CCCCCC[At]_4.398	Fc1cccc(F)c1[At]_4.420	CCCCCCCCCCCC[At]_4.886	CC(C)c1cccc(C(C)C)c1[At]_5.027
28797_CC(C)c1cccc(C(C)C)c1OS(=O)(=O)NC(=O)O[At]	Clc1ccc([At])cc1_4.013	Fc1c(F)c(F)c([At])c(F)c1F_4.180	Fc1cccc(F)c1[At]_4.187	Cc1cccc(C(C)(C)C)c1[At]_4.310	CC(C)c1cc(Cl)cc(C(C)C)c1[At]_4.377	[At]C1CCCCC1_4.420	CC(C)c1cc(Br)cc(C(C)C)c1[At]_4.509	CCCCCCC(C)[At]_4.585	[At]C1C2CC3CC(C2)CC1C3_4.638	CC(C)C1CC[C@@H](C)C[C@H]1[At]_4.678	CCc1cccc(CC)c1C[At]_4.699	CCCCCCCCCCCC[At]_4.886	[At]C12CC3CC(CC(C3)C1)C2_4.886	CC(C)c1cccc(C(C)C)c1[At]_5.027	CC(C)[C@@H]1CCC[C@@H](C(C)C)C1[At]_5.244	CC(C)[C@@H]1CCC[C@H](C(C)C)C1[At]_5.444
28797_CC(C)c1cccc(C(C)C)c1OS(=O)(=O)NC(=O)Oc1c(C(C)(C)C)cc([At])cc1C(C)(C)C	CC(C)(C)[At]_4.585	CN(C)C[At]_4.658	[H][At]_4.921	C[At]_5.114	CO[At]_5.319
28797_Cc1cc(C(C)(C)C)c(OC(=O)NS(=O)(=O)O[At])c(C(C)(C)C)c1	CCCCCC[At]_4.022	[At]c1ccccc1_4.046	CC(C)c1cccc(C(C)C)c1[At]_5.114
28797_CC(C)(C)c1cccc(C(C)(C)C)c1OC(=O)NS(=O)(=O)N[At]	[At]CC(c1ccccc1)c1ccccc1_4.662	[At]c1ccccc1_4.721	CC(C)c1cccc(C(C)C)c1[At]_4.775	[At]C(c1ccccc1)c1ccccc1_4.943
28797_Cc1cc(C(C)(C)C)c(OC(=O)NS(=O)(=O)N[At])c(C(C)(C)C)c1	[At]CC(c1ccccc1)c1ccccc1_4.613	[At]c1ccccc1_4.631	CCCCCC[At]_4.712	CC(C)c1cccc(C(C)C)c1[At]_4.870	[At]C(c1ccccc1)c1ccccc1_4.939
28797_CC(C)c1cccc(C(C)C)c1NC(=O)NS(=O)(=O)O[At]	CCCCCCC(C)[At]_4.456	CCCCCC[At]_4.569	CCCCCCCCCCC(C)[At]_4.796	CCCCCCCCCCCC[At]_5.167
28797_CC(C)c1cccc(C(C)C)c1OC(=O)NS(=O)(=O)N([At])C(C)C	CC(C)[At]_4.824	[At]Cc1ccccc1_4.921	[At]C1CCCCC1_5.292
28797_CC(C)c1cccc(C(C)C)c1NC(=O)NS(=O)(=O)N(C)CC[At]	CCCCCC[At]_5.420	CC[At]_5.638	[At]c1ccccc1_5.770
28797_CC(C)c1cccc(C(C)C)c1NC(=O)NS(=O)(=O)N(C)[At]	C[At]_5.409	CCCCCCCC[At]_5.420	CCCC[At]_5.638	[At]CCc1ccccc1_5.770
28797_CC(C)c1cccc(C(C)C)c1NC(=O)NS(=O)(=O)N(C)C[At]	[H][At]_5.409	CCCCCCC[At]_5.420	CCC[At]_5.638	[At]Cc1ccccc1_5.770
28797_CCCCN([At])S(=O)(=O)NC(=O)Nc1c(C(C)C)cccc1C(C)C	C[At]_5.638	CC[At]_5.921	CCCC[At]_6.444
28797_CC(C)(C)c1cc([At])cc(C(C)(C)C)c1OC(=O)NS(=O)(=O)NCC(c1ccccc1)c1ccccc1	CO[At]_4.086	C[At]_4.613	[H][At]_4.662
28797_CC(C)c1cc([At])cc(C(C)C)c1OC(=O)NS(=O)(=O)Oc1c(C(C)C)cccc1C(C)C	Cl[At]_4.377	CC(=O)[At]_4.379	Br[At]_4.509	CC(C)[At]_4.854	[H][At]_5.027	CC(C)(C)[At]_5.056
28797_CCN(C[At])S(=O)(=O)NC(=O)Nc1c(C(C)C)cccc1C(C)C	C[At]_5.602	C=C[At]_5.678	CCC[At]_5.921
28797_CCN([At])S(=O)(=O)NC(=O)Nc1c(C(C)C)cccc1C(C)C	CC[At]_5.602	C=CC[At]_5.678	CCCC[At]_5.921
28797_CC(C)c1cccc(C(C)C)c1NC(=O)NS(=O)(=O)N([At])C(C)C	[H][At]_4.745	[At]Cc1ccccc1_6.398	[At]C1CCCCC1_6.444	CC(C)[At]_6.620	CC(C)(C)[At]_6.854
28797_CC(C)c1cccc(C(C)C)c1NC(=O)NS(=O)(=O)N[At]	[At]C1c2ccccc2-c2ccccc21_4.602	CC(C)[At]_4.745	CC(C)c1cccc(C(C)C)c1[At]_4.959	CCCCCC[At]_5.092	[At]C(c1ccccc1)c1ccccc1_5.387
28797_CCCCN(C[At])S(=O)(=O)NC(=O)Nc1c(C(C)C)cccc1C(C)C	[H][At]_5.638	C[At]_5.921	CCC[At]_6.444
28797_CC(C)c1cccc(C(C)C)c1NS(=O)(=O)NC(=O)Oc1c(C(C)(C)C)cc([At])cc1C(C)(C)C	[H][At]_4.775	CO[At]_4.824	C[At]_4.870
28792_O=C(Nc1ccc(F)cc1F)N([At])CCCCCSc1nc(-c2ccccc2)c(-c2ccccc2)[nH]1	CCN(CC)CC[At]_7.097	CCCCOCC[At]_7.155	[At]CCN1CCOCC1_7.155	CCOCCOCC[At]_7.301	OCCOCC[At]_7.398	CCCCCCC[At]_8.000
28792_O=C(Nc1ccc(F)cc1F)N(C[At])CCCCCSc1nc(-c2ccccc2)c(-c2ccccc2)[nH]1	CCN(CC)C[At]_7.097	CCCCOC[At]_7.155	[At]CN1CCOCC1_7.155	CCOCCOC[At]_7.301	OCCOC[At]_7.398	CCCCCC[At]_8.000
28792_O=C(Nc1ccc(F)cc1F)N(CC[At])CCCCCSc1nc(-c2ccccc2)c(-c2ccccc2)[nH]1	CCN([At])CC_7.097	CCCCO[At]_7.155	[At]N1CCOCC1_7.155	CCOCCO[At]_7.301	OCCO[At]_7.398	CCCCC[At]_8.000
28792_O=C(Nc1ccc(F)cc1F)N(CCCCCSc1nc(-c2ccccc2)c(-c2ccccc2)[nH]1)CCO[At]	CCCC[At]_7.155	CCOCC[At]_7.301	OCC[At]_7.398
28792_O=C(Nc1ccc(F)cc1F)N(CCCCCSc1nc(-c2ccccc2)c(-c2ccccc2)[nH]1)CCOCC[At]	CC[At]_7.155	CCO[At]_7.301	O[At]_7.398
28792_O=C(Nc1ccc(F)cc1F)N(CCCCCSc1nc(-c2ccccc2)c(-c2ccccc2)[nH]1)CCOC[At]	CCC[At]_7.155	CCOC[At]_7.301	OC[At]_7.398
28792_CC(C)NC(=O)N(CCCCCSc1nc(-c2ccccc2)c(-c2ccccc2)[nH]1)CCOC[At]	CCC[At]_6.721	OC[At]_7.046	CCOC[At]_7.523
28792_CC(C)NC(=O)N(CC[At])CCCCCSc1nc(-c2ccccc2)c(-c2ccccc2)[nH]1	CCN([At])CC_6.180	CCCCO[At]_6.721	OCCO[At]_7.046	CCOCCO[At]_7.523
28792_[At]CCCCCSc1nc(-c2ccccc2)c(-c2ccccc2)[nH]1	CCN(CC)CCN([At])C(=O)NC(C)C_6.180	CCCCOCCN([At])C(=O)NC(C)C_6.721	CC(C)NC(=O)N([At])CCOCCO_7.046
28792_CC(C)NC(=O)N(C[At])CCCCCSc1nc(-c2ccccc2)c(-c2ccccc2)[nH]1	CCN(CC)C[At]_6.180	CCCCOC[At]_6.721	OCCOC[At]_7.046	CCOCCOC[At]_7.523
28792_CC(C)NC(=O)N([At])CCCCCSc1nc(-c2ccccc2)c(-c2ccccc2)[nH]1	CCN(CC)CC[At]_6.180	CCCCOCC[At]_6.721	OCCOCC[At]_7.046	CCOCCOCC[At]_7.523
28792_CC(C)NC(=O)N(CCCCCSc1nc(-c2ccccc2)c(-c2ccccc2)[nH]1)CCO[At]	CCCC[At]_6.721	OCC[At]_7.046	CCOCC[At]_7.523
28792_CC(C)NC(=O)N(CCCCCSc1nc(-c2ccccc2)c(-c2ccccc2)[nH]1)CCOCC[At]	CC[At]_6.721	O[At]_7.046	CCO[At]_7.523
145926_Oc1cccc(C23CCN([At])C(Cc4[nH]c5ccccc5c42)C3)c1	C=CC[At]_5.666	CCCCC[At]_6.003	[At]CC1CC1_6.030	[At]Cc1ccccc1_7.046
145926_Oc1cccc(C23CCN(C[At])C(Cc4[nH]c5ccccc5c42)C3)c1	C=C[At]_5.666	CCCC[At]_6.003	[At]C1CC1_6.030	[At]c1ccccc1_7.046
145926_CN1CCC2(c3cccc(O)c3)CC1C[C@H]([At])C2	O=C(N[At])c1ccccc1_5.255	O=C(Cc1ccccc1)N[At]_5.654	[H][At]_6.064
90729_O=C(O)c1ccc2ccc(C=C[At])nc2c1O	[At]c1ccccc1_5.276	[At]c1cccnc1_5.387	Nc1ccc([At])cc1_5.456	[At]c1ccsc1_5.469	COc1cc([At])ccc1O_5.553	Oc1ccc([At])cc1_5.796	CC(=O)Nc1ccc([At])cc1_5.854	Oc1c(Br)cc([At])cc1Br_5.886	O=[N+]([O-])c1ccc([At])cc1_5.921	COc1ccc([At])cc1O_6.046
90729_O=C(O)c1ccc2ccc([At])nc2c1O	[At]C=Cc1ccccc1_5.276	[At]C=Cc1cccnc1_5.387	Nc1ccc(C=C[At])cc1_5.456	[At]C=Cc1ccsc1_5.469	Oc1ccc(C=C[At])cc1_5.796
90729_O=C(O)c1ccc2ccc(/C=C/c3ccc([At])cc3)nc2c1O	[H][At]_5.276	N[At]_5.456	O[At]_5.796	CC(=O)N[At]_5.854	O=[N+]([O-])[At]_5.921
90731_O=C(O)c1ccc2ccc(C=C[At])nc2c1O	[At]c1cccnc1_4.959	COc1cc([At])ccc1O_5.432	COc1ccc([At])cc1O_5.481	[At]c1ccsc1_5.523	Nc1ccc([At])cc1_5.658	[At]c1ccccc1_5.678	O=[N+]([O-])c1ccc([At])cc1_5.770	Oc1ccc([At])cc1_5.796	CC(=O)Nc1ccc([At])cc1_5.921	Oc1c(Br)cc([At])cc1Br_5.921
90731_O=C(O)c1ccc2ccc([At])nc2c1O	[At]C=Cc1cccnc1_4.959	[At]C=Cc1ccsc1_5.523	Nc1ccc(C=C[At])cc1_5.658	[At]C=Cc1ccccc1_5.678	Oc1ccc(C=C[At])cc1_5.796
90731_O=C(O)c1ccc2ccc(/C=C/c3ccc([At])cc3)nc2c1O	N[At]_5.658	[H][At]_5.678	O=[N+]([O-])[At]_5.770	O[At]_5.796	CC(=O)N[At]_5.921
28139_[At]CCCCNc1ccc(-c2ccccc2)nn1	[At]N1CCc2ccccc2C1_4.824	CN([At])Cc1ccccc1_4.959	[At]CN1CCc2ccccc2C1_5.000	CN(C[At])Cc1ccccc1_6.131
28139_[At]CCNc1ccc(-c2ccccc2)nn1	[At]N1CCOCC1_3.097	[At]CN1CCOCC1_3.387	CN([At])Cc1ccccc1_3.770	[At]N1CCc2ccccc2C1_4.081	[At]N1CCCCC1_4.149	CN(C[At])Cc1ccccc1_4.886
28139_[At]CCCNc1ccc(-c2ccccc2)nn1	[At]N1CCOCC1_3.387	[At]N1CCc2ccccc2C1_4.456	CN([At])Cc1ccccc1_4.886	CN(C[At])Cc1ccccc1_4.959
28139_[At]Nc1ccc(-c2ccccc2)nn1	[At]CCN1CCOCC1_3.097	[At]CCN1CCCCC1_4.149	CCN1CCCC1C[At]_4.208
28139_[At]CNc1ccc(-c2ccccc2)nn1	[At]CN1CCOCC1_3.097	[At]CCN1CCOCC1_3.387	[At]CN1CCCCC1_4.149	CCN1CCCC1[At]_4.208
67847_Cn1cnc2c(NC[At])nc(NCC(N)=O)nc21	CC(O)[At]_4.222	Clc1cc(Cl)cc([At])c1_4.222	Clc1ccc([At])cc1_4.456	Nc1ccccc1[At]_4.523
67847_Cn1cnc2c(N[At])nc(NCC(N)=O)nc21	CC(O)C[At]_4.222	Clc1cc(Cl)cc(C[At])c1_4.222	Clc1ccc(C[At])cc1_4.456	Nc1ccccc1C[At]_4.523
67847_Cn1cnc2c([At])nc(NCC(N)=O)nc21	OCCNCCN([At])CCO_4.000	CC(O)CN[At]_4.222	Clc1cc(Cl)cc(CN[At])c1_4.222	Clc1ccc(CN[At])cc1_4.456	Nc1ccccc1CN[At]_4.523
67847_COc1ccc(CNc2nc([At])nc3c2ncn3C(C)C)cc1	CN1CCN([At])CC1_4.097	CC(C)C[C@@H](CO)N[At]_4.222	[At]N1CCCCCC1_6.301
205411_CC(C)(C)OC(=O)N[C@@H](CCC(N)=O)C(=O)N[C@@H]([At])C(=O)N[C@@H](Cc1ccccc1)C(=O)OCc1ccccc1	[At]Cc1c[nH]c2ccccc12_6.260	[At]Cc1ccccc1_6.420	O=Cn1cc(C[At])c2ccccc21_7.046
205411_CC(C)(C)OC(=O)N[C@@H](CCC(N)=O)C(=O)N[C@H](C[At])C(=O)N[C@@H](Cc1ccccc1)C(=O)OCc1ccccc1	[At]c1c[nH]c2ccccc12_6.260	[At]c1ccccc1_6.420	O=Cn1cc([At])c2ccccc21_7.046
205411_O=Cn1cc(C[C@@H](NC(=O)[At])C(=O)N[C@@H](Cc2ccccc2)C(=O)OCc2ccccc2)c2ccccc21	CC(C)(C)OC(=O)NC[At]_6.377	NC(=O)CC[C@H](N)[At]_6.678	CC(C)(C)OC(=O)N[C@@H]([At])CCC(N)=O_6.854	CC(C)(C)OC(=O)N[C@H]([At])CO_6.959	C[C@@H](O)[C@@H]([At])NC(=O)OC(C)(C)C_6.959	CC(C)(C)OC(=O)N[C@H]([At])CCC(N)=O_7.046
205411_O=Cn1cc(C[C@@H]([At])C(=O)N[C@@H](Cc2ccccc2)C(=O)OCc2ccccc2)c2ccccc21	CC(C)(C)OC(=O)NCC(=O)N[At]_6.377	NC(=O)CC[C@H](N)C(=O)N[At]_6.678	CC(C)(C)OC(=O)N[C@@H](CO)C(=O)N[At]_6.959
205411_CC(C)(C)OC(=O)N[C@@H](CCC(N)=O)C(=O)N[C@H](Cc1cn(C=O)c2ccccc12)C(=O)N[C@@H](Cc1ccccc1)C(=O)O[At]	C[At]_5.000	CC(C)[At]_5.770	Clc1ccc(C[At])cc1_6.000	[At]CCc1ccccc1_6.301	[At]CC1CCCCC1_6.398	[At]Cc1ccccc1_7.046
205411_CC(C)(C)OC(=O)N[C@@H](CCC(N)=O)C(=O)N[C@H](Cc1cn(C=O)c2ccccc12)C(=O)N[C@H]([At])Cc1ccccc1	COC(=O)[At]_5.000	CC(C)OC(=O)[At]_5.770	O=C([At])OCc1ccc(Cl)cc1_6.000	O=C([At])OCCc1ccccc1_6.301	O=C([At])OCC1CCCCC1_6.398	O=C([At])OCc1ccccc1_7.046
205411_CC(C)(C)OC(=O)N[C@@H](CCC(N)=O)C(=O)N[C@H](Cc1cn(C=O)c2ccccc12)C(=O)N[C@@H](Cc1ccccc1)C(=O)OC[At]	[H][At]_5.000	Clc1ccc([At])cc1_6.000	[At]Cc1ccccc1_6.301	[At]C1CCCCC1_6.398	[At]c1ccccc1_7.046
205411_CC(C)(C)OC(=O)N[C@@H](C[At])C(=O)N[C@H](Cc1cn(C=O)c2ccccc12)C(=O)N[C@@H](Cc1ccccc1)C(=O)OCc1ccccc1	Oc1ccc([At])cc1_6.585	O[At]_6.959	NC(=O)C[At]_7.046
205411_CC(C)(C)OC(=O)N[C@H]([At])C(=O)N[C@H](Cc1cn(C=O)c2ccccc12)C(=O)N[C@@H](Cc1ccccc1)C(=O)OCc1ccccc1	[H][At]_6.377	Oc1ccc(C[At])cc1_6.585	OC[At]_6.959	NC(=O)CC[At]_7.046
205411_CC(C)(C)OC(=O)N[C@@H]([At])C(=O)N[C@H](Cc1cn(C=O)c2ccccc12)C(=O)N[C@@H](Cc1ccccc1)C(=O)OCc1ccccc1	[H][At]_6.377	NC(=O)CC[At]_6.854	C[C@@H](O)[At]_6.959
28546_Nc1nc(C#C[At])nc2c1ncn2[C@@H]1O[C@H](CO)[C@@H](O)[C@H]1O	CCCCC[At]_5.471	CCC[At]_5.523	CCCCCC[At]_5.536	CCCC[At]_5.638
28546_Nc1nc(C#CCC[At])nc2c1ncn2[C@@H]1O[C@H](CO)[C@@H](O)[C@H]1O	CCC[At]_5.471	C[At]_5.523	CCCC[At]_5.536	CC[At]_5.638
28546_Nc1nc(C#CC[At])nc2c1ncn2[C@@H]1O[C@H](CO)[C@@H](O)[C@H]1O	CCCC[At]_5.471	CC[At]_5.523	CCCCC[At]_5.536	CCC[At]_5.638
28546_Nc1nc([At])nc2c1ncn2[C@@H]1O[C@H](CO)[C@@H](O)[C@H]1O	CCCCCC#C[At]_5.471	CCCC#C[At]_5.523	CCCCCCC#C[At]_5.536	CCCCC#C[At]_5.638
28546_Nc1nc(C#CCCCC[At])nc2c1ncn2[C@@H]1O[C@H](CO)[C@@H](O)[C@H]1O	C[At]_5.471	CC[At]_5.536	[H][At]_5.638
28546_Nc1nc(C#CCCC[At])nc2c1ncn2[C@@H]1O[C@H](CO)[C@@H](O)[C@H]1O	CC[At]_5.471	[H][At]_5.523	CCC[At]_5.536	C[At]_5.638
36783_CCc1cc(OCc2ccc(-c3ccccc3-c3nn[nH]n3)cc2)c2cc([At])ccc2n1	FC(F)(F)[At]_6.066	N#C[At]_6.444	FCCO[At]_7.155	COC(=O)[At]_7.180	[H][At]_7.509	CC(C)O[At]_7.585	FC(F)(F)CO[At]_7.585	CO[At]_7.658
36783_CCc1cc(OCc2ccc(-c3ccccc3-c3nn[nH]n3)cc2)c2cc(O[At])ccc2n1	FCC[At]_7.155	CC(C)[At]_7.585	FC(F)(F)C[At]_7.585	C[At]_7.658
36783_CCc1cc(OCc2ccc(-c3ccccc3-c3nn[nH]n3)cc2)c2cc(OC[At])ccc2n1	FC[At]_7.155	FC(F)(F)[At]_7.585	[H][At]_7.658
36783_[At]Cc1ccc(-c2ccccc2-c2nn[nH]n2)cc1	Cc1cc(O[At])c2ccccc2c1_4.046	[At]Oc1ccnc2ccccc12_5.201	Cc1cc(S[At])c2ccccc2n1_6.432	Cc1cc(C[At])c2ccccc2n1_6.569	Cc1cc(O[At])c2ccccc2n1_7.796
36783_Cc1cc(OCc2ccc(-c3ccccc3-c3nn[nH]n3)cc2)c2cc([At])ccc2n1	Cl[At]_5.921	C[At]_6.328	[H][At]_7.796
36783_[At]OCc1ccc(-c2ccccc2-c2nn[nH]n2)cc1	Cc1cc([At])c2ccccc2c1_4.046	[At]c1ccnc2ccccc12_5.201	Cc1nc2ccccc2c([At])c1C_5.337	Cc1cc([At])c2cc(Cl)ccc2n1_5.921	Cc1ccc2nc(C)cc([At])c2c1_6.328	Cc1cc([At])c2cccc(C)c2n1_6.509	CCc1cc([At])c2ccccc2n1_7.509	Cc1cc([At])c2ccccc2n1_7.796
36783_O=C(O)c1ccccc1-c1ccc(COc2cc([At])nc3ccccc23)cc1	CCCC[At]_5.509	CCC[At]_6.222	C[At]_6.745	CC[At]_6.770
36783_CCc1cc(OCc2ccc(-c3ccccc3-c3nn[nH]n3)cc2)c2cccc([At])c2n1	FC(F)(F)[At]_5.699	CO[At]_6.018	Cl[At]_6.854	[H][At]_7.509
36783_O=C(O)c1ccccc1-c1ccc(COc2cc(CC[At])nc3ccccc23)cc1	CC[At]_5.509	C[At]_6.222	[H][At]_6.770
36783_O=C(O)c1ccccc1-c1ccc(COc2cc(C[At])nc3ccccc23)cc1	CCC[At]_5.509	CC[At]_6.222	[H][At]_6.745	C[At]_6.770
36783_CCc1cc(OCc2ccc(-c3ccccc3-c3nn[nH]n3)cc2)c2ccc([At])cc2n1	N#C[At]_6.337	CO[At]_6.658	Cl[At]_6.796	C[At]_6.854	[H][At]_7.509
36783_CCc1cc(OCc2ccc(-c3ccccc3-c3nn[nH]n3)cc2)c2c([At])cccc2n1	Cl[At]_6.921	N#C[At]_7.222	[H][At]_7.509	C[At]_7.886
36783_[At]c1cc(OCc2ccc(-c3ccccc3-c3nn[nH]n3)cc2)c2ccccc2n1	[H][At]_5.201	CC[At]_7.509	C[At]_7.796
193486_CN1[C@H]2CC[C@@H]1C[C@H](OC(c1ccccc1)c1cccc([At])c1)C2	FC(F)(F)[At]_6.340	[H][At]_6.395	F[At]_6.602	Cl[At]_6.642
193486_CN1[C@H]2CC[C@@H]1C[C@H](OC([At])c1ccccc1)C2	Cc1ccccc1[At]_5.921	Clc1ccccc1[At]_6.001	FC(F)(F)c1cccc([At])c1_6.340	[At]c1ccccc1_6.395	Nc1ccccc1[At]_6.428	Fc1cccc([At])c1_6.602	Clc1cccc([At])c1_6.642	Fc1ccccc1[At]_6.854
193486_CN1[C@H]2CC[C@@H]1C[C@H](OC(c1ccccc1)c1ccccc1[At])C2	C[At]_5.921	Cl[At]_6.001	[H][At]_6.395	N[At]_6.428	F[At]_6.854
144354_NC1=Nc2cc([At])ccc2[C@H]2CCC[C@@]12F	CNC[At]_6.180	CNCC[At]_6.409	[H][At]_7.000
144358_NC1=Nc2cc([At])ccc2[C@H]2CCC[C@@]12F	CNCC[At]_4.102	CNC[At]_4.180	[H][At]_5.569
144355_NC1=Nc2cc([At])ccc2[C@H]2CCC[C@@]12F	[H][At]_5.678	CNCC[At]_5.721	CNC[At]_5.854
105954_CNC(=O)[C@H](Cc1ccccc1)NC(=O)[C@@H]([At])CC(C)C	C=CCC([At])(CC=C)C(=O)NO_6.260	C=CC[C@](C)([At])C(=O)NO_7.284	O=C(NO)C1([At])CCCC1_7.432	C=CC[C@H]([At])C(=O)NO_7.456	CC(C)([At])C(=O)NO_8.027	C=CC[C@@](C)([At])C(=O)NO_8.509	C=CC[C@@H]([At])C(=O)NO_8.658	C[C@@H]([At])C(=O)NO_8.886
104363_CNC(=O)[C@H](Cc1ccccc1)NC(=O)[C@@H]([At])CC(C)C	C=CCC([At])(CC=C)C(=O)NO_6.959	C=CC[C@](C)([At])C(=O)NO_7.180	O=C(NO)C1([At])CCCC1_7.301	C=CC[C@H]([At])C(=O)NO_7.456	C=CC[C@@](C)([At])C(=O)NO_8.377	CC(C)([At])C(=O)NO_8.638	C=CC[C@@H]([At])C(=O)NO_8.745	C[C@@H]([At])C(=O)NO_8.886
104581_CNC(=O)[C@H](Cc1ccccc1)NC(=O)[C@@H]([At])CC(C)C	C=CCC([At])(CC=C)C(=O)NO_5.585	C=CC[C@](C)([At])C(=O)NO_6.377	CC(C)([At])C(=O)NO_6.770	O=C(NO)C1([At])CCCC1_6.770	C=CC[C@H]([At])C(=O)NO_7.229	C[C@@H]([At])C(=O)NO_7.301	C=CC[C@@](C)([At])C(=O)NO_7.602	C=CC[C@@H]([At])C(=O)NO_7.921
159404_O=C1Cc2ccccc2C(=O)N1[At]	Cc1cc(C)cc([At])c1_4.021	Cc1cc(C)nc([At])c1_4.903	Cc1cc(C)nc([At])n1_5.415
159404_C[C@@]1(N2C(=O)c3cccc([At])c3C2=O)CCC(=O)NC1=O	O=[N+]([O-])[At]_6.398	[H][At]_6.538	N[At]_6.770
159404_C[C@@]1(N2C(=O)c3ccc([At])cc3C2=O)CCC(=O)NC1=O	O=[N+]([O-])[At]_6.268	[H][At]_6.538	N[At]_6.921
157994_O=C1Cc2ccccc2C(=O)N1[At]	Cc1cc(C)cc([At])c1_4.415	Cc1cc(C)nc([At])n1_5.079	Cc1cc(C)nc([At])c1_5.176
157994_C[C@@]1(N2C(=O)c3cccc([At])c3C2=O)CCC(=O)NC1=O	N[At]_5.733	[H][At]_6.137	O=[N+]([O-])[At]_7.000
90571_O=C([At])/C=C/c1ccc(O)c(O)c1	Oc1ccc([At])c(O)c1_4.699	[At]c1ccccc1_5.638	Oc1ccc([At])cc1_5.886
41457_N=C(N)NCCC[C@H]1NC(=O)N([C@@H]([At])C(=O)N2CCC3(CCc4ccccc43)CC2)C1=O	[At]Cc1ccccc1_5.097	[At]Cc1c[nH]c2ccccc12_5.301	[At]Cc1ccc(-c2ccccc2)cc1_5.638	[At]CC1CCCCC1_6.523
41457_N=C(N)NCCC[C@H]1NC(=O)N([C@H](C[At])C(=O)N2CCC3(CCc4ccccc43)CC2)C1=O	[At]c1ccccc1_5.097	[At]c1c[nH]c2ccccc12_5.301	[At]c1ccc(-c2ccccc2)cc1_5.638	[At]C1CCCCC1_6.523
41457_NC(N)=NCCC[C@H]1NC(=O)N([C@H](CC2CCCCC2)C(=O)N2CCN([At])CC2)C1=O	Cc1ccccc1[At]_6.456	Cc1ccc([At])c(C)c1_6.523	Cc1cccc(C)c1[At]_6.658
28195_CC(C)c1cccc(C(C)C)c1NC(=O)Nc1nc2ccccc2n1[At]	Clc1ccc([At])cc1_6.553	Oc1ccccc1[At]_6.699	Cc1ncccc1[At]_7.000	Clc1cccnc1[At]_7.000	FC(F)(F)c1ccccc1[At]_7.143	[At]c1ccccc1_7.180	CN(C)c1ccccc1[At]_7.387	Brc1ccccc1[At]_7.658	COc1ccccc1[At]_7.699	Clc1cccc([At])c1_7.699	Cc1ccccc1[At]_7.721	Clc1ccccc1[At]_7.745	Clc1cccc(Cl)c1[At]_7.959
28195_CC(C)c1cccc(C(C)C)c1NC(=O)Nc1nc2ccccc2n1-c1ccccc1[At]	O[At]_6.699	FC(F)(F)[At]_7.143	[H][At]_7.180	CN(C)[At]_7.387	Br[At]_7.658	CO[At]_7.699	C[At]_7.721	Cl[At]_7.745
48914_[At]CCSc1nc(-c2ccccc2)c(-c2ccccc2)[nH]1	[At]Cn1cccn1_7.301	[At]CCCCn1cccn1_7.319	[At]CCCSc1ncc[nH]1_7.357	Cn1ccnc1SCC[At]_7.420	Cc1cc(C)n(CCC[At])n1_7.602	[At]CCCn1cccn1_7.620	Cn1ccnc1SC[At]_7.854	Cn1ccnc1S(=O)(=O)C[At]_7.959
48914_[At]CSc1nc(-c2ccccc2)c(-c2ccccc2)[nH]1	[At]CCn1cccn1_7.301	[At]CCCCCn1cccn1_7.319	[At]CCCCSc1ncc[nH]1_7.357	Cn1ccnc1SCCC[At]_7.420	Cc1cc(C)n(CCCC[At])n1_7.602	[At]CCCCn1cccn1_7.620	Cn1ccnc1SCC[At]_7.854	Cn1ccnc1S(=O)(=O)CC[At]_7.959
48914_[At]CCCSc1nc(-c2ccccc2)c(-c2ccccc2)[nH]1	[At]n1cccn1_7.301	[At]CCCn1cccn1_7.319	[At]CCSc1ncc[nH]1_7.357	Cn1ccnc1SC[At]_7.420	Cc1cc(C)n(CC[At])n1_7.602	[At]CCn1cccn1_7.620	Cn1ccnc1S[At]_7.854	Cn1ccnc1S(=O)(=O)[At]_7.959
48914_[At]Sc1nc(-c2ccccc2)c(-c2ccccc2)[nH]1	[At]CCCn1cccn1_7.301	[At]CCCCCCn1cccn1_7.319	[At]CCCCCSc1ncc[nH]1_7.357	Cn1ccnc1SCCCC[At]_7.420	Cc1cc(C)n(CCCCC[At])n1_7.602	[At]CCCCCn1cccn1_7.620	Cn1ccnc1SCCC[At]_7.854	Cn1ccnc1S(=O)(=O)CCC[At]_7.959
48914_[At]CCCCSc1nc(-c2ccccc2)c(-c2ccccc2)[nH]1	[At]CCn1cccn1_7.319	[At]CSc1ncc[nH]1_7.357	Cn1ccnc1S[At]_7.420	Cc1cc(C)n(C[At])n1_7.602	[At]Cn1cccn1_7.620
48914_[At]CCCCCSc1nc(-c2ccccc2)c(-c2ccccc2)[nH]1	[At]Cn1cccn1_7.319	[At]Sc1ncc[nH]1_7.357	Cc1cc(C)n([At])n1_7.602	[At]n1cccn1_7.620
48914_[At]c1nc(-c2ccccc2)c(-c2ccccc2)[nH]1	[At]SCCCn1cccn1_7.301	[At]SCCCCCn1cccn1_7.620	Cn1ccnc1SCCCS[At]_7.854
48789_[At]CCSc1nc(-c2ccccc2)c(-c2ccccc2)[nH]1	Cn1ccnc1S(=O)(=O)C[At]_5.097	Cn1ccnc1SC[At]_6.013	[At]CCCSc1ncc[nH]1_6.056	[At]CCCCn1cccn1_6.229	[At]CCCn1cccn1_6.553	Cn1ccnc1SCC[At]_6.745	Cc1cc(C)n(CCC[At])n1_7.357
48789_[At]CSc1nc(-c2ccccc2)c(-c2ccccc2)[nH]1	Cn1ccnc1S(=O)(=O)CC[At]_5.097	Cn1ccnc1SCC[At]_6.013	[At]CCCCSc1ncc[nH]1_6.056	[At]CCCCCn1cccn1_6.229	[At]CCCCn1cccn1_6.553	Cn1ccnc1SCCC[At]_6.745	Cc1cc(C)n(CCCC[At])n1_7.357
48789_[At]CCCSc1nc(-c2ccccc2)c(-c2ccccc2)[nH]1	Cn1ccnc1S(=O)(=O)[At]_5.097	Cn1ccnc1S[At]_6.013	[At]CCSc1ncc[nH]1_6.056	[At]CCCn1cccn1_6.229	[At]CCn1cccn1_6.553	Cn1ccnc1SC[At]_6.745	Cc1cc(C)n(CC[At])n1_7.357
48789_[At]Sc1nc(-c2ccccc2)c(-c2ccccc2)[nH]1	Cn1ccnc1S(=O)(=O)CCC[At]_5.097	Cn1ccnc1SCCC[At]_6.013	[At]CCCCCSc1ncc[nH]1_6.056	[At]CCCCCCn1cccn1_6.229	[At]CCCCCn1cccn1_6.553	Cn1ccnc1SCCCC[At]_6.745	Cc1cc(C)n(CCCCC[At])n1_7.357
48789_[At]CCCCSc1nc(-c2ccccc2)c(-c2ccccc2)[nH]1	[At]CSc1ncc[nH]1_6.056	[At]CCn1cccn1_6.229	[At]Cn1cccn1_6.553	Cn1ccnc1S[At]_6.745	Cc1cc(C)n(C[At])n1_7.357
48789_[At]CCCCCSc1nc(-c2ccccc2)c(-c2ccccc2)[nH]1	[At]Sc1ncc[nH]1_6.056	[At]Cn1cccn1_6.229	[At]n1cccn1_6.553	Cc1cc(C)n([At])n1_7.357
216938_N#Cc1cc(-n2cc(C(=O)O)cn2)ccc1OC[At]	O=C(O)[At]_5.824	CN(C)C[At]_6.155	[H][At]_6.337	CCCCCCC[At]_7.678	CCC[At]_7.824	CC(C)[At]_8.149	CC(C)(C)[At]_8.237
216938_N#Cc1cc(-n2cc(C(=O)O)cn2)ccc1O[At]	[H][At]_5.444	O=C(O)C[At]_5.824	CN(C)CC[At]_6.155	C[At]_6.337	CCCCCCCC[At]_7.678	CCCC[At]_7.824	CC(C)C[At]_8.149	CC(C)(C)C[At]_8.237
216938_N#Cc1cc(-n2cc(C(=O)O)cn2)ccc1[At]	O[At]_5.444	[H][At]_5.481	O=C(O)CO[At]_5.824	CN(C)CCO[At]_6.155	CO[At]_6.337	CCCCCCCCO[At]_7.678	CCCCO[At]_7.824	CC(C)CO[At]_8.149	CC(C)(C)CO[At]_8.237
216938_CC(C)COc1ccc(-n2cc(C(=O)O)cn2)cc1[At]	[H][At]_5.328	Br[At]_7.367	O=[N+]([O-])[At]_7.481	N#C[At]_8.149
216938_N#Cc1cc(-n2cc(C(=O)O)cn2)ccc1OCC[At]	CN(C)[At]_6.155	CCCCCC[At]_7.678	CC[At]_7.824
195208_CCC(=O)c1ccc(F)c(C2CC2NC(=O)Nc2ccc([At])cn2)c1O	N#C[At]_8.167	Br[At]_8.370	Cl[At]_8.370
195208_CCC(=O)c1ccc(F)c(C2CC2NC(=O)N[At])c1O	N#Cc1ccc([At])nc1_8.167	Brc1ccc([At])nc1_8.370	Clc1ccc([At])nc1_8.370
195208_CCOc1ccc(Cl)c(C2CC2NC(=O)N[At])c1F	Clc1cnnc([At])c1_8.284	N#Cc1ccc([At])nc1_8.569	Clc1ccc([At])nc1_8.886
195207_CCC(=O)c1ccc(F)c(C2CC2NC(=O)Nc2ccc([At])cn2)c1O	Cl[At]_7.304	Br[At]_7.311	N#C[At]_7.495
195207_CCC(=O)c1ccc(F)c(C2CC2NC(=O)N[At])c1O	Clc1ccc([At])nc1_7.304	Brc1ccc([At])nc1_7.311	N#Cc1ccc([At])nc1_7.495
195207_CCOc1ccc(Cl)c(C2CC2NC(=O)N[At])c1F	Clc1cnnc([At])c1_6.000	Clc1ccc([At])nc1_7.284	N#Cc1ccc([At])nc1_7.569
195206_CCC(=O)c1ccc(F)c(C2CC2NC(=O)Nc2ccc([At])cn2)c1O	N#C[At]_7.796	Cl[At]_7.804	Br[At]_7.898
195206_CCC(=O)c1ccc(F)c(C2CC2NC(=O)N[At])c1O	N#Cc1ccc([At])nc1_7.796	Clc1ccc([At])nc1_7.804	Brc1ccc([At])nc1_7.898
195206_CCOc1ccc(Cl)c(C2CC2NC(=O)N[At])c1F	Clc1cnnc([At])c1_6.000	Clc1ccc([At])nc1_7.678	N#Cc1ccc([At])nc1_7.699
195205_CCC(=O)c1ccc(F)c(C2CC2NC(=O)Nc2ccc([At])cn2)c1O	Cl[At]_7.148	Br[At]_7.234	N#C[At]_8.013
195205_CCC(=O)c1ccc(F)c(C2CC2NC(=O)N[At])c1O	Clc1ccc([At])nc1_7.148	Brc1ccc([At])nc1_7.234	N#Cc1ccc([At])nc1_8.013
54886_O=C(O)CC[C@H](NC(=O)c1ccc(CC[At])cc1)C(=O)O	Nc1nc2[nH]cc([At])c2c(=O)[nH]1_3.638	CCc1[nH]c(N)nc2nc(C)c([At])c1-2_4.155	Cc1nc(N)nc2[nH]cc([At])c12_7.620
54382_O=C(O)CC[C@H](NC(=O)c1ccc(CC[At])cc1)C(=O)O	Nc1nc2[nH]cc([At])c2c(=O)[nH]1_3.638	CCc1[nH]c(N)nc2nc(C)c([At])c1-2_4.658	Cc1nc(N)nc2[nH]cc([At])c12_5.745	CCc1[nH]c(N)nc2ncc([At])c1-2_6.036
202603_COc1cc2c(N[At])c(C#N)cnc2cc1OCC1CCN(C)CC1	Cc1ccc([At])c(C)c1_7.201	COc1cc([At])cc(OC)c1OC_7.456	COc1ccc(C)c([At])c1_7.620	Clc1ccc([At])c(Cl)c1_7.678	COc1cc([At])c(C)cc1C_7.886	COc1ccc(Cl)c([At])c1_7.921	COc1cc([At])c(Cl)cc1Cl_8.155
202603_COc1cc2c([At])c(C#N)cnc2cc1OCC1CCN(C)CC1	Cc1ccc(N[At])c(C)c1_7.201	COc1cc(N[At])cc(OC)c1OC_7.456	COc1ccc(C)c(N[At])c1_7.620	Clc1ccc(N[At])c(Cl)c1_7.678	COc1cc(N[At])c(C)cc1C_7.886	COc1ccc(Cl)c(N[At])c1_7.921	COc1cc(N[At])c(Cl)cc1Cl_8.155
202603_COc1cc(Nc2c(C#N)cnc3cc(OCC[At])c(OC)cc23)c(Cl)cc1Cl	CN1CCC([At])CC1_8.114	CN1CCN(C[At])CC1_8.420	CN1CCC(C[At])CC1_8.569
202603_COc1cc(Nc2c(C#N)cnc3cc(O[At])c(OC)cc23)c(Cl)cc1Cl	CN1CCC([At])CC1_6.638	CN1CCCCC1C[At]_7.060	CN1CCCC(C[At])C1_8.046	CN1CCC(CC[At])CC1_8.114	CN1CCC(C[At])CC1_8.155	CN1CCN(CCC[At])CC1_8.420	CN1CCC(CCC[At])CC1_8.569
202603_COc1cc(Nc2c(C#N)cnc3cc(OC[At])c(OC)cc23)c(Cl)cc1Cl	CN1CCCCC1[At]_7.060	CN1CCCC([At])C1_8.046	CN1CCC(C[At])CC1_8.114	CN1CCC([At])CC1_8.155	CN1CCN(CC[At])CC1_8.420	CN1CCC(CC[At])CC1_8.569
202603_COc1cc(Nc2c(C#N)cnc3cc([At])c(OC)cc23)c(Cl)cc1Cl	CN1CCC(O[At])CC1_6.638	CN1CCCCC1CO[At]_7.060	CN1CCCC(CO[At])C1_8.046	CN1CCC(CCO[At])CC1_8.114	CN1CCC(CO[At])CC1_8.155	CN1CCN(CCCO[At])CC1_8.420	CN1CCC(CCCO[At])CC1_8.569
50188_O=C(Nc1ccc(Cl)cc1)NC1N=C(c2ccccc2)c2ccccc2N([At])C1=O	O=C(C[At])N1CCCC1_6.284	CCOC(=O)C[At]_6.432	C[At]_7.292
50188_O=C(Nc1ccc(Cl)cc1)NC1N=C(c2ccccc2)c2ccccc2N(C[At])C1=O	O=C([At])N1CCCC1_6.284	CCOC(=O)[At]_6.432	[H][At]_7.292
50188_CN1C(=O)[C@H]([At])N=C(c2ccccc2)c2ccccc21	Cc1cccc(NC(=O)N[At])c1_6.553	O=C(N[At])Nc1ccc(Cl)cc1_7.585	O=C(N[At])c1cc2ccccc2[nH]1_10.097
79467_CC(C)[C@@H]1[C@H](OC(=O)N[C@@H](Cc2ccccc2)[C@H](O)CN2CCN([At])C[C@H]2C(=O)NC(C)(C)C)CCS1(=O)=O	[At]Cc1ccsc1_8.444	[At]CCc1ccsc1_8.796	[At]Cc1cccs1_9.222	[At]CCc1cccs1_9.229	Cc1cc(C[At])cc(Cl)n1_9.268	Clc1ccc2scc(C[At])c2c1_9.328	[At]Cc1cc2sccc2s1_9.495	Brc1ccc(C[At])s1_9.602	Brc1csc(C[At])c1_9.745	[At]Cc1cc2ccsc2s1_9.959	[At]Cc1cc2ccccc2s1_10.000	[At]Cc1ccc(-c2cccs2)s1_10.398
79467_CC(C)[C@@H]1[C@H](OC(=O)N[C@@H](Cc2ccccc2)[C@H](O)CN2CCN(C[At])C[C@H]2C(=O)NC(C)(C)C)CCS1(=O)=O	[At]c1ccsc1_8.444	[At]Cc1ccsc1_8.796	[At]c1cccs1_9.222	[At]Cc1cccs1_9.229	Cc1cc([At])cc(Cl)n1_9.268	Clc1ccc2scc([At])c2c1_9.328	[At]c1cc2sccc2s1_9.495	Brc1ccc([At])s1_9.602	Brc1csc([At])c1_9.745	[At]c1cc2ccsc2s1_9.959	[At]c1cc2ccccc2s1_10.000	[At]c1ccc(-c2cccs2)s1_10.398
79467_CC(C)[C@@H]1[C@H](OC(=O)N[C@@H](Cc2ccccc2)[C@H](O)CN2CCN(Cc3ccc([At])s3)C[C@H]2C(=O)NC(C)(C)C)CCS1(=O)=O	[H][At]_9.222	Br[At]_9.602	[At]c1cccs1_10.398
72513_CS(=O)(=O)N1CC2(CCN(C(=O)[C@@H](COCc3ccccc3)NC(=O)[At])CC2)c2ccccc21	N[C@H]([At])CO_6.680	NCC(=O)N[C@H]([At])CO_7.441	CC(C)(N)[At]_9.201
72513_CS(=O)(=O)N1CC2(CCN(C(=O)[C@H]([At])COCc3ccccc3)CC2)c2ccccc21	N[C@@H](CO)C(=O)N[At]_6.680	NCC(=O)N[C@@H](CO)C(=O)N[At]_7.441	CC(C)(N)C(=O)N[At]_9.201
72513_CCCCCCCC(=O)OC[C@H]([At])C(=O)N1CCC2(CC1)CN(S(C)(=O)=O)c1ccccc12	N[C@@H](CO)C(=O)N[At]_6.082	NCC(=O)N[C@@H](CO)C(=O)N[At]_6.893	CC(C)(N)C(=O)N[At]_8.090
72513_CCCCCCCC(=O)OC[C@@H](NC(=O)[At])C(=O)N1CCC2(CC1)CN(S(C)(=O)=O)c1ccccc12	N[C@H]([At])CO_6.082	NCC(=O)N[C@H]([At])CO_6.893	CC(C)(N)[At]_8.090
56504_OC([At])CNCCOc1ccc(-n2ccnc2)cc1	CS(=O)(=O)Nc1ccc([At])cc1_5.244	COCCc1ccc(OC[At])cc1_5.347	Cc1cccc(OC[At])c1_6.292	[At]COc1ccccc1_6.553
56504_OC(CNCCOc1ccc(-n2ccnc2)cc1)CO[At]	CS(=O)(=O)Nc1ccc([At])cc1_4.333	COCCc1ccc([At])cc1_5.347	Cc1cccc([At])c1_6.292	[At]c1ccccc1_6.553
56504_OC(C[At])CNCCOc1ccc(-n2ccnc2)cc1	CS(=O)(=O)Nc1ccc(O[At])cc1_4.333	COCCc1ccc(O[At])cc1_5.347	Cc1cccc(O[At])c1_6.292	[At]Oc1ccccc1_6.553
56504_OC(CNCCOc1ccc(-n2ccnc2)cc1)COc1ccc([At])cc1	CS(=O)(=O)N[At]_4.333	COCC[At]_5.347	[H][At]_6.553
44985_CC(C)C[C@@H](O)[C@H](O)[C@H](CC1CCCCC1)NC(=O)C([At])NC(=O)[C@H](Cc1ccccc1)NS(=O)(=O)N1CCOCC1	O=C(O)[At]_6.509	COC(=O)[At]_7.298	COC(=O)C[At]_7.569
36950_CCCc1nc2c(C)ccnc2n1Cc1ccc([At])cc1	[At]c1ncccc1-c1nn[nH]n1_6.936	[At]c1cccnc1-c1nn[nH]n1_7.222	[At]c1ccncc1-c1nn[nH]n1_8.398	[At]c1ccccc1-c1nn[nH]n1_9.000
208755_O=C(O)CC[C@H](NC(=O)c1ccc(CC[At])cc1)C(=O)O	Nc1nc2[nH]cc([At])c2c(=O)[nH]1_3.959	CCc1[nH]c(N)nc2ncc([At])c1-2_4.097	CCc1[nH]c(N)nc2nc(C)c([At])c1-2_4.745	Cc1nc(N)nc2[nH]cc([At])c12_5.699
89345_C[C@H]1OC(N)=N[C@H]1[At]	C[At]_6.824	CC[At]_6.921	CCC[At]_7.387
89345_C[C@@H]1OC(N)=N[C@H]1C[At]	CCCC[At]_6.301	C[At]_6.770	CC[At]_6.921
89345_C[C@@H]1OC(N)=N[C@H]1CC[At]	CCC[At]_6.301	[H][At]_6.770	C[At]_6.921
89345_NC1=NCC([At])O1	[H][At]_5.102	BrC[At]_6.301	CC[At]_6.553	C[At]_7.131
89345_NC1=NC([At])CO1	[H][At]_5.102	CC[At]_5.796	C[At]_5.824
89345_NC1=NCC(C[At])O1	Br[At]_6.301	C[At]_6.553	[H][At]_7.131
89345_C[C@H]1OC(N)=N[C@H]1C[At]	CCCC[At]_6.638	[H][At]_6.824	C[At]_6.921	CC[At]_7.387
89345_C[C@H]1OC(N)=N[C@H]1CC[At]	CCC[At]_6.638	[H][At]_6.921	C[At]_7.387
143499_C[C@H]1OC(N)=N[C@H]1[At]	C[At]_5.796	CCC[At]_6.036	CC[At]_6.167
143499_C[C@@H]1OC(N)=N[C@H]1C[At]	C[At]_5.638	CCCC[At]_6.102	CC[At]_6.244
143499_C[C@@H]1OC(N)=N[C@H]1CC[At]	[H][At]_5.638	CCC[At]_6.102	C[At]_6.244
143499_NC1=NCC([At])O1	[H][At]_4.469	CC[At]_5.745	C[At]_5.854	BrC[At]_6.398
143499_NC1=NC([At])CO1	[H][At]_4.469	C[At]_5.009	CC[At]_5.553
143499_NC1=NCC(C[At])O1	C[At]_5.745	[H][At]_5.854	Br[At]_6.398
143499_C[C@H]1OC(N)=N[C@H]1C[At]	CCCC[At]_5.444	[H][At]_5.796	CC[At]_6.036	C[At]_6.167
143499_C[C@H]1OC(N)=N[C@H]1CC[At]	CCC[At]_5.444	C[At]_6.036	[H][At]_6.167
159410_Fc1cc([At])ccc1-c1ccccc1	CC([At])C(=O)N(C)C_3.668	COC(=O)C(C)[At]_3.678	CNC(=O)C(C)[At]_4.620	CC([At])C(N)=O_5.081	CC([At])C(=O)O_7.921
159410_CC([At])c1ccc(-c2ccccc2)c(F)c1	CN(C)C(=O)[At]_3.668	COC(=O)[At]_3.678	CNC(=O)[At]_4.620	NC(=O)[At]_5.081	O=C(O)[At]_7.921
159410_CC(C)Cc1ccc(C(C)C(=O)O)cc1[At]	O=[N+]([O-])[At]_4.229	[H][At]_5.975	Br[At]_6.959
159410_CC([At])c1ccc(-c2ccccc2)cc1	NC(=O)[At]_4.190	COC(=O)[At]_4.545	CNC(=O)[At]_4.710	CN(C)C(=O)[At]_5.319	O=C(O)[At]_7.495
159410_[At]c1ccc(-c2ccccc2)cc1	CC([At])C(N)=O_4.190	COC(=O)C(C)[At]_4.545	CNC(=O)C(C)[At]_4.710	CC([At])C(=O)N(C)C_5.319	CC([At])C(=O)O_7.495
156506_NCC(CCCCS[At])c1ccc(F)cc1	Cc1ccc([At])cc1_5.260	CC(C)(C)c1ccc([At])cc1_5.319	[At]c1ccc2ccccc2c1_5.620
3909_NCC(CCCCS[At])c1ccc(F)cc1	CC(C)(C)c1ccc([At])cc1_3.638	[At]c1ccc2ccccc2c1_3.886	Cc1ccc([At])cc1_5.022
157479_O=C(c1nccs1)[C@H]([At])NC(=O)[C@@H]1CCCN1C(=O)CCCc1ccccc1	N=C(N)NCCC[At]_4.553	NCCCC[At]_5.108	CC(C)[At]_5.114	C[At]_8.301
157479_O=C(N[C@@H](C[At])C(=O)c1nccs1)[C@@H]1CCCN1C(=O)CCCc1ccccc1	N=C(N)NCC[At]_4.553	NCCC[At]_5.108	[H][At]_8.301
36938_O=C(c1ccccc1)N(Cc1ccccc1)c1ccc2nc([At])n(Cc3ccc(-c4ccccc4-c4nn[nH]n4)cc3)c(=O)c2c1	CC(C)[At]_5.921	C[At]_6.229	CC[At]_7.143
36938_CCc1nc2ccc(N(C[At])C(=O)c3ccccc3)cc2c(=O)n1Cc1ccc(-c2ccccc2-c2nn[nH]n2)cc1	Clc1ccccc1[At]_6.387	CC(C)=C[At]_7.102	[At]c1ccccc1_7.143
36938_CCc1nc2ccc(N([At])C(=O)c3ccccc3)cc2c(=O)n1Cc1ccc(-c2ccccc2-c2nn[nH]n2)cc1	Clc1ccccc1C[At]_6.387	CC(C)=CC[At]_7.102	[At]Cc1ccccc1_7.143
36938_CC(C)COC(=O)N(Cc1ccccc1)c1ccc2nc(C[At])n(Cc3ccc(-c4ccccc4-c4nn[nH]n4)cc3)c(=O)c2c1	C[At]_6.796	CCC[At]_8.292	CC[At]_8.310
36938_CC(C)COC(=O)N(Cc1ccccc1)c1ccc2nc(CC[At])n(Cc3ccc(-c4ccccc4-c4nn[nH]n4)cc3)c(=O)c2c1	[H][At]_6.796	CC[At]_8.292	C[At]_8.310
36938_CC(C)COC(=O)N(Cc1ccccc1)c1ccc2nc([At])n(Cc3ccc(-c4ccccc4-c4nn[nH]n4)cc3)c(=O)c2c1	CC[At]_6.796	CCCC[At]_8.292	CCC[At]_8.310
36938_CCc1nc2ccc(N(Cc3ccccc3)C(=O)[At])cc2c(=O)n1Cc1ccc(-c2ccccc2-c2nn[nH]n2)cc1	[At]c1cccs1_6.699	[At]c1ccncc1_6.770	[At]c1ccccc1_7.143
35436_O=C(c1ccccc1)N(Cc1ccccc1)c1ccc2nc([At])n(Cc3ccc(-c4ccccc4-c4nn[nH]n4)cc3)c(=O)c2c1	C[At]_8.854	CC(C)[At]_9.456	CC[At]_9.658
35436_CCc1nc2ccc(N(C[At])C(=O)c3ccccc3)cc2c(=O)n1Cc1ccc(-c2ccccc2-c2nn[nH]n2)cc1	CC(C)=C[At]_9.000	Clc1ccccc1[At]_9.337	[At]c1ccccc1_9.658
35436_CCc1nc2ccc(N([At])C(=O)c3ccccc3)cc2c(=O)n1Cc1ccc(-c2ccccc2-c2nn[nH]n2)cc1	CC(C)=CC[At]_9.000	Clc1ccccc1C[At]_9.337	[At]Cc1ccccc1_9.658
35436_CC(C)COC(=O)N(Cc1ccccc1)c1ccc2nc(C[At])n(Cc3ccc(-c4ccccc4-c4nn[nH]n4)cc3)c(=O)c2c1	CCC[At]_7.481	C[At]_8.481	CC[At]_9.222
35436_CC(C)COC(=O)N(Cc1ccccc1)c1ccc2nc(CC[At])n(Cc3ccc(-c4ccccc4-c4nn[nH]n4)cc3)c(=O)c2c1	CC[At]_7.481	[H][At]_8.481	C[At]_9.222
35436_CC(C)COC(=O)N(Cc1ccccc1)c1ccc2nc([At])n(Cc3ccc(-c4ccccc4-c4nn[nH]n4)cc3)c(=O)c2c1	CCCC[At]_7.481	CC[At]_8.481	CCC[At]_9.222
35436_CCc1nc2ccc(N(Cc3ccccc3)C(=O)[At])cc2c(=O)n1Cc1ccc(-c2ccccc2-c2nn[nH]n2)cc1	[At]c1ccncc1_9.000	[At]c1ccccc1_9.658	[At]c1cccs1_10.222
202124_CC(C)=CCC/C(C)=C/CC/C(C)=C/C[At]	O=C(O)CN[At]_3.194	COC(=O)CN(O)[At]_3.281	CCOC(=O)N(O)[At]_4.523	CCOC(=O)N(O)CCO[At]_4.678	O=P(O)(O)CP(=O)(O)C[At]_5.155	O=C(O)CN(O)[At]_5.301
202124_CC(C)=CCC/C(C)=C/CCC(C)=C[At]	O=C(O)CNC[At]_3.194	COC(=O)CN(O)C[At]_3.281	CCOC(=O)N(O)C[At]_4.523	O=C(O)CN(O)C[At]_5.301
202124_CC(C)=CCC/C(C)=C/COc1cccc(C[At])c1	COC(=O)C(C)(C)N(O)C(=O)N[At]_4.060	CCOC(=O)C(C)N(O)C(=O)N[At]_4.538	CCOC(=O)CN(O)C(=O)N[At]_4.854	CC(C)(C(=O)[O-])N(O)C(=O)N[At]_6.638
202124_CC(C)=CCC/C(C)=C/COc1cccc(CNC(=O)N(O)[At])c1	COC(=O)C(C)(C)[At]_4.060	CCOC(=O)C(C)[At]_4.538	CCOC(=O)C[At]_4.854	CC(C)([At])C(=O)[O-]_6.638
28483_CCCCCCCCCCCCn1nnc(C([At])c2ccccc2)n1	O=C(N[At])c1ccc(C(F)(F)F)cc1_6.071	COc1ccccc1C(=O)N[At]_6.187	COc1ccc(C(=O)N[At])cc1_6.222	O=C(N[At])c1ccc([N+](=O)[O-])cc1_6.268	Cc1ccc(C(=O)N[At])cc1_6.292	O=C(N[At])c1ccc(F)cc1F_6.310	O=C(N[At])c1c(Cl)cccc1Cl_6.337	O=C(N[At])c1ccc(Cl)cc1_6.357	O=C(N[At])c1ccccc1_6.456	Cc1cccc(C)c1C(=O)N[At]_6.509	O=C(N[At])c1cccc(Cl)c1_6.602	O=C(N[At])c1ccccc1[N+](=O)[O-]_6.620	O=C(N[At])c1ccccc1C(F)(F)F_6.921	CSc1cc(C(=O)N[At])ccn1_7.097	O=C(N[At])c1cccc([N+](=O)[O-])c1_7.097
28483_CCCCCCCCCCCCn1nnc(C(NC(=O)[At])c2ccccc2)n1	FC(F)(F)c1ccc([At])cc1_6.071	COc1ccccc1[At]_6.187	COc1ccc([At])cc1_6.222	O=[N+]([O-])c1ccc([At])cc1_6.268	Cc1ccc([At])cc1_6.292	Fc1ccc([At])c(F)c1_6.310	Clc1cccc(Cl)c1[At]_6.337	Clc1ccc([At])cc1_6.357	[At]c1ccccc1_6.456	Cc1cccc(C)c1[At]_6.509	Clc1cccc([At])c1_6.602	O=[N+]([O-])c1ccccc1[At]_6.620	FC(F)(F)c1ccccc1[At]_6.921	CSc1cc([At])ccn1_7.097	O=[N+]([O-])c1cccc([At])c1_7.097
28483_CCCCCCCCCCCCn1nnc(C(NC(=O)c2ccccc2[At])c2ccccc2)n1	CO[At]_6.187	[H][At]_6.456	O=[N+]([O-])[At]_6.620	FC(F)(F)[At]_6.921
28483_CCCCCCCCCCCCn1nnc(C(NC(=O)c2ccc([At])cc2)c2ccccc2)n1	FC(F)(F)[At]_6.071	CO[At]_6.222	O=[N+]([O-])[At]_6.268	C[At]_6.292	Cl[At]_6.357	[H][At]_6.456
28483_CCCCCCCCCCCCn1nnnc1C(NC(=O)[At])c1ccccc1	Clc1cccc(Cl)c1[At]_6.420	Fc1ccc([At])c(F)c1_6.420	FC(F)(F)c1ccccc1[At]_6.456	O=[N+]([O-])c1cccc([At])c1_6.721	Cc1cccc(C)c1[At]_6.745	CSc1cc([At])ccn1_6.854
28483_CCCCCCCCCCCCn1nnnc1C([At])c1ccccc1	O=C(N[At])c1c(Cl)cccc1Cl_6.420	O=C(N[At])c1ccc(F)cc1F_6.420	O=C(N[At])c1ccccc1C(F)(F)F_6.456	O=C(N[At])c1cccc([N+](=O)[O-])c1_6.721	Cc1cccc(C)c1C(=O)N[At]_6.745	CSc1cc(C(=O)N[At])ccn1_6.854
28483_CCCCCCCCCCCCn1nnc(C(NC(=O)c2cccc([At])c2)c2ccccc2)n1	[H][At]_6.456	Cl[At]_6.602	O=[N+]([O-])[At]_7.097
41309_Fc1ccc(CC/N=C2\N=C(NCCc3ccc(F)cc3)c3ccc([At])cc32)cc1	[H][At]_4.943	CCCO[At]_5.224	CN(C)CCO[At]_5.271
28188_CC(C)c1cccc(C(C)C)c1NC(=O)NC[At]	[At]c1ccccc1_6.444	[At]CCc1ccccc1_6.719	CC(C)(C)C([At])c1ccccc1_6.796	[At]C1(c2cccnc2)CCCC1_7.013	[At]Cc1ccccc1_7.056	[At]Cc1cccc2ccccc12_7.387	[At]Cc1ccc2ccccc2c1_7.409	[At]C1(c2ccccc2)CCC1_7.553	CC(C)([At])c1ccccc1_7.585	[At]C1(c2ccccc2)CC1_7.745	[At]C1(c2ccsc2)CCCC1_7.745	CCC([At])(CC)c1ccccc1_7.770	[At]C1(c2ccccc2)CCCC1_7.770	[At]C1(c2cccs2)CCCC1_7.921
28188_CC(C)c1cccc(C(C)C)c1NC(=O)N[At]	[At]C1CC1c1ccccc1_5.699	[At]c1ccccc1_6.041	[At]C1CCCc2ccccc21_6.071	[At]Cc1ccccc1_6.444	[At]CCCc1ccccc1_6.719	[At]CCc1ccccc1_7.056	CC(C)([At])Cc1ccccc1_7.114	[At]C1CCc2ccccc2C1_7.387	CC(C)(C[At])c1ccccc1_7.585	[At]CC1(c2ccccc2)CC1_7.745
28188_CC(C)c1cccc(C(C)C)c1NC(=O)NCC1([At])CCCC1	[At]c1ccc2ccccc2c1_6.585	[At]c1cccnc1_7.013	[At]c1cccc2ccccc12_7.469	[At]c1ccsc1_7.745	[At]c1ccccc1_7.770	[At]c1cccs1_7.921
28188_CC(C)c1cccc(C(C)C)c1NC(=O)NCC[At]	[At]Cc1ccccc1_6.719	[At]c1ccccc1_7.056	[At]c1cccc2ccccc12_7.387	[At]c1ccc2ccccc2c1_7.409
28188_O=C(N[At])NCC1(c2ccccc2)CCCCC1	CCOC(=O)c1ccc([At])cc1_5.215	Cc1ccc([At])c(C)c1_5.260	COc1ccc([At])cc1_5.310	Cc1ccc([At])cc1_5.347	CCOC(=O)c1ccccc1[At]_5.377	Clc1ccc([At])cc1Cl_5.420	Cc1cccc([At])c1_5.553	Clc1ccc(Cl)c([At])c1_5.569	COc1cccc([At])c1_5.602	Ic1ccc([At])cc1_5.638	[At]c1ccccc1_5.638	Clc1ccc([At])cc1_5.658	CC(C)c1ccc([At])cc1_5.824	Clc1cccc([At])c1Cl_5.886	Cc1ccccc1[At]_6.194	Cc1ccc(C)c([At])c1_6.328	CC(C)c1ccccc1[At]_6.409	COc1ccccc1[At]_6.569	FC(F)(F)c1ccccc1[At]_6.699	Cc1cccc(C)c1[At]_6.921	Cc1cccc(C(C)C)c1[At]_7.237	Cc1cccc(C(C)(C)C)c1[At]_7.268	CCc1cccc(CC)c1[At]_7.292	CCc1cccc(C(C)C)c1[At]_7.699
28188_O=C(N[At])NCC1(c2ccccc2)CCCC1	Cc1cc(C)c([At])c(C)c1_5.481	Fc1ccc([At])c(F)c1_5.886	Clc1cc(Cl)c([At])c(Cl)c1_6.018	Fc1cc(F)c([At])c(F)c1_6.060	Clc1cccc(Cl)c1[At]_6.620	Cc1cccc(C)c1[At]_6.721	CCc1cccc(CC)c1[At]_7.252	Cc1cccc(C(C)C)c1[At]_7.796
28188_Cc1cccc([At])c1NC(=O)NCC1(c2ccccc2)CCCCC1	[H][At]_6.194	C[At]_6.921	CC(C)[At]_7.237	CC(C)(C)[At]_7.268
28188_CC(C)c1cccc([At])c1NC(=O)NCC1(c2ccccc2)CCCC1	CC[At]_7.602	CC(C)[At]_7.770	C[At]_7.796
28188_O=C(NCC1(c2ccccc2)CCCCC1)Nc1ccccc1[At]	CCOC(=O)[At]_5.377	[H][At]_5.638	C[At]_6.194	CC(C)[At]_6.409	CO[At]_6.569	FC(F)(F)[At]_6.699
28188_Cc1cccc([At])c1NC(=O)NCC1(c2ccccc2)CCCC1	C[At]_6.721	CC(C)(C)[At]_7.745	CC(C)[At]_7.796
28188_O=C(NCC1(c2ccccc2)CCCCC1)Nc1cccc([At])c1	C[At]_5.553	CO[At]_5.602	[H][At]_5.638
28188_O=C(NCC1(c2ccccc2)CCCCC1)Nc1ccc([At])cc1	CCOC(=O)[At]_5.215	CO[At]_5.310	C[At]_5.347	I[At]_5.638	[H][At]_5.638	Cl[At]_5.658	CC(C)[At]_5.824
28188_CC(C)c1cccc(C(C)C)c1NC(=O)NC([At])c1ccccc1	[H][At]_6.444	[At]c1ccccc1_7.347	[At]Cc1ccccc1_7.509
28188_CC(C)c1cccc(C(C)C)c1NC(=O)NCC([At])c1ccccc1	CC(C)(C)[At]_6.796	[H][At]_7.056	[At]c1ccccc1_7.620
28188_CC(C)c1cccc([At])c1NC(=O)NCC1(c2ccccc2)CCCCC1	[H][At]_6.409	C[At]_7.237	CC(C)[At]_7.678	CC[At]_7.699
195218_CCN([At])C1CCN(C(=O)c2cc3cc(NS(=O)(=O)N4CCN(C)CC4)ccc3[nH]2)CC1	CC(C)(C)Nc1ccc(F)nc1[At]_6.081	CC(C)(C)Nc1cccnc1[At]_6.102	CC(C)Nc1cccnc1[At]_6.420	CCNc1cccnc1[At]_6.620
195218_CCN(c1ncccc1N[At])C1CCN(C(=O)c2cc3cc(NS(=O)(=O)N4CCN(C)CC4)ccc3[nH]2)CC1	CC(C)(C)[At]_6.102	CC(C)[At]_6.420	CC[At]_6.620
195218_CN1CCN(S(=O)(=O)Nc2ccc3[nH]c(C(=O)N4CCC([At])CC4)cc3c2)CC1	CCN([At])c1ncccc1NC(C)(C)C_6.102	CCN([At])c1ncccc1NC(C)C_6.420	CCNc1cccnc1N([At])CC_6.620
195218_CCN(c1ncccc1[At])C1CCN(C(=O)c2cc3cc(NS(=O)(=O)N4CCN(C)CC4)ccc3[nH]2)CC1	CC(C)(C)N[At]_6.102	CC(C)N[At]_6.420	CCN[At]_6.620
195218_CCNc1cccnc1N(CC)C1CCN(C(=O)c2cc3cc([At])ccc3[nH]2)CC1	CS(=O)(=O)N[At]_6.337	CC(C)S(=O)(=O)N[At]_6.347	CCS(=O)(=O)N[At]_6.398	CN1CCN(S(=O)(=O)N[At])CC1_6.620	CN1CCN(C(=O)N[At])CC1_6.854
195218_CCN([At])C1CCN(C(=O)c2cc3cc(NS(C)(=O)=O)ccc3[nH]2)CC1	CC(C)(C)Nc1ccc(Cl)nc1[At]_5.991	CC(C)(C)Nc1ccc(F)nc1[At]_6.137	CC(C)Nc1ccc(F)nc1[At]_6.337	CCNc1cccnc1[At]_6.337	CC(C)Nc1cccnc1[At]_6.602	CCCNc1cccnc1[At]_6.886
195218_CCNc1cccnc1N(CC)C1CCN(C(=O)c2cc3cc(NS(=O)(=O)[At])ccc3[nH]2)CC1	C[At]_6.337	CC(C)[At]_6.347	CC[At]_6.398
195218_CCCN(c1ncccc1N[At])C1CCN(C(=O)c2cc3cc(NS(C)(=O)=O)ccc3[nH]2)CC1	CC(C)(C)[At]_6.319	CC(C)[At]_6.620	CC[At]_6.824
195218_CC(C)Nc1cccnc1N([At])C1CCN(C(=O)c2cc3cc(NS(C)(=O)=O)ccc3[nH]2)CC1	C[At]_6.301	CC[At]_6.602	CCC[At]_6.620	[At]C1CC1_6.638
195218_CCCN([At])C1CCN(C(=O)c2cc3cc(NS(C)(=O)=O)ccc3[nH]2)CC1	CC(C)(C)Nc1cccnc1[At]_6.319	CC(C)Nc1cccnc1[At]_6.620	CCNc1cccnc1[At]_6.824
195218_CCCN(c1ncccc1[At])C1CCN(C(=O)c2cc3cc(NS(C)(=O)=O)ccc3[nH]2)CC1	CC(C)(C)N[At]_6.319	CC(C)N[At]_6.620	CCN[At]_6.824
195218_CS(=O)(=O)Nc1ccc2[nH]c(C(=O)N3CCC([At])CC3)cc2c1	CC(C)Nc1ccnnc1N(C)[At]_6.131	CN([At])c1nc(F)ccc1NC(C)(C)C_6.276	CN([At])c1ncccc1NCC1CC1_6.284	CC(C)Nc1cccnc1N(C)[At]_6.301	CCN([At])c1nc(F)ccc1NC(C)C_6.337	CCNc1cccnc1N([At])CC_6.337	CCNc1cccnc1N([At])C(C)C_6.420	CC(C)Nc1ccc(Cl)nc1N(C)[At]_6.444	CCC(C)(C)Nc1cccnc1N(C)[At]_6.456	CCN([At])c1ncccc1NC(C)C_6.602	CCCN([At])c1ncccc1NC(C)C_6.620	CC(C)Nc1cccnc1N([At])C1CC1_6.638	CN([At])c1ncccc1NC1(C)CC1_6.796	CCCN([At])c1ncccc1NCC_6.824	CCCNc1cccnc1N([At])CC_6.886	CN([At])c1ncccc1NC1CC1_7.046
195218_CC(C)Nc1cccnc1N(C[At])C1CCN(C(=O)c2cc3cc(NS(C)(=O)=O)ccc3[nH]2)CC1	[H][At]_6.301	C[At]_6.602	CC[At]_6.620
195218_CCN(c1ncccc1NC(C)C)C1CCN(C(=O)c2cc3cc([At])ccc3[nH]2)CC1	CN1CCN(S(=O)(=O)N[At])CC1_6.420	CS(=O)(=O)N[At]_6.602	CN1CCN(C(=O)N[At])CC1_6.854
195218_CCN(c1ncccc1[At])C1CCN(C(=O)c2cc3cc(NS(C)(=O)=O)ccc3[nH]2)CC1	CCN[At]_6.337	CC(C)N[At]_6.602	CCCN[At]_6.886
195218_CCN(c1ncccc1N[At])C1CCN(C(=O)c2cc3cc(NS(C)(=O)=O)ccc3[nH]2)CC1	CC[At]_6.337	CC(C)[At]_6.602	CCC[At]_6.886
195218_CN([At])C1CCN(C(=O)c2cc3cc(NS(C)(=O)=O)ccc3[nH]2)CC1	CC(C)Nc1ccnnc1[At]_6.131	CC(C)(C)Nc1ccc(F)nc1[At]_6.276	[At]c1ncccc1NCC1CC1_6.284	CC(C)Nc1cccnc1[At]_6.301	CC(C)Nc1ccc(Cl)nc1[At]_6.444	CCC(C)(C)Nc1cccnc1[At]_6.456	CC1(Nc2cccnc2[At])CC1_6.796	[At]c1ncccc1NC1CC1_7.046
195218_CCNc1cccnc1N([At])C1CCN(C(=O)c2cc3cc(NS(C)(=O)=O)ccc3[nH]2)CC1	CC[At]_6.337	CC(C)[At]_6.420	CCC[At]_6.824
195218_CN1CCN(C(=O)Nc2ccc3[nH]c(C(=O)N4CCC([At])CC4)cc3c2)CC1	CCN([At])c1ncccc1NC(C)(C)C_6.658	CCCN([At])c1ncccc1NC(C)C_6.721	CCN([At])c1ncccc1NC(C)C_6.854	CCNc1cccnc1N([At])CC_6.854
195218_CCN(c1ncccc1N[At])C1CCN(C(=O)c2cc3cc(NC(=O)N4CCN(C)CC4)ccc3[nH]2)CC1	CC(C)(C)[At]_6.658	CC(C)[At]_6.854	CC[At]_6.854
195218_CCN(c1ncccc1[At])C1CCN(C(=O)c2cc3cc(NC(=O)N4CCN(C)CC4)ccc3[nH]2)CC1	CC(C)(C)N[At]_6.658	CC(C)N[At]_6.854	CCN[At]_6.854
195218_CCN([At])C1CCN(C(=O)c2cc3cc(NC(=O)N4CCN(C)CC4)ccc3[nH]2)CC1	CC(C)(C)Nc1cccnc1[At]_6.658	CC(C)Nc1cccnc1[At]_6.854	CCNc1cccnc1[At]_6.854
195218_CN(c1ncccc1[At])C1CCN(C(=O)c2cc3cc(NS(C)(=O)=O)ccc3[nH]2)CC1	[At]NCC1CC1_6.284	CC(C)N[At]_6.301	CCC(C)(C)N[At]_6.456	CC1(N[At])CC1_6.796	[At]NC1CC1_7.046
195218_CN(c1ncccc1N[At])C1CCN(C(=O)c2cc3cc(NS(C)(=O)=O)ccc3[nH]2)CC1	[At]CC1CC1_6.284	CC(C)[At]_6.301	CCC(C)(C)[At]_6.456	CC1([At])CC1_6.796	[At]C1CC1_7.046
195218_CC(C)Nc1cccnc1N(C)C1CCN(C(=O)c2cc3cc([At])ccc3[nH]2)CC1	CS(=O)(=O)N[At]_6.301	[H][At]_6.638	CNC(=O)N[At]_6.745
195218_CC(C)Nc1cccnc1N(C)C1CCN(C(=O)c2cc3ccc([At])cc3[nH]2)CC1	OCCOCCOCCO[At]_6.523	[H][At]_6.638	OC[At]_6.770
195215_CCN([At])C1CCN(C(=O)c2cc3cc(NS(=O)(=O)N4CCN(C)CC4)ccc3[nH]2)CC1	CC(C)(C)Nc1cccnc1[At]_5.903	CC(C)(C)Nc1ccc(F)nc1[At]_5.963	CC(C)Nc1cccnc1[At]_6.244	CCNc1cccnc1[At]_6.357
195215_CCN(c1ncccc1N[At])C1CCN(C(=O)c2cc3cc(NS(=O)(=O)N4CCN(C)CC4)ccc3[nH]2)CC1	CC(C)(C)[At]_5.903	CC(C)[At]_6.244	CC[At]_6.357
195215_CN1CCN(S(=O)(=O)Nc2ccc3[nH]c(C(=O)N4CCC([At])CC4)cc3c2)CC1	CCN([At])c1ncccc1NC(C)(C)C_5.903	CCN([At])c1ncccc1NC(C)C_6.244	CCNc1cccnc1N([At])CC_6.357
195215_CCN(c1ncccc1[At])C1CCN(C(=O)c2cc3cc(NS(=O)(=O)N4CCN(C)CC4)ccc3[nH]2)CC1	CC(C)(C)N[At]_5.903	CC(C)N[At]_6.244	CCN[At]_6.357
195215_CCNc1cccnc1N(CC)C1CCN(C(=O)c2cc3cc([At])ccc3[nH]2)CC1	CS(=O)(=O)N[At]_6.268	CN1CCN(S(=O)(=O)N[At])CC1_6.357	CC(C)S(=O)(=O)N[At]_6.481	CCS(=O)(=O)N[At]_6.585	CN1CCN(C(=O)N[At])CC1_6.620
195215_CCN([At])C1CCN(C(=O)c2cc3cc(NS(C)(=O)=O)ccc3[nH]2)CC1	CC(C)(C)Nc1ccc(Cl)nc1[At]_5.818	CC(C)(C)Nc1ccc(F)nc1[At]_5.979	CC(C)Nc1ccc(F)nc1[At]_6.268	CCNc1cccnc1[At]_6.268	CCCNc1cccnc1[At]_6.553	CC(C)Nc1cccnc1[At]_6.699
195215_CCNc1cccnc1N(CC)C1CCN(C(=O)c2cc3cc(NS(=O)(=O)[At])ccc3[nH]2)CC1	C[At]_6.268	CC(C)[At]_6.481	CC[At]_6.585
195215_CCCN(c1ncccc1N[At])C1CCN(C(=O)c2cc3cc(NS(C)(=O)=O)ccc3[nH]2)CC1	CC(C)(C)[At]_5.839	CC[At]_6.284	CC(C)[At]_6.620
195215_CC(C)Nc1cccnc1N([At])C1CCN(C(=O)c2cc3cc(NS(C)(=O)=O)ccc3[nH]2)CC1	C[At]_5.824	[At]C1CC1_6.155	CCC[At]_6.620	CC[At]_6.699
195215_CCCN([At])C1CCN(C(=O)c2cc3cc(NS(C)(=O)=O)ccc3[nH]2)CC1	CC(C)(C)Nc1cccnc1[At]_5.839	CCNc1cccnc1[At]_6.284	CC(C)Nc1cccnc1[At]_6.620
195215_CCCN(c1ncccc1[At])C1CCN(C(=O)c2cc3cc(NS(C)(=O)=O)ccc3[nH]2)CC1	CC(C)(C)N[At]_5.839	CCN[At]_6.284	CC(C)N[At]_6.620
195215_CS(=O)(=O)Nc1ccc2[nH]c(C(=O)N3CCC([At])CC3)cc2c1	CN([At])c1ncccc1NCC1CC1_4.836	CC(C)Nc1ccnnc1N(C)[At]_5.341	CCC(C)(C)Nc1cccnc1N(C)[At]_5.478	CCNc1cccnc1N([At])C(C)C_5.585	CN([At])c1nc(F)ccc1NC(C)(C)C_5.721	CC(C)Nc1ccc(Cl)nc1N(C)[At]_5.770	CC(C)Nc1cccnc1N(C)[At]_5.824	CN([At])c1ncccc1NC1(C)CC1_5.839	CC(C)Nc1cccnc1N([At])C1CC1_6.155	CCN([At])c1nc(F)ccc1NC(C)C_6.268	CCNc1cccnc1N([At])CC_6.268	CCCN([At])c1ncccc1NCC_6.284	CCCNc1cccnc1N([At])CC_6.553	CCCN([At])c1ncccc1NC(C)C_6.620	CN([At])c1ncccc1NC1CC1_6.678	CCN([At])c1ncccc1NC(C)C_6.699
195215_CC(C)Nc1cccnc1N(C[At])C1CCN(C(=O)c2cc3cc(NS(C)(=O)=O)ccc3[nH]2)CC1	[H][At]_5.824	CC[At]_6.620	C[At]_6.699
195215_CCN(c1ncccc1NC(C)C)C1CCN(C(=O)c2cc3cc([At])ccc3[nH]2)CC1	CN1CCN(S(=O)(=O)N[At])CC1_6.244	CS(=O)(=O)N[At]_6.699	CN1CCN(C(=O)N[At])CC1_6.745
[truncated: 25,717,748 more chars]
